# Supplementary material for: Microbial co-occurrence network demonstrates spatial and climatic trends for global soil diversity
Source: Sci Data. 2024 Jun 22;11:672. doi: 10.1038/s41597-024-03528-1 (PMC11193810; doi:10.1038/s41597-024-03528-1)
Supplement: Supplementary file 1 — Supplementary Table 2 [file 41597_2024_3528_MOESM1_ESM.xlsx]

## Sheet: Supplementary Table 2
Supplementary Table 2: Pairwise comparisons of alpha diversity metrics using the Wilcoxon rank-sum test. The table displays the results of statistical comparisons between different alpha diversity metrics.
index	term	group1	group2	null.value	estimate	conf.low	conf.high	p.adj	p.adj.signif
Shannon	ClimateZone	Af	Am	0	0.31962	-0.0329066	0.672146	0.133	ns
Shannon	ClimateZone	Af	Aw	0	0.516204	0.182371	0.850038	9.37e-06	****
Shannon	ClimateZone	Af	BSh	0	0.395622	-0.245522	1.03677	0.796	ns
Shannon	ClimateZone	Af	BSk	0	-0.148883	-0.503505	0.20574	0.994	ns
Shannon	ClimateZone	Af	BWh	0	-0.253678	-1.48313	0.97577	1	ns
Shannon	ClimateZone	Af	BWk	0	0.432428	-0.708592	1.57345	0.998	ns
Shannon	ClimateZone	Af	Cfa	0	0.991225	0.757693	1.22476	3.86e-08	****
Shannon	ClimateZone	Af	Cfb	0	0.368705	0.1386	0.59881	3.11e-06	****
Shannon	ClimateZone	Af	Csa	0	0.451648	-0.368769	1.27207	0.913	ns
Shannon	ClimateZone	Af	Csb	0	0.556983	0.146815	0.967151	0.000292	***
Shannon	ClimateZone	Af	Cwb	0	0.634078	0.0611607	1.207	0.0134	*
Shannon	ClimateZone	Af	Dfa	0	1.13361	0.895586	1.37164	3.86e-08	****
Shannon	ClimateZone	Af	Dfb	0	0.963006	0.47323	1.45278	3.95e-08	****
Shannon	ClimateZone	Af	Dfc	0	0.244818	-0.0113244	0.50096	0.0812	ns
Shannon	ClimateZone	Af	Dwb	0	0.815324	0.148681	1.48197	0.00256	**
Shannon	ClimateZone	Af	Dwc	0	0.107252	-0.180591	0.395095	0.999	ns
Shannon	ClimateZone	Af	EF	0	-1.24043	-1.55772	-0.923132	3.86e-08	****
Shannon	ClimateZone	Af	ET	0	-0.538809	-0.868204	-0.209413	1.59e-06	****
Shannon	ClimateZone	Am	Aw	0	0.196585	-0.187133	0.580302	0.954	ns
Shannon	ClimateZone	Am	BSh	0	0.076002	-0.592474	0.744478	1	ns
Shannon	ClimateZone	Am	BSk	0	-0.468503	-0.870437	-0.0665681	0.00595	**
Shannon	ClimateZone	Am	BWh	0	-0.573298	-1.81722	0.670622	0.984	ns
Shannon	ClimateZone	Am	BWk	0	0.112808	-1.04379	1.26941	1	ns
Shannon	ClimateZone	Am	Cfa	0	0.671605	0.371053	0.972157	3.86e-08	****
Shannon	ClimateZone	Am	Cfb	0	0.0490851	-0.248812	0.346982	1	ns
Shannon	ClimateZone	Am	Csa	0	0.132028	-0.709921	0.973977	1	ns
Shannon	ClimateZone	Am	Csb	0	0.237363	-0.214336	0.689062	0.942	ns
Shannon	ClimateZone	Am	Cwb	0	0.314458	-0.28889	0.917806	0.946	ns
Shannon	ClimateZone	Am	Dfa	0	0.813994	0.509935	1.11805	3.86e-08	****
Shannon	ClimateZone	Am	Dfb	0	0.643386	0.118339	1.16843	0.00247	**
Shannon	ClimateZone	Am	Dfc	0	-0.0748023	-0.393241	0.243636	1	ns
Shannon	ClimateZone	Am	Dwb	0	0.495704	-0.197266	1.18867	0.544	ns
Shannon	ClimateZone	Am	Dwc	0	-0.212368	-0.556821	0.132085	0.797	ns
Shannon	ClimateZone	Am	EF	0	-1.56005	-1.92946	-1.19063	3.86e-08	****
Shannon	ClimateZone	Am	ET	0	-0.858429	-1.23829	-0.478565	3.86e-08	****
Shannon	ClimateZone	Aw	BSh	0	-0.120583	-0.779392	0.538227	1	ns
Shannon	ClimateZone	Aw	BSk	0	-0.665087	-1.05073	-0.279443	2.76e-07	****
Shannon	ClimateZone	Aw	BWh	0	-0.769882	-2.00863	0.46887	0.787	ns
Shannon	ClimateZone	Aw	BWk	0	-0.0837763	-1.23482	1.06726	1	ns
Shannon	ClimateZone	Aw	Cfa	0	0.475021	0.19663	0.753412	3.91e-07	****
Shannon	ClimateZone	Aw	Cfb	0	-0.147499	-0.423022	0.128023	0.931	ns
Shannon	ClimateZone	Aw	Csa	0	-0.0645564	-0.898852	0.769739	1	ns
Shannon	ClimateZone	Aw	Csb	0	0.0407787	-0.396488	0.478045	1	ns
Shannon	ClimateZone	Aw	Cwb	0	0.117874	-0.474747	0.710494	1	ns
Shannon	ClimateZone	Aw	Dfa	0	0.61741	0.335236	0.899583	3.86e-08	****
Shannon	ClimateZone	Aw	Dfb	0	0.446802	-0.0658821	0.959486	0.184	ns
Shannon	ClimateZone	Aw	Dfc	0	-0.271387	-0.568999	0.0262256	0.127	ns
Shannon	ClimateZone	Aw	Dwb	0	0.29912	-0.384531	0.98277	0.991	ns
Shannon	ClimateZone	Aw	Dwc	0	-0.408952	-0.734249	-0.0836556	0.00151	**
Shannon	ClimateZone	Aw	EF	0	-1.75663	-2.10825	-1.40501	3.86e-08	****
Shannon	ClimateZone	Aw	ET	0	-1.05501	-1.4176	-0.69243	3.86e-08	****
Shannon	ClimateZone	BSh	BSk	0	-0.544505	-1.21409	0.125079	0.295	ns
Shannon	ClimateZone	BSh	BWh	0	-0.649299	-2.0036	0.705	0.976	ns
Shannon	ClimateZone	BSh	BWk	0	0.0368062	-1.23776	1.31137	1	ns
Shannon	ClimateZone	BSh	Cfa	0	0.595603	-0.0184996	1.20971	0.0699	ns
Shannon	ClimateZone	BSh	Cfb	0	-0.0269168	-0.639725	0.585891	1	ns
Shannon	ClimateZone	BSh	Csa	0	0.0560261	-0.941806	1.05386	1	ns
Shannon	ClimateZone	BSh	Csb	0	0.161361	-0.539226	0.861949	1	ns
Shannon	ClimateZone	BSh	Cwb	0	0.238456	-0.568278	1.04519	1	ns
Shannon	ClimateZone	BSh	Dfa	0	0.737993	0.122166	1.35382	0.0037	**
Shannon	ClimateZone	BSh	Dfb	0	0.567385	-0.182593	1.31736	0.432	ns
Shannon	ClimateZone	BSh	Dfc	0	-0.150804	-0.773856	0.472248	1	ns
Shannon	ClimateZone	BSh	Dwb	0	0.419702	-0.456082	1.29549	0.976	ns
Shannon	ClimateZone	BSh	Dwc	0	-0.28837	-0.92511	0.348371	0.987	ns
Shannon	ClimateZone	BSh	EF	0	-1.63605	-2.28663	-0.985463	3.86e-08	****
Shannon	ClimateZone	BSh	ET	0	-0.93443	-1.591	-0.277858	9.34e-05	****
Shannon	ClimateZone	BSk	BWh	0	-0.104795	-1.34931	1.13972	1	ns
Shannon	ClimateZone	BSk	BWk	0	0.581311	-0.575929	1.73855	0.962	ns
Shannon	ClimateZone	BSk	Cfa	0	1.14011	0.8371	1.44312	3.86e-08	****
Shannon	ClimateZone	BSk	Cfb	0	0.517588	0.217213	0.817962	2.83e-07	****
Shannon	ClimateZone	BSk	Csa	0	0.600531	-0.242298	1.44336	0.552	ns
Shannon	ClimateZone	BSk	Csb	0	0.705866	0.252529	1.1592	7.6e-06	****
Shannon	ClimateZone	BSk	Cwb	0	0.782961	0.178386	1.38754	0.00083	***
Shannon	ClimateZone	BSk	Dfa	0	1.2825	0.976011	1.58898	3.86e-08	****
Shannon	ClimateZone	BSk	Dfb	0	1.11189	0.585432	1.63835	3.86e-08	****
Shannon	ClimateZone	BSk	Dfc	0	0.3937	0.0729431	0.714458	0.0024	**
Shannon	ClimateZone	BSk	Dwb	0	0.964207	0.270168	1.65825	0.00017	***
Shannon	ClimateZone	BSk	Dwc	0	0.256135	-0.0904628	0.602733	0.479	ns
Shannon	ClimateZone	BSk	EF	0	-1.09154	-1.46296	-0.720124	3.86e-08	****
Shannon	ClimateZone	BSk	ET	0	-0.389926	-0.771735	-0.00811671	0.0391	*
Shannon	ClimateZone	BWh	BWk	0	0.686106	-0.964649	2.33686	0.995	ns
Shannon	ClimateZone	BWh	Cfa	0	1.2449	0.0293375	2.46047	0.0378	*
Shannon	ClimateZone	BWh	Cfb	0	0.622383	-0.592529	1.83729	0.954	ns
Shannon	ClimateZone	BWh	Csa	0	0.705326	-0.742482	2.15313	0.971	ns
Shannon	ClimateZone	BWh	Csb	0	0.810661	-0.450806	2.07213	0.737	ns
Shannon	ClimateZone	BWh	Cwb	0	0.887756	-0.43561	2.21112	0.665	ns
Shannon	ClimateZone	BWh	Dfa	0	1.38729	0.170855	2.60373	0.00846	**
Shannon	ClimateZone	BWh	Dfb	0	1.21668	-0.0728672	2.50624	0.0923	ns
Shannon	ClimateZone	BWh	Dfc	0	0.498495	-0.721616	1.71861	0.996	ns
Shannon	ClimateZone	BWh	Dwb	0	1.069	-0.297554	2.43556	0.367	ns
Shannon	ClimateZone	BWh	Dwc	0	0.36093	-0.866228	1.58809	1	ns
Shannon	ClimateZone	BWh	EF	0	-0.986748	-2.22114	0.24765	0.326	ns
Shannon	ClimateZone	BWh	ET	0	-0.285131	-1.52269	0.952433	1	ns
Shannon	ClimateZone	BWk	Cfa	0	0.558797	-0.567251	1.68485	0.966	ns
Shannon	ClimateZone	BWk	Cfb	0	-0.063723	-1.18907	1.06162	1	ns
Shannon	ClimateZone	BWk	Csa	0	0.0192199	-1.35429	1.39273	1	ns
Shannon	ClimateZone	BWk	Csb	0	0.124555	-1.0509	1.30001	1	ns
Shannon	ClimateZone	BWk	Cwb	0	0.20165	-1.03999	1.44329	1	ns
Shannon	ClimateZone	BWk	Dfa	0	0.701186	-0.425803	1.82818	0.785	ns
Shannon	ClimateZone	BWk	Dfb	0	0.530578	-0.674962	1.73612	0.99	ns
Shannon	ClimateZone	BWk	Dfc	0	-0.18761	-1.31856	0.943343	1	ns
Shannon	ClimateZone	BWk	Dwb	0	0.382896	-0.904683	1.67048	1	ns
Shannon	ClimateZone	BWk	Dwc	0	-0.325176	-1.46373	0.813376	1	ns
Shannon	ClimateZone	BWk	EF	0	-1.67285	-2.8192	-0.526502	4.85e-05	****
Shannon	ClimateZone	BWk	ET	0	-0.971237	-2.121	0.178524	0.23	ns
Shannon	ClimateZone	Cfa	Cfb	0	-0.62252	-0.760378	-0.484662	3.86e-08	****
Shannon	ClimateZone	Cfa	Csa	0	-0.539577	-1.33904	0.259886	0.654	ns
Shannon	ClimateZone	Cfa	Csb	0	-0.434242	-0.800704	-0.0677803	0.0045	**
Shannon	ClimateZone	Cfa	Cwb	0	-0.357147	-0.899633	0.185339	0.698	ns
Shannon	ClimateZone	Cfa	Dfa	0	0.142389	-0.0083227	0.293101	0.0911	ns
Shannon	ClimateZone	Cfa	Dfb	0	-0.0282188	-0.482022	0.425584	1	ns
Shannon	ClimateZone	Cfa	Dfc	0	-0.746408	-0.924355	-0.56846	3.86e-08	****
Shannon	ClimateZone	Cfa	Dwb	0	-0.175901	-0.81658	0.464778	1	ns
Shannon	ClimateZone	Cfa	Dwc	0	-0.883973	-1.10513	-0.662817	3.86e-08	****
Shannon	ClimateZone	Cfa	EF	0	-2.23165	-2.48997	-1.97333	3.86e-08	****
Shannon	ClimateZone	Cfa	ET	0	-1.53003	-1.80309	-1.25698	3.86e-08	****
Shannon	ClimateZone	Cfb	Csa	0	0.082943	-0.715525	0.881411	1	ns
Shannon	ClimateZone	Cfb	Csb	0	0.188278	-0.176009	0.552566	0.95	ns
Shannon	ClimateZone	Cfb	Cwb	0	0.265373	-0.275646	0.806392	0.969	ns
Shannon	ClimateZone	Cfb	Dfa	0	0.764909	0.619564	0.910255	3.86e-08	****
Shannon	ClimateZone	Cfb	Dfb	0	0.594301	0.142252	1.04635	0.000602	***
Shannon	ClimateZone	Cfb	Dfc	0	-0.123887	-0.297313	0.0495383	0.547	ns
Shannon	ClimateZone	Cfb	Dwb	0	0.446619	-0.192819	1.08606	0.591	ns
Shannon	ClimateZone	Cfb	Dwc	0	-0.261453	-0.478987	-0.0439184	0.00351	**
Shannon	ClimateZone	Cfb	EF	0	-1.60913	-1.86436	-1.3539	3.86e-08	****
Shannon	ClimateZone	Cfb	ET	0	-0.907514	-1.17764	-0.637385	3.86e-08	****
Shannon	ClimateZone	Csa	Csb	0	0.105335	-0.762329	0.972999	1	ns
Shannon	ClimateZone	Csa	Cwb	0	0.18243	-0.772995	1.13786	1	ns
Shannon	ClimateZone	Csa	Dfa	0	0.681966	-0.118821	1.48275	0.218	ns
Shannon	ClimateZone	Csa	Dfb	0	0.511358	-0.396653	1.41937	0.895	ns
Shannon	ClimateZone	Csa	Dfc	0	-0.20683	-1.01319	0.599527	1	ns
Shannon	ClimateZone	Csa	Dwb	0	0.363676	-0.650729	1.37808	0.999	ns
Shannon	ClimateZone	Csa	Dwc	0	-0.344396	-1.16138	0.472585	0.994	ns
Shannon	ClimateZone	Csa	EF	0	-1.69207	-2.51989	-0.864258	3.87e-08	****
Shannon	ClimateZone	Csa	ET	0	-0.990457	-1.82299	-0.157927	0.0042	**
Shannon	ClimateZone	Csb	Cwb	0	0.0770948	-0.561647	0.715837	1	ns
Shannon	ClimateZone	Csb	Dfa	0	0.576631	0.207288	0.945975	7e-06	****
Shannon	ClimateZone	Csb	Dfb	0	0.406023	-0.159342	0.971388	0.536	ns
Shannon	ClimateZone	Csb	Dfc	0	-0.312166	-0.693434	0.0691032	0.283	ns
Shannon	ClimateZone	Csb	Dwb	0	0.258341	-0.465655	0.982337	0.999	ns
Shannon	ClimateZone	Csb	Dwc	0	-0.449731	-0.852981	-0.046481	0.0119	*
Shannon	ClimateZone	Csb	EF	0	-1.79741	-2.22218	-1.37264	3.86e-08	****
Shannon	ClimateZone	Csb	ET	0	-1.09579	-1.52968	-0.661904	3.86e-08	****
Shannon	ClimateZone	Cwb	Dfa	0	0.499536	-0.0449001	1.04397	0.12	ns
Shannon	ClimateZone	Cwb	Dfb	0	0.328928	-0.363628	1.02148	0.978	ns
Shannon	ClimateZone	Cwb	Dfc	0	-0.38926	-0.941856	0.163336	0.574	ns
Shannon	ClimateZone	Cwb	Dwb	0	0.181246	-0.645898	1.00839	1	ns
Shannon	ClimateZone	Cwb	Dwc	0	-0.526826	-1.09481	0.0411594	0.109	ns
Shannon	ClimateZone	Cwb	EF	0	-1.8745	-2.45797	-1.29104	3.86e-08	****
Shannon	ClimateZone	Cwb	ET	0	-1.17289	-1.76302	-0.582755	3.91e-08	****
Shannon	ClimateZone	Dfa	Dfb	0	-0.170608	-0.626741	0.285525	0.999	ns
Shannon	ClimateZone	Dfa	Dfc	0	-0.888797	-1.07261	-0.704988	3.86e-08	****
Shannon	ClimateZone	Dfa	Dwb	0	-0.31829	-0.960622	0.324042	0.966	ns
Shannon	ClimateZone	Dfa	Dwc	0	-1.02636	-1.25226	-0.800463	3.86e-08	****
Shannon	ClimateZone	Dfa	EF	0	-2.37404	-2.63644	-2.11164	3.86e-08	****
Shannon	ClimateZone	Dfa	ET	0	-1.67242	-1.94933	-1.39551	3.86e-08	****
Shannon	ClimateZone	Dfb	Dfc	0	-0.718189	-1.18403	-0.252347	1.02e-05	****
Shannon	ClimateZone	Dfb	Dwb	0	-0.147682	-0.919572	0.624207	1	ns
Shannon	ClimateZone	Dfb	Dwc	0	-0.855754	-1.33975	-0.371757	1.3e-07	****
Shannon	ClimateZone	Dfb	EF	0	-2.20343	-2.7055	-1.70136	3.86e-08	****
Shannon	ClimateZone	Dfb	ET	0	-1.50181	-2.01162	-0.992009	3.86e-08	****
Shannon	ClimateZone	Dfc	Dwb	0	0.570506	-0.078756	1.21977	0.172	ns
Shannon	ClimateZone	Dfc	Dwc	0	-0.137565	-0.382477	0.107346	0.897	ns
Shannon	ClimateZone	Dfc	EF	0	-1.48524	-1.76418	-1.20631	3.86e-08	****
Shannon	ClimateZone	Dfc	ET	0	-0.783626	-1.07625	-0.491	3.86e-08	****
Shannon	ClimateZone	Dwb	Dwc	0	-0.708072	-1.37048	-0.0456623	0.0218	*
Shannon	ClimateZone	Dwb	EF	0	-2.05575	-2.73148	-1.38002	3.86e-08	****
Shannon	ClimateZone	Dwb	ET	0	-1.35413	-2.03563	-0.672638	3.91e-08	****
Shannon	ClimateZone	Dwc	EF	0	-1.34768	-1.65598	-1.03938	3.86e-08	****
Shannon	ClimateZone	Dwc	ET	0	-0.646061	-0.966802	-0.32532	3.88e-08	****
Shannon	ClimateZone	EF	ET	0	0.701617	0.354203	1.04903	3.88e-08	****
Chao1	ClimateZone	Af	Am	0	40.0717	-0.264184	80.4076	0.0539	ns
Chao1	ClimateZone	Af	Aw	0	100.476	62.2791	138.673	3.86e-08	****
Chao1	ClimateZone	Af	BSh	0	48.763	-24.5964	122.122	0.681	ns
Chao1	ClimateZone	Af	BSk	0	-28.0967	-68.6724	12.479	0.607	ns
Chao1	ClimateZone	Af	BWh	0	-35.3571	-176.03	105.316	1	ns
Chao1	ClimateZone	Af	BWk	0	-1.08402	-131.639	129.471	1	ns
Chao1	ClimateZone	Af	Cfa	0	166.07	139.35	192.791	3.86e-08	****
Chao1	ClimateZone	Af	Cfb	0	104.066	77.7371	130.394	3.86e-08	****
Chao1	ClimateZone	Af	Csa	0	-22.1138	-115.985	71.7578	1	ns
Chao1	ClimateZone	Af	Csb	0	169.57	122.639	216.501	3.86e-08	****
Chao1	ClimateZone	Af	Cwb	0	63.2618	-2.2911	128.815	0.0736	ns
Chao1	ClimateZone	Af	Dfa	0	375.184	347.949	402.419	3.86e-08	****
Chao1	ClimateZone	Af	Dfb	0	224.949	168.909	280.989	3.86e-08	****
Chao1	ClimateZone	Af	Dfc	0	38.8703	9.56268	68.1779	0.000497	***
Chao1	ClimateZone	Af	Dwb	0	202.764	126.487	279.041	3.86e-08	****
Chao1	ClimateZone	Af	Dwc	0	178.637	145.702	211.572	3.86e-08	****
Chao1	ClimateZone	Af	EF	0	-90.9749	-127.279	-54.6704	3.86e-08	****
Chao1	ClimateZone	Af	ET	0	-57.163	-94.8523	-19.4737	1.66e-05	****
Chao1	ClimateZone	Am	Aw	0	60.4045	16.4997	104.309	0.000215	***
Chao1	ClimateZone	Am	BSh	0	8.69129	-67.7953	85.1779	1	ns
Chao1	ClimateZone	Am	BSk	0	-68.1684	-114.158	-22.1793	3.17e-05	****
Chao1	ClimateZone	Am	BWh	0	-75.4287	-217.757	66.8999	0.937	ns
Chao1	ClimateZone	Am	BWk	0	-41.1557	-173.493	91.1817	1	ns
Chao1	ClimateZone	Am	Cfa	0	125.999	91.6097	160.388	3.86e-08	****
Chao1	ClimateZone	Am	Cfb	0	63.9939	29.9087	98.0791	4.61e-08	****
Chao1	ClimateZone	Am	Csa	0	-62.1855	-158.521	34.1498	0.73	ns
Chao1	ClimateZone	Am	Csb	0	129.499	77.8154	181.182	3.86e-08	****
Chao1	ClimateZone	Am	Cwb	0	23.1901	-45.8446	92.2248	1	ns
Chao1	ClimateZone	Am	Dfa	0	335.112	300.322	369.902	3.86e-08	****
Chao1	ClimateZone	Am	Dfb	0	184.877	124.801	244.953	3.86e-08	****
Chao1	ClimateZone	Am	Dfc	0	-1.20139	-37.6369	35.2342	1	ns
Chao1	ClimateZone	Am	Dwb	0	162.692	83.4027	241.981	3.87e-08	****
Chao1	ClimateZone	Am	Dwc	0	138.565	99.1529	177.977	3.86e-08	****
Chao1	ClimateZone	Am	EF	0	-131.047	-173.315	-88.7781	3.86e-08	****
Chao1	ClimateZone	Am	ET	0	-97.2347	-140.698	-53.771	3.86e-08	****
Chao1	ClimateZone	Aw	BSh	0	-51.7132	-127.094	23.6674	0.625	ns
Chao1	ClimateZone	Aw	BSk	0	-128.573	-172.698	-84.4477	3.86e-08	****
Chao1	ClimateZone	Aw	BWh	0	-135.833	-277.571	5.90406	0.0791	ns
Chao1	ClimateZone	Aw	BWk	0	-101.56	-233.261	30.1411	0.395	ns
Chao1	ClimateZone	Aw	Cfa	0	65.5942	33.7409	97.4475	3.87e-08	****
Chao1	ClimateZone	Aw	Cfb	0	3.58944	-27.9357	35.1146	1	ns
Chao1	ClimateZone	Aw	Csa	0	-122.59	-218.05	-27.1304	0.000988	***
Chao1	ClimateZone	Aw	Csb	0	69.0941	19.0623	119.126	0.000196	***
Chao1	ClimateZone	Aw	Cwb	0	-37.2144	-105.022	30.5928	0.915	ns
Chao1	ClimateZone	Aw	Dfa	0	274.707	242.421	306.994	3.86e-08	****
Chao1	ClimateZone	Aw	Dfb	0	124.473	65.8116	183.134	3.86e-08	****
Chao1	ClimateZone	Aw	Dfc	0	-61.6059	-95.6585	-27.5532	7.49e-08	****
Chao1	ClimateZone	Aw	Dwb	0	102.287	24.0646	180.51	0.000676	***
Chao1	ClimateZone	Aw	Dwc	0	78.1605	40.9403	115.381	3.86e-08	****
Chao1	ClimateZone	Aw	EF	0	-191.451	-231.684	-151.218	3.86e-08	****
Chao1	ClimateZone	Aw	ET	0	-157.639	-199.126	-116.153	3.86e-08	****
Chao1	ClimateZone	BSh	BSk	0	-76.8597	-153.473	-0.246315	0.0482	*
Chao1	ClimateZone	BSh	BWh	0	-84.12	-239.078	70.8381	0.923	ns
Chao1	ClimateZone	BSh	BWk	0	-49.847	-195.682	95.9879	1	ns
Chao1	ClimateZone	BSh	Cfa	0	117.307	47.0421	187.573	8.08e-07	****
Chao1	ClimateZone	BSh	Cfb	0	55.3026	-14.8145	125.42	0.351	ns
Chao1	ClimateZone	BSh	Csa	0	-70.8768	-185.048	43.2946	0.788	ns
Chao1	ClimateZone	BSh	Csb	0	120.807	40.6465	200.968	1.99e-05	****
Chao1	ClimateZone	BSh	Cwb	0	14.4988	-77.8072	106.805	1	ns
Chao1	ClimateZone	BSh	Dfa	0	326.421	255.958	396.883	3.86e-08	****
Chao1	ClimateZone	BSh	Dfb	0	176.186	90.3739	261.998	3.87e-08	****
Chao1	ClimateZone	BSh	Dfc	0	-9.89268	-81.1819	61.3966	1	ns
Chao1	ClimateZone	BSh	Dwb	0	154.001	53.7939	254.207	1.13e-05	****
Chao1	ClimateZone	BSh	Dwc	0	129.874	57.0182	202.729	1.05e-07	****
Chao1	ClimateZone	BSh	EF	0	-139.738	-214.177	-65.2984	4.61e-08	****
Chao1	ClimateZone	BSh	ET	0	-105.926	-181.051	-30.8014	0.000118	***
Chao1	ClimateZone	BSk	BWh	0	-7.26034	-149.657	135.136	1	ns
Chao1	ClimateZone	BSk	BWk	0	27.0127	-105.398	159.423	1	ns
Chao1	ClimateZone	BSk	Cfa	0	194.167	159.497	228.837	3.86e-08	****
Chao1	ClimateZone	BSk	Cfb	0	132.162	97.7937	166.531	3.86e-08	****
Chao1	ClimateZone	BSk	Csa	0	5.9829	-90.4531	102.419	1	ns
Chao1	ClimateZone	BSk	Csb	0	197.667	145.796	249.538	3.86e-08	****
Chao1	ClimateZone	BSk	Cwb	0	91.3585	22.1834	160.534	0.000546	***
Chao1	ClimateZone	BSk	Dfa	0	403.28	368.212	438.348	3.86e-08	****
Chao1	ClimateZone	BSk	Dfb	0	253.046	192.809	313.282	3.86e-08	****
Chao1	ClimateZone	BSk	Dfc	0	66.967	30.2661	103.668	6.41e-08	****
Chao1	ClimateZone	BSk	Dwb	0	230.86	151.449	310.272	3.86e-08	****
Chao1	ClimateZone	BSk	Dwc	0	206.733	167.076	246.391	3.86e-08	****
Chao1	ClimateZone	BSk	EF	0	-62.8782	-105.376	-20.3808	3.33e-05	****
Chao1	ClimateZone	BSk	ET	0	-29.0663	-72.7527	14.6201	0.68	ns
Chao1	ClimateZone	BWh	BWk	0	34.273	-154.605	223.151	1	ns
Chao1	ClimateZone	BWh	Cfa	0	201.427	62.3432	340.512	5.94e-05	****
Chao1	ClimateZone	BWh	Cfb	0	139.423	0.413194	278.432	0.0483	*
Chao1	ClimateZone	BWh	Csa	0	13.2432	-152.414	178.901	1	ns
Chao1	ClimateZone	BWh	Csb	0	204.927	60.591	349.264	9.93e-05	****
Chao1	ClimateZone	BWh	Cwb	0	98.6188	-52.7999	250.038	0.716	ns
Chao1	ClimateZone	BWh	Dfa	0	410.541	271.357	549.725	3.86e-08	****
Chao1	ClimateZone	BWh	Dfb	0	260.306	112.756	407.856	1.38e-07	****
Chao1	ClimateZone	BWh	Dfc	0	74.2274	-65.377	213.832	0.935	ns
Chao1	ClimateZone	BWh	Dwb	0	238.121	81.7602	394.481	1.47e-05	****
Chao1	ClimateZone	BWh	Dwc	0	213.994	73.5831	354.404	1.44e-05	****
Chao1	ClimateZone	BWh	EF	0	-55.6179	-196.857	85.6212	0.997	ns
Chao1	ClimateZone	BWh	ET	0	-21.8059	-163.407	119.795	1	ns
Chao1	ClimateZone	BWk	Cfa	0	167.154	38.3126	295.996	0.000799	***
Chao1	ClimateZone	BWk	Cfb	0	105.15	-23.6114	233.911	0.287	ns
Chao1	ClimateZone	BWk	Csa	0	-21.0298	-178.186	136.126	1	ns
Chao1	ClimateZone	BWk	Csb	0	170.654	36.1599	305.149	0.00126	**
Chao1	ClimateZone	BWk	Cwb	0	64.3458	-77.7225	206.414	0.987	ns
Chao1	ClimateZone	BWk	Dfa	0	376.268	247.318	505.217	3.86e-08	****
Chao1	ClimateZone	BWk	Dfb	0	226.033	88.0956	363.97	1.5e-06	****
Chao1	ClimateZone	BWk	Dfc	0	39.9543	-89.4487	169.357	1	ns
Chao1	ClimateZone	BWk	Dwb	0	203.848	56.5236	351.172	0.000188	***
Chao1	ClimateZone	BWk	Dwc	0	179.721	49.4483	309.993	0.000201	***
Chao1	ClimateZone	BWk	EF	0	-89.8909	-221.056	41.274	0.626	ns
Chao1	ClimateZone	BWk	ET	0	-56.079	-187.634	75.4759	0.993	ns
Chao1	ClimateZone	Cfa	Cfb	0	-62.0048	-77.7784	-46.2311	3.86e-08	****
Chao1	ClimateZone	Cfa	Csa	0	-188.184	-279.658	-96.7101	3.87e-08	****
Chao1	ClimateZone	Cfa	Csb	0	3.4999	-38.4304	45.4302	1	ns
Chao1	ClimateZone	Cfa	Cwb	0	-102.809	-164.88	-40.7377	1.05e-06	****
Chao1	ClimateZone	Cfa	Dfa	0	209.113	191.869	226.358	3.86e-08	****
Chao1	ClimateZone	Cfa	Dfb	0	58.8784	6.95454	110.802	0.00926	**
Chao1	ClimateZone	Cfa	Dfc	0	-127.2	-147.561	-106.839	3.86e-08	****
Chao1	ClimateZone	Cfa	Dwb	0	36.6933	-36.6129	109.999	0.963	ns
Chao1	ClimateZone	Cfa	Dwc	0	12.5663	-12.7382	37.8709	0.966	ns
Chao1	ClimateZone	Cfa	EF	0	-257.045	-286.603	-227.488	3.86e-08	****
Chao1	ClimateZone	Cfa	ET	0	-223.233	-254.476	-191.991	3.86e-08	****
Chao1	ClimateZone	Cfb	Csa	0	-126.179	-217.54	-34.8191	0.000196	***
Chao1	ClimateZone	Cfb	Csb	0	65.5047	23.8231	107.186	5.72e-06	****
Chao1	ClimateZone	Cfb	Cwb	0	-40.8039	-102.707	21.0993	0.696	ns
Chao1	ClimateZone	Cfb	Dfa	0	271.118	254.488	287.748	3.86e-08	****
Chao1	ClimateZone	Cfb	Dfb	0	120.883	69.16	172.606	3.86e-08	****
Chao1	ClimateZone	Cfb	Dfc	0	-65.1953	-85.0386	-45.352	3.86e-08	****
Chao1	ClimateZone	Cfb	Dwb	0	98.698	25.5339	171.862	0.00034	***
Chao1	ClimateZone	Cfb	Dwc	0	74.5711	49.6809	99.4613	3.86e-08	****
Chao1	ClimateZone	Cfb	EF	0	-195.041	-224.244	-165.837	3.86e-08	****
Chao1	ClimateZone	Cfb	ET	0	-161.229	-192.137	-130.321	3.86e-08	****
Chao1	ClimateZone	Csa	Csb	0	191.684	92.4065	290.962	4.07e-08	****
Chao1	ClimateZone	Csa	Cwb	0	85.3756	-23.9436	194.695	0.37	ns
Chao1	ClimateZone	Csa	Dfa	0	397.297	305.672	488.923	3.86e-08	****
Chao1	ClimateZone	Csa	Dfb	0	247.063	143.169	350.957	3.86e-08	****
Chao1	ClimateZone	Csa	Dfc	0	60.9841	-31.2788	153.247	0.691	ns
Chao1	ClimateZone	Csa	Dwb	0	224.877	108.81	340.945	4.04e-08	****
Chao1	ClimateZone	Csa	Dwc	0	200.751	107.272	294.229	3.86e-08	****
Chao1	ClimateZone	Csa	EF	0	-68.8611	-163.579	25.8571	0.512	ns
Chao1	ClimateZone	Csa	ET	0	-35.0492	-130.307	60.2083	0.999	ns
Chao1	ClimateZone	Csb	Cwb	0	-106.309	-179.393	-33.224	5.29e-05	****
Chao1	ClimateZone	Csb	Dfa	0	205.613	163.353	247.873	3.86e-08	****
Chao1	ClimateZone	Csb	Dfb	0	55.3785	-9.31023	120.067	0.21	ns
Chao1	ClimateZone	Csb	Dfc	0	-130.7	-174.325	-87.0754	3.86e-08	****
Chao1	ClimateZone	Csb	Dwb	0	33.1934	-49.6458	116.033	0.997	ns
Chao1	ClimateZone	Csb	Dwc	0	9.06643	-37.0732	55.2061	1	ns
Chao1	ClimateZone	Csb	EF	0	-260.545	-309.147	-211.943	3.86e-08	****
Chao1	ClimateZone	Csb	ET	0	-226.733	-276.378	-177.088	3.86e-08	****
Chao1	ClimateZone	Cwb	Dfa	0	311.922	249.628	374.216	3.86e-08	****
Chao1	ClimateZone	Cwb	Dfb	0	161.687	82.4451	240.929	3.87e-08	****
Chao1	ClimateZone	Cwb	Dfc	0	-24.3915	-87.6192	38.8363	0.998	ns
Chao1	ClimateZone	Cwb	Dwb	0	139.502	44.8606	234.143	3.7e-05	****
Chao1	ClimateZone	Cwb	Dwc	0	115.375	50.3864	180.363	1.16e-07	****
Chao1	ClimateZone	Cwb	EF	0	-154.237	-220.996	-87.4772	3.86e-08	****
Chao1	ClimateZone	Cwb	ET	0	-120.425	-187.947	-52.9022	1.03e-07	****
Chao1	ClimateZone	Dfa	Dfb	0	-150.235	-202.425	-98.0444	3.86e-08	****
Chao1	ClimateZone	Dfa	Dfc	0	-336.313	-357.345	-315.282	3.86e-08	****
Chao1	ClimateZone	Dfa	Dwb	0	-172.42	-245.915	-98.9247	3.86e-08	****
Chao1	ClimateZone	Dfa	Dwc	0	-196.547	-222.394	-170.7	3.86e-08	****
Chao1	ClimateZone	Dfa	EF	0	-466.159	-496.182	-436.135	3.86e-08	****
Chao1	ClimateZone	Dfa	ET	0	-432.347	-464.03	-400.663	3.86e-08	****
Chao1	ClimateZone	Dfb	Dfc	0	-186.078	-239.38	-132.777	3.86e-08	****
Chao1	ClimateZone	Dfb	Dwb	0	-22.1851	-110.504	66.134	1	ns
Chao1	ClimateZone	Dfb	Dwc	0	-46.3121	-101.691	9.06662	0.247	ns
Chao1	ClimateZone	Dfb	EF	0	-315.924	-373.37	-258.477	3.86e-08	****
Chao1	ClimateZone	Dfb	ET	0	-282.112	-340.443	-223.78	3.86e-08	****
Chao1	ClimateZone	Dfc	Dwb	0	163.893	89.6051	238.182	3.86e-08	****
Chao1	ClimateZone	Dfc	Dwc	0	139.766	111.744	167.789	3.86e-08	****
Chao1	ClimateZone	Dfc	EF	0	-129.845	-161.76	-97.93	3.86e-08	****
Chao1	ClimateZone	Dfc	ET	0	-96.0333	-129.515	-62.5512	3.86e-08	****
Chao1	ClimateZone	Dwb	Dwc	0	-24.127	-99.9195	51.6656	1	ns
Chao1	ClimateZone	Dwb	EF	0	-293.739	-371.055	-216.422	3.86e-08	****
Chao1	ClimateZone	Dwb	ET	0	-259.927	-337.903	-181.95	3.86e-08	****
Chao1	ClimateZone	Dwc	EF	0	-269.612	-304.887	-234.336	3.86e-08	****
Chao1	ClimateZone	Dwc	ET	0	-235.8	-272.499	-199.101	3.86e-08	****
Chao1	ClimateZone	EF	ET	0	33.8119	-5.93892	73.5628	0.219	ns
Simpson	ClimateZone	Af	Am	0	0.0156423	-0.0370132	0.0682978	1	ns
Simpson	ClimateZone	Af	Aw	0	0.01765	-0.0322134	0.0675135	0.999	ns
Simpson	ClimateZone	Af	BSh	0	0.027967	-0.0677981	0.123732	1	ns
Simpson	ClimateZone	Af	BSk	0	-0.0149075	-0.067876	0.0380611	1	ns
Simpson	ClimateZone	Af	BWh	0	-0.0127812	-0.196419	0.170857	1	ns
Simpson	ClimateZone	Af	BWk	0	0.0395524	-0.130877	0.209982	1	ns
Simpson	ClimateZone	Af	Cfa	0	0.0209718	-0.0139099	0.0558536	0.829	ns
Simpson	ClimateZone	Af	Cfb	0	-0.0112532	-0.0456231	0.0231167	1	ns
Simpson	ClimateZone	Af	Csa	0	0.0464789	-0.0760636	0.169021	0.998	ns
Simpson	ClimateZone	Af	Csb	0	0.0197711	-0.0414941	0.0810362	1	ns
Simpson	ClimateZone	Af	Cwb	0	0.032402	-0.0531724	0.117976	0.998	ns
Simpson	ClimateZone	Af	Dfa	0	0.0297828	-0.00577052	0.0653362	0.244	ns
Simpson	ClimateZone	Af	Dfb	0	0.0471679	-0.025988	0.120324	0.732	ns
Simpson	ClimateZone	Af	Dfc	0	0.0168107	-0.0214482	0.0550697	0.99	ns
Simpson	ClimateZone	Af	Dwb	0	0.043132	-0.056442	0.142706	0.992	ns
Simpson	ClimateZone	Af	Dwc	0	-0.0641024	-0.107096	-0.0211085	2.7e-05	****
Simpson	ClimateZone	Af	EF	0	-0.139436	-0.186828	-0.0920428	3.86e-08	****
Simpson	ClimateZone	Af	ET	0	-0.0529816	-0.102182	-0.00378107	0.0197	*
Simpson	ClimateZone	Am	Aw	0	0.0020077	-0.0553067	0.0593221	1	ns
Simpson	ClimateZone	Am	BSh	0	0.0123247	-0.0875229	0.112172	1	ns
Simpson	ClimateZone	Am	BSk	0	-0.0305498	-0.0905852	0.0294856	0.957	ns
Simpson	ClimateZone	Am	BWh	0	-0.0284235	-0.214223	0.157376	1	ns
Simpson	ClimateZone	Am	BWk	0	0.02391	-0.148847	0.196667	1	ns
Simpson	ClimateZone	Am	Cfa	0	0.00532949	-0.0395628	0.0502218	1	ns
Simpson	ClimateZone	Am	Cfb	0	-0.0268955	-0.0713912	0.0176002	0.823	ns
Simpson	ClimateZone	Am	Csa	0	0.0308365	-0.0949221	0.156595	1	ns
Simpson	ClimateZone	Am	Csb	0	0.00412873	-0.0633398	0.0715972	1	ns
Simpson	ClimateZone	Am	Cwb	0	0.0167596	-0.0733601	0.106879	1	ns
Simpson	ClimateZone	Am	Dfa	0	0.0141405	-0.0312756	0.0595566	1	ns
Simpson	ClimateZone	Am	Dfb	0	0.0315256	-0.0468987	0.10995	0.997	ns
Simpson	ClimateZone	Am	Dfc	0	0.0011684	-0.0463955	0.0487323	1	ns
Simpson	ClimateZone	Am	Dwb	0	0.0274896	-0.0760166	0.130996	1	ns
Simpson	ClimateZone	Am	Dwc	0	-0.0797448	-0.131194	-0.0282952	8.73e-06	****
Simpson	ClimateZone	Am	EF	0	-0.155078	-0.210256	-0.0998995	3.86e-08	****
Simpson	ClimateZone	Am	ET	0	-0.068624	-0.125363	-0.0118853	0.00314	**
Simpson	ClimateZone	Aw	BSh	0	0.010317	-0.0880868	0.108721	1	ns
Simpson	ClimateZone	Aw	BSk	0	-0.0325575	-0.0901597	0.0250446	0.892	ns
Simpson	ClimateZone	Aw	BWh	0	-0.0304312	-0.215459	0.154596	1	ns
Simpson	ClimateZone	Aw	BWk	0	0.0219023	-0.150024	0.193829	1	ns
Simpson	ClimateZone	Aw	Cfa	0	0.00332179	-0.0382604	0.044904	1	ns
Simpson	ClimateZone	Aw	Cfb	0	-0.0289032	-0.070057	0.0122505	0.58	ns
Simpson	ClimateZone	Aw	Csa	0	0.0288288	-0.0957865	0.153444	1	ns
Simpson	ClimateZone	Aw	Csb	0	0.00212103	-0.0631918	0.0674338	1	ns
Simpson	ClimateZone	Aw	Cwb	0	0.0147519	-0.0737654	0.103269	1	ns
Simpson	ClimateZone	Aw	Dfa	0	0.0121328	-0.0300144	0.0542799	1	ns
Simpson	ClimateZone	Aw	Dfb	0	0.0295179	-0.0470597	0.106096	0.998	ns
Simpson	ClimateZone	Aw	Dfc	0	-0.000839299	-0.0452925	0.0436139	1	ns
Simpson	ClimateZone	Aw	Dwb	0	0.0254819	-0.0766323	0.127596	1	ns
Simpson	ClimateZone	Aw	Dwc	0	-0.0817525	-0.130341	-0.0331642	6.23e-07	****
Simpson	ClimateZone	Aw	EF	0	-0.157086	-0.209606	-0.104565	3.86e-08	****
Simpson	ClimateZone	Aw	ET	0	-0.0706317	-0.124789	-0.0164742	0.000715	***
Simpson	ClimateZone	BSh	BSk	0	-0.0428745	-0.142888	0.0571386	0.993	ns
Simpson	ClimateZone	BSh	BWh	0	-0.0407482	-0.243035	0.161538	1	ns
Simpson	ClimateZone	BSh	BWk	0	0.0115853	-0.178791	0.201962	1	ns
Simpson	ClimateZone	BSh	Cfa	0	-0.0069952	-0.0987213	0.0847309	1	ns
Simpson	ClimateZone	BSh	Cfb	0	-0.0392202	-0.130753	0.0523125	0.993	ns
Simpson	ClimateZone	BSh	Csa	0	0.0185118	-0.13053	0.167554	1	ns
Simpson	ClimateZone	BSh	Csb	0	-0.00819596	-0.11284	0.096448	1	ns
Simpson	ClimateZone	BSh	Cwb	0	0.00443493	-0.116064	0.124934	1	ns
Simpson	ClimateZone	BSh	Dfa	0	0.0018158	-0.0901678	0.0937994	1	ns
Simpson	ClimateZone	BSh	Dfb	0	0.0192009	-0.0928202	0.131222	1	ns
Simpson	ClimateZone	BSh	Dfc	0	-0.0111563	-0.104219	0.0819066	1	ns
Simpson	ClimateZone	BSh	Dwb	0	0.0151649	-0.115648	0.145977	1	ns
Simpson	ClimateZone	BSh	Dwc	0	-0.0920694	-0.187177	0.003038	0.0713	ns
Simpson	ClimateZone	BSh	EF	0	-0.167403	-0.264578	-0.0702274	2.86e-07	****
Simpson	ClimateZone	BSh	ET	0	-0.0809487	-0.179018	0.0171209	0.269	ns
Simpson	ClimateZone	BSk	BWh	0	0.00212627	-0.183762	0.188015	1	ns
Simpson	ClimateZone	BSk	BWk	0	0.0544598	-0.118393	0.227312	1	ns
Simpson	ClimateZone	BSk	Cfa	0	0.0358793	-0.00937976	0.0811384	0.341	ns
Simpson	ClimateZone	BSk	Cfb	0	0.00365428	-0.0412115	0.04852	1	ns
Simpson	ClimateZone	BSk	Csa	0	0.0613863	-0.0645037	0.187276	0.971	ns
Simpson	ClimateZone	BSk	Csb	0	0.0346785	-0.0330346	0.102392	0.954	ns
Simpson	ClimateZone	BSk	Cwb	0	0.0473094	-0.0429935	0.137612	0.943	ns
Simpson	ClimateZone	BSk	Dfa	0	0.0446903	-0.00108838	0.090469	0.0652	ns
Simpson	ClimateZone	BSk	Dfb	0	0.0620754	-0.0165594	0.14071	0.349	ns
Simpson	ClimateZone	BSk	Dfc	0	0.0317182	-0.016192	0.0796285	0.688	ns
Simpson	ClimateZone	BSk	Dwb	0	0.0580394	-0.0456264	0.161705	0.9	ns
Simpson	ClimateZone	BSk	Dwc	0	-0.0491949	-0.100965	0.00257499	0.0861	ns
Simpson	ClimateZone	BSk	EF	0	-0.124528	-0.180005	-0.0690509	3.86e-08	****
Simpson	ClimateZone	BSk	ET	0	-0.0380742	-0.0951035	0.0189551	0.674	ns
Simpson	ClimateZone	BWh	BWk	0	0.0523335	-0.194233	0.2989	1	ns
Simpson	ClimateZone	BWh	Cfa	0	0.033753	-0.147811	0.215317	1	ns
Simpson	ClimateZone	BWh	Cfb	0	0.00152801	-0.179939	0.182995	1	ns
Simpson	ClimateZone	BWh	Csa	0	0.0592601	-0.156993	0.275513	1	ns
Simpson	ClimateZone	BWh	Csb	0	0.0325523	-0.155868	0.220973	1	ns
Simpson	ClimateZone	BWh	Cwb	0	0.0451832	-0.152483	0.242849	1	ns
Simpson	ClimateZone	BWh	Dfa	0	0.042564	-0.13913	0.224258	1	ns
Simpson	ClimateZone	BWh	Dfb	0	0.0599491	-0.132666	0.252564	1	ns
Simpson	ClimateZone	BWh	Dfc	0	0.0295919	-0.152651	0.211835	1	ns
Simpson	ClimateZone	BWh	Dwb	0	0.0559132	-0.148204	0.26003	1	ns
Simpson	ClimateZone	BWh	Dwc	0	-0.0513212	-0.234617	0.131974	1	ns
Simpson	ClimateZone	BWh	EF	0	-0.126654	-0.311031	0.0577227	0.622	ns
Simpson	ClimateZone	BWh	ET	0	-0.0402004	-0.22505	0.14465	1	ns
Simpson	ClimateZone	BWk	Cfa	0	-0.0185805	-0.186774	0.149613	1	ns
Simpson	ClimateZone	BWk	Cfb	0	-0.0508055	-0.218894	0.117282	1	ns
Simpson	ClimateZone	BWk	Csa	0	0.00692653	-0.198229	0.212082	1	ns
Simpson	ClimateZone	BWk	Csb	0	-0.0197813	-0.195354	0.155791	1	ns
Simpson	ClimateZone	BWk	Cwb	0	-0.00715038	-0.19261	0.178309	1	ns
Simpson	ClimateZone	BWk	Dfa	0	-0.00976952	-0.178103	0.158564	1	ns
Simpson	ClimateZone	BWk	Dfb	0	0.00761559	-0.172451	0.187682	1	ns
Simpson	ClimateZone	BWk	Dfc	0	-0.0227416	-0.191668	0.146184	1	ns
Simpson	ClimateZone	BWk	Dwb	0	0.0035796	-0.188741	0.1959	1	ns
Simpson	ClimateZone	BWk	Dwc	0	-0.103655	-0.273716	0.0664063	0.812	ns
Simpson	ClimateZone	BWk	EF	0	-0.178988	-0.350214	-0.00776191	0.0293	*
Simpson	ClimateZone	BWk	ET	0	-0.092534	-0.264269	0.0792012	0.927	ns
Simpson	ClimateZone	Cfa	Cfb	0	-0.032225	-0.0528164	-0.0116337	6.51e-06	****
Simpson	ClimateZone	Cfa	Csa	0	0.025507	-0.0939055	0.14492	1	ns
Simpson	ClimateZone	Cfa	Csb	0	-0.00120076	-0.0559377	0.0535362	1	ns
Simpson	ClimateZone	Cfa	Cwb	0	0.0114301	-0.0695988	0.0924591	1	ns
Simpson	ClimateZone	Cfa	Dfa	0	0.00881101	-0.0137002	0.0313223	0.998	ns
Simpson	ClimateZone	Cfa	Dfb	0	0.0261961	-0.0415866	0.0939789	0.998	ns
Simpson	ClimateZone	Cfa	Dfc	0	-0.00416109	-0.0307404	0.0224182	1	ns
Simpson	ClimateZone	Cfa	Dwb	0	0.0221601	-0.0735356	0.117856	1	ns
Simpson	ClimateZone	Cfa	Dwc	0	-0.0850742	-0.118107	-0.052041	3.86e-08	****
Simpson	ClimateZone	Cfa	EF	0	-0.160407	-0.198992	-0.121823	3.86e-08	****
Simpson	ClimateZone	Cfa	ET	0	-0.0739535	-0.114738	-0.0331685	7.17e-08	****
Simpson	ClimateZone	Cfb	Csa	0	0.0577321	-0.061532	0.176996	0.973	ns
Simpson	ClimateZone	Cfb	Csb	0	0.0310243	-0.0233879	0.0854364	0.885	ns
Simpson	ClimateZone	Cfb	Cwb	0	0.0436552	-0.0371548	0.124465	0.926	ns
Simpson	ClimateZone	Cfb	Dfa	0	0.041036	0.0193264	0.0627457	4.41e-08	****
Simpson	ClimateZone	Cfb	Dfb	0	0.0584211	-0.00909965	0.125942	0.194	ns
Simpson	ClimateZone	Cfb	Dfc	0	0.0280639	0.00216	0.0539679	0.0181	*
Simpson	ClimateZone	Cfb	Dwb	0	0.0543851	-0.0411252	0.149896	0.886	ns
Simpson	ClimateZone	Cfb	Dwc	0	-0.0528492	-0.0853415	-0.020357	1.92e-06	****
Simpson	ClimateZone	Cfb	EF	0	-0.128182	-0.166305	-0.0900596	3.86e-08	****
Simpson	ClimateZone	Cfb	ET	0	-0.0417285	-0.0820765	-0.00138042	0.0335	*
Simpson	ClimateZone	Csa	Csb	0	-0.0267078	-0.156307	0.102892	1	ns
Simpson	ClimateZone	Csa	Cwb	0	-0.0140769	-0.156785	0.128631	1	ns
Simpson	ClimateZone	Csa	Dfa	0	-0.016696	-0.136307	0.102914	1	ns
Simpson	ClimateZone	Csa	Dfb	0	0.000689066	-0.134937	0.136315	1	ns
Simpson	ClimateZone	Csa	Dfc	0	-0.0296681	-0.150111	0.0907743	1	ns
Simpson	ClimateZone	Csa	Dwb	0	-0.00334692	-0.154865	0.148171	1	ns
Simpson	ClimateZone	Csa	Dwc	0	-0.110581	-0.23261	0.0114479	0.134	ns
Simpson	ClimateZone	Csa	EF	0	-0.185914	-0.309562	-0.0622669	2.12e-05	****
Simpson	ClimateZone	Csa	ET	0	-0.0994605	-0.223812	0.0248911	0.325	ns
Simpson	ClimateZone	Csb	Cwb	0	0.0126309	-0.0827755	0.108037	1	ns
Simpson	ClimateZone	Csb	Dfa	0	0.0100118	-0.0451556	0.0651791	1	ns
Simpson	ClimateZone	Csb	Dfb	0	0.0273969	-0.0570495	0.111843	1	ns
Simpson	ClimateZone	Csb	Dfc	0	-0.00296033	-0.0599089	0.0539883	1	ns
Simpson	ClimateZone	Csb	Dwb	0	0.0233609	-0.0847796	0.131501	1	ns
Simpson	ClimateZone	Csb	Dwc	0	-0.0838735	-0.144105	-0.0236416	0.000161	***
Simpson	ClimateZone	Csb	EF	0	-0.159207	-0.222653	-0.09576	3.86e-08	****
Simpson	ClimateZone	Csb	ET	0	-0.0727527	-0.137561	-0.00794457	0.0108	*
Simpson	ClimateZone	Cwb	Dfa	0	-0.00261913	-0.0839395	0.0787012	1	ns
Simpson	ClimateZone	Cwb	Dfb	0	0.014766	-0.0886784	0.11821	1	ns
Simpson	ClimateZone	Cwb	Dfc	0	-0.0155912	-0.0981303	0.0669479	1	ns
Simpson	ClimateZone	Cwb	Dwb	0	0.01073	-0.112817	0.134277	1	ns
Simpson	ClimateZone	Cwb	Dwc	0	-0.0965044	-0.181342	-0.0116667	0.00881	**
Simpson	ClimateZone	Cwb	EF	0	-0.171838	-0.258987	-0.084688	3.93e-08	****
Simpson	ClimateZone	Cwb	ET	0	-0.0853836	-0.173529	0.00276203	0.0708	ns
Simpson	ClimateZone	Dfa	Dfb	0	0.0173851	-0.0507457	0.0855159	1	ns
Simpson	ClimateZone	Dfa	Dfc	0	-0.0129721	-0.0404269	0.0144827	0.979	ns
Simpson	ClimateZone	Dfa	Dwb	0	0.0133491	-0.0825935	0.109292	1	ns
Simpson	ClimateZone	Dfa	Dwc	0	-0.0938853	-0.127627	-0.0601436	3.86e-08	****
Simpson	ClimateZone	Dfa	EF	0	-0.169218	-0.208412	-0.130025	3.86e-08	****
Simpson	ClimateZone	Dfa	ET	0	-0.0827645	-0.124125	-0.0414037	3.89e-08	****
Simpson	ClimateZone	Dfb	Dfc	0	-0.0303572	-0.0999382	0.0392238	0.991	ns
Simpson	ClimateZone	Dfb	Dwb	0	-0.00403599	-0.11933	0.111258	1	ns
Simpson	ClimateZone	Dfb	Dwc	0	-0.11127	-0.183563	-0.0389776	1.08e-05	****
Simpson	ClimateZone	Dfb	EF	0	-0.186604	-0.261596	-0.111611	3.86e-08	****
Simpson	ClimateZone	Dfb	ET	0	-0.10015	-0.176297	-0.0240019	0.000597	***
Simpson	ClimateZone	Dfc	Dwb	0	0.0263212	-0.0706566	0.123299	1	ns
Simpson	ClimateZone	Dfc	Dwc	0	-0.0809132	-0.117495	-0.0443317	3.86e-08	****
Simpson	ClimateZone	Dfc	EF	0	-0.156246	-0.197909	-0.114583	3.86e-08	****
Simpson	ClimateZone	Dfc	ET	0	-0.0697924	-0.113501	-0.026084	3.47e-06	****
Simpson	ClimateZone	Dwb	Dwc	0	-0.107234	-0.206176	-0.00829285	0.018	*
Simpson	ClimateZone	Dwb	EF	0	-0.182568	-0.283498	-0.0816368	7.52e-08	****
Simpson	ClimateZone	Dwb	ET	0	-0.0961136	-0.197906	0.00567855	0.0916	ns
Simpson	ClimateZone	Dwc	EF	0	-0.0753332	-0.121383	-0.0292839	1.59e-06	****
Simpson	ClimateZone	Dwc	ET	0	0.0111208	-0.036787	0.0590286	1	ns
Simpson	ClimateZone	EF	ET	0	0.086454	0.0345622	0.138346	8.66e-07	****
