# Supplementary material for: Microbial co-occurrence network demonstrates spatial and climatic trends for global soil diversity
Source: Sci Data. 2024 Jun 22;11:672. doi: 10.1038/s41597-024-03528-1 (PMC11193810; doi:10.1038/s41597-024-03528-1)
Supplement: Supplementary file 2 — Supplementary Table 3 [file 41597_2024_3528_MOESM2_ESM.xlsx]

## Sheet: Φύλλο1
Supplementary Table 3: Number of nodes and number of edges for every co-occurrence network created.
Climate zone	No. of nodes	No. of edges	Ratio	Min. (degree)	1st Qu. (degree)	Median (degree)	Mean (degree)	3rd Qu. (degree)	Max. (degree)
Af	643	5224	8.12442	0.0046729	0.0202492	0.0249221	0.0253097	0.029595	0.0498442
Am	556	4154	7.47122	0.00900901	0.0216216	0.027027	0.0269233	0.0306306	0.0522523
Aw	609	4847	7.95895	0.00822368	0.0213816	0.0263158	0.0261808	0.03125	0.0575658
BSh	425	2059	4.84471	0.00471698	0.0188679	0.0235849	0.0228524	0.0259434	0.0377358
BSk	537	3924	7.30726	0.00559701	0.0205224	0.0261194	0.0272659	0.0335821	0.0578358
BWh	152	222	1.46053	0.00662252	0.013245	0.0198675	0.0193447	0.0264901	0.0331126
BWk	161	237	1.47205	0.00625	0.0125	0.01875	0.0184006	0.025	0.0375
Cfa	653	5317	8.14242	0.00306748	0.0184049	0.0230061	0.0249767	0.0306748	0.0720859
Cfb	653	5406	8.27871	0.00306748	0.0199387	0.0245399	0.0253948	0.0306748	0.0552147
Csa	199	329	1.65327	0.00505051	0.010101	0.0151515	0.0166997	0.020202	0.040404
Csb	645	5494	8.51783	0.00621118	0.0217391	0.0263975	0.0264529	0.0310559	0.0465839
Cwb	434	2039	4.69816	0.00692841	0.0184758	0.0207852	0.0217005	0.0254042	0.0415704
Dfa	652	5137	7.87883	0.0015361	0.015361	0.0230415	0.0242053	0.0322581	0.0814132
Dfb	650	5267	8.10308	0.0123267	0.0215716	0.0246533	0.024971	0.027735	0.0416025
Dfc	636	4713	7.41038	0.00314961	0.0188976	0.0220472	0.0233398	0.0283465	0.0503937
Dwb	608	4320	7.10526	0.00823723	0.0197694	0.0230643	0.0234111	0.0280066	0.0395387
Dwc	640	4679	7.31094	0.00312989	0.0172144	0.0219092	0.0228824	0.028169	0.0641628
EF	348	1759	5.0546	0.00576369	0.0230548	0.0273775	0.0291331	0.0345821	0.0778098
ET	536	3733	6.96455	0.00373832	0.0205607	0.0261682	0.0260357	0.0317757	0.0504673
