# Supplementary material for: Microbial co-occurrence network demonstrates spatial and climatic trends for global soil diversity
Source: Sci Data. 2024 Jun 22;11:672. doi: 10.1038/s41597-024-03528-1 (PMC11193810; doi:10.1038/s41597-024-03528-1)
Supplement: Supplementary file 3 — Supplementary Table 4 [file 41597_2024_3528_MOESM3_ESM.xlsx]

## Sheet: Supplementary Table 3
Supplementary Table 4: Hypergeometric comparison of identified edges in the co-occurrence network. The table presents the results of the hypergeometric test conducted to compare the observed edges in the microbial co-occurrence network with the expected distribution
ClimateZone	level	from	to	x	n	n1	n2	pvalue	p.adj
Af	Kingdom	bacteria	bacteria	4188	4188	49437	0	0	0
Af	Phylum	acidobacteria	acidobacteria	137	4188	1834	47603	0.938508	0.957719
Af	Phylum	acidobacteria	actinobacteria	148	4188	1654	47783	0.224218	0.336219
Af	Phylum	acidobacteria	armatimonadetes	4	4188	77	49360	0.791398	0.840808
Af	Phylum	acidobacteria	bacteroidetes	95	4188	1298	48139	0.930145	0.951505
Af	Phylum	acidobacteria	chlorobi	4	4188	56	49381	0.519629	0.609944
Af	Phylum	acidobacteria	chloroflexi	50	4188	731	48706	0.940144	0.958946
Af	Phylum	acidobacteria	cyanobacteria	4	4188	49	49388	0.401847	0.506289
Af	Phylum	acidobacteria	elusimicrobia	24	4188	299	49138	0.557574	0.643998
Af	Phylum	acidobacteria	fbp	5	4188	22	49415	0.00837605	0.0475399
Af	Phylum	acidobacteria	fcpu426	3	4188	35	49402	0.344411	0.45389
Af	Phylum	acidobacteria	fibrobacteres	2	4188	19	49418	0.214304	0.325441
Af	Phylum	acidobacteria	firmicutes	23	4188	199	49238	0.0504461	0.131806
Af	Phylum	acidobacteria	gemmatimonadetes	48	4188	673	48764	0.884022	0.91435
Af	Phylum	acidobacteria	nitrospirae	21	4188	320	49117	0.872704	0.905139
Af	Phylum	acidobacteria	od1	1	4188	21	49416	0.541292	0.629205
Af	Phylum	acidobacteria	planctomycetes	168	4188	1739	47698	0.0335166	0.103202
Af	Phylum	acidobacteria	proteobacteria	424	4188	4768	44669	0.130357	0.236061
Af	Phylum	acidobacteria	spirochaetes	2	4188	17	49420	0.169819	0.280685
Af	Phylum	acidobacteria	unassigned	5	4188	62	49375	0.430112	0.531172
Af	Phylum	acidobacteria	verrucomicrobia	78	4188	1177	48260	0.98956	0.995288
Af	Phylum	acidobacteria	ws3	9	4188	109	49328	0.444696	0.544336
Af	Phylum	actinobacteria	actinobacteria	103	4188	1274	48163	0.670166	0.739066
Af	Phylum	actinobacteria	armatimonadetes	6	4188	54	49383	0.169997	0.280924
Af	Phylum	actinobacteria	bacteroidetes	52	4188	624	48813	0.513064	0.604196
Af	Phylum	actinobacteria	chlorobi	4	4188	28	49409	0.0833159	0.17804
Af	Phylum	actinobacteria	chloroflexi	47	4188	628	48809	0.792739	0.841941
Af	Phylum	actinobacteria	cyanobacteria	5	4188	50	49387	0.24683	0.359306
Af	Phylum	actinobacteria	elusimicrobia	11	4188	134	49303	0.464495	0.560796
Af	Phylum	actinobacteria	fbp	3	4188	16	49421	0.0409738	0.115339
Af	Phylum	actinobacteria	fibrobacteres	2	4188	7	49430	0.0163867	0.0697686
Af	Phylum	actinobacteria	firmicutes	7	4188	174	49263	0.983039	0.991009
Af	Phylum	actinobacteria	gemmatimonadetes	49	4188	410	49027	0.0060405	0.0401775
Af	Phylum	actinobacteria	nitrospirae	24	4188	152	49285	0.0010154	0.0135819
Af	Phylum	actinobacteria	od1	2	4188	12	49425	0.0749082	0.166446
Af	Phylum	actinobacteria	planctomycetes	95	4188	999	48438	0.107451	0.208486
Af	Phylum	actinobacteria	proteobacteria	281	4188	3038	46399	0.0536122	0.1357
Af	Phylum	actinobacteria	unassigned	3	4188	46	49391	0.554176	0.640637
Af	Phylum	actinobacteria	verrucomicrobia	45	4188	622	48815	0.851894	0.888974
Af	Phylum	actinobacteria	ws3	2	4188	43	49394	0.717457	0.778975
Af	Phylum	armatimonadetes	bacteroidetes	7	4188	58	49379	0.114912	0.216188
Af	Phylum	armatimonadetes	chlorobi	1	4188	3	49434	0.0203095	0.0772932
Af	Phylum	armatimonadetes	chloroflexi	1	4188	16	49421	0.39813	0.503012
Af	Phylum	armatimonadetes	elusimicrobia	7	4188	24	49413	0.00056109	0.00895592
Af	Phylum	armatimonadetes	fbp	2	4188	5	49432	0.00533007	0.037322
Af	Phylum	armatimonadetes	firmicutes	1	4188	5	49432	0.0603519	0.146006
Af	Phylum	armatimonadetes	gemmatimonadetes	2	4188	19	49418	0.214304	0.325441
Af	Phylum	armatimonadetes	od1	1	4188	2	49435	0.00717487	0.0435205
Af	Phylum	armatimonadetes	planctomycetes	7	4188	119	49318	0.799235	0.846807
Af	Phylum	armatimonadetes	proteobacteria	11	4188	145	49292	0.576998	0.659849
Af	Phylum	armatimonadetes	spirochaetes	1	4188	1	49436	0	0
Af	Phylum	armatimonadetes	unassigned	1	4188	3	49434	0.0203095	0.0772932
Af	Phylum	armatimonadetes	verrucomicrobia	4	4188	41	49396	0.264846	0.37813
Af	Phylum	armatimonadetes	ws3	1	4188	3	49434	0.0203095	0.0772932
Af	Phylum	bacteroidetes	bacteroidetes	37	4188	468	48969	0.632298	0.707142
Af	Phylum	bacteroidetes	chlorobi	5	4188	37	49400	0.0888103	0.18419
Af	Phylum	bacteroidetes	chloroflexi	30	4188	281	49156	0.0789718	0.170948
Af	Phylum	bacteroidetes	cyanobacteria	2	4188	32	49405	0.516773	0.607593
Af	Phylum	bacteroidetes	elusimicrobia	6	4188	140	49297	0.957445	0.972357
Af	Phylum	bacteroidetes	fbp	2	4188	19	49418	0.214304	0.325441
Af	Phylum	bacteroidetes	fcpu426	1	4188	27	49410	0.67947	0.747267
Af	Phylum	bacteroidetes	firmicutes	9	4188	75	49362	0.10069	0.19841
Af	Phylum	bacteroidetes	gemmatimonadetes	19	4188	306	49131	0.911172	0.935959
Af	Phylum	bacteroidetes	nitrospirae	10	4188	95	49342	0.179816	0.288506
Af	Phylum	bacteroidetes	od1	2	4188	14	49423	0.109371	0.210685
Af	Phylum	bacteroidetes	planctomycetes	83	4188	675	48762	0.000261485	0.00471649
Af	Phylum	bacteroidetes	proteobacteria	177	4188	2249	47188	0.843665	0.882139
Af	Phylum	bacteroidetes	spirochaetes	1	4188	19	49418	0.486866	0.580881
Af	Phylum	bacteroidetes	unassigned	5	4188	25	49412	0.015977	0.0693948
Af	Phylum	bacteroidetes	verrucomicrobia	43	4188	575	48862	0.781476	0.832567
Af	Phylum	bacteroidetes	ws3	6	4188	49	49388	0.117563	0.219221
Af	Phylum	chlorobi	elusimicrobia	3	4188	17	49420	0.0500954	0.131758
Af	Phylum	chlorobi	firmicutes	2	4188	2	49435	0	0
Af	Phylum	chlorobi	nitrospirae	1	4188	7	49430	0.113192	0.213771
Af	Phylum	chlorobi	od1	1	4188	2	49435	0.00717487	0.0435205
Af	Phylum	chlorobi	planctomycetes	10	4188	49	49388	0.00225316	0.025111
Af	Phylum	chlorobi	proteobacteria	10	4188	79	49358	0.0689999	0.158531
Af	Phylum	chlorobi	verrucomicrobia	3	4188	26	49411	0.173854	0.283539
Af	Phylum	chloroflexi	chloroflexi	12	4188	191	49246	0.830648	0.872654
Af	Phylum	chloroflexi	elusimicrobia	5	4188	73	49364	0.591745	0.672452
Af	Phylum	chloroflexi	firmicutes	5	4188	60	49377	0.399115	0.50409
Af	Phylum	chloroflexi	gemmatimonadetes	17	4188	192	49245	0.362224	0.470511
Af	Phylum	chloroflexi	nitrospirae	10	4188	84	49353	0.097213	0.194792
Af	Phylum	chloroflexi	planctomycetes	64	4188	535	48902	0.00217176	0.0246146
Af	Phylum	chloroflexi	proteobacteria	95	4188	1149	48288	0.572668	0.655952
Af	Phylum	chloroflexi	spirochaetes	1	4188	7	49430	0.113192	0.213771
Af	Phylum	chloroflexi	unassigned	2	4188	24	49413	0.332519	0.442409
Af	Phylum	chloroflexi	verrucomicrobia	27	4188	292	49145	0.273751	0.385858
Af	Phylum	chloroflexi	ws3	4	4188	24	49413	0.0475354	0.126457
Af	Phylum	cyanobacteria	firmicutes	2	4188	14	49423	0.109371	0.210685
Af	Phylum	cyanobacteria	gemmatimonadetes	4	4188	11	49426	0.00130016	0.0167407
Af	Phylum	cyanobacteria	nitrospirae	1	4188	5	49432	0.0603519	0.146006
Af	Phylum	cyanobacteria	planctomycetes	3	4188	59	49378	0.747258	0.803979
Af	Phylum	cyanobacteria	proteobacteria	13	4188	128	49309	0.195384	0.306715
Af	Phylum	cyanobacteria	verrucomicrobia	1	4188	35	49402	0.808768	0.854451
Af	Phylum	elusimicrobia	elusimicrobia	8	4188	64	49373	0.0895861	0.184533
Af	Phylum	elusimicrobia	fbp	2	4188	5	49432	0.00533007	0.037322
Af	Phylum	elusimicrobia	firmicutes	3	4188	16	49421	0.0409738	0.115339
Af	Phylum	elusimicrobia	gemmatimonadetes	4	4188	51	49386	0.436207	0.536116
Af	Phylum	elusimicrobia	od1	5	4188	7	49430	2.39e-06	5.38e-05
Af	Phylum	elusimicrobia	planctomycetes	19	4188	206	49231	0.294964	0.406534
Af	Phylum	elusimicrobia	proteobacteria	33	4188	412	49025	0.589462	0.670473
Af	Phylum	elusimicrobia	verrucomicrobia	5	4188	108	49329	0.903482	0.929514
Af	Phylum	fbp	planctomycetes	2	4188	15	49422	0.128494	0.2332
Af	Phylum	fbp	proteobacteria	2	4188	31	49406	0.495065	0.588275
Af	Phylum	fbp	verrucomicrobia	1	4188	14	49423	0.335156	0.444744
Af	Phylum	fcpu426	firmicutes	1	4188	1	49436	0	0
Af	Phylum	fcpu426	planctomycetes	7	4188	29	49408	0.00223359	0.0249259
Af	Phylum	fcpu426	proteobacteria	5	4188	46	49391	0.191195	0.301707
Af	Phylum	fcpu426	verrucomicrobia	1	4188	6	49431	0.0855331	0.180693
Af	Phylum	fcpu426	ws3	1	4188	2	49435	0.00717487	0.0435205
Af	Phylum	fibrobacteres	planctomycetes	1	4188	9	49428	0.173624	0.283392
Af	Phylum	fibrobacteres	proteobacteria	5	4188	44	49393	0.165387	0.27457
Af	Phylum	fibrobacteres	verrucomicrobia	1	4188	11	49426	0.237795	0.35067
Af	Phylum	firmicutes	firmicutes	3	4188	49	49388	0.605161	0.683042
Af	Phylum	firmicutes	gemmatimonadetes	4	4188	32	49405	0.129864	0.235422
Af	Phylum	firmicutes	nitrospirae	3	4188	26	49411	0.173854	0.283539
Af	Phylum	firmicutes	planctomycetes	10	4188	108	49329	0.306986	0.417632
Af	Phylum	firmicutes	proteobacteria	21	4188	296	49141	0.769121	0.822197
Af	Phylum	firmicutes	verrucomicrobia	5	4188	80	49357	0.680835	0.748514
Af	Phylum	gemmatimonadetes	gemmatimonadetes	13	4188	102	49335	0.0489655	0.129442
Af	Phylum	gemmatimonadetes	nitrospirae	5	4188	70	49367	0.549827	0.636695
Af	Phylum	gemmatimonadetes	od1	1	4188	2	49435	0.00717487	0.0435205
Af	Phylum	gemmatimonadetes	planctomycetes	34	4188	314	49123	0.0583583	0.144353
Af	Phylum	gemmatimonadetes	proteobacteria	74	4188	979	48458	0.835839	0.876114
Af	Phylum	gemmatimonadetes	unassigned	1	4188	11	49426	0.237795	0.35067
Af	Phylum	gemmatimonadetes	verrucomicrobia	13	4188	241	49196	0.952107	0.968397
Af	Phylum	gemmatimonadetes	ws3	1	4188	21	49416	0.541292	0.629205
Af	Phylum	nitrospirae	nitrospirae	2	4188	38	49399	0.635366	0.709702
Af	Phylum	nitrospirae	od1	1	4188	1	49436	0	0
Af	Phylum	nitrospirae	planctomycetes	17	4188	224	49213	0.627589	0.702677
Af	Phylum	nitrospirae	proteobacteria	30	4188	493	48944	0.970722	0.982008
Af	Phylum	nitrospirae	unassigned	1	4188	8	49429	0.142727	0.249331
Af	Phylum	nitrospirae	verrucomicrobia	8	4188	96	49341	0.426699	0.528211
Af	Phylum	nitrospirae	ws3	2	4188	20	49417	0.237392	0.35067
Af	Phylum	od1	planctomycetes	3	4188	19	49418	0.07137	0.16174
Af	Phylum	od1	proteobacteria	5	4188	38	49399	0.09829	0.196127
Af	Phylum	planctomycetes	planctomycetes	85	4188	1226	48211	0.9742	0.984501
Af	Phylum	planctomycetes	proteobacteria	234	4188	2889	46548	0.758268	0.812952
Af	Phylum	planctomycetes	spirochaetes	4	4188	16	49421	0.00858683	0.0483234
Af	Phylum	planctomycetes	unassigned	4	4188	75	49362	0.771953	0.824582
Af	Phylum	planctomycetes	verrucomicrobia	80	4188	724	48713	0.00642335	0.0414995
Af	Phylum	planctomycetes	ws3	13	4188	79	49358	0.00623743	0.0404538
Af	Phylum	proteobacteria	proteobacteria	387	4188	5163	44274	0.996214	0.999615
Af	Phylum	proteobacteria	spirochaetes	2	4188	48	49389	0.784432	0.834975
Af	Phylum	proteobacteria	unassigned	22	4188	113	49324	6.56e-05	0.00133885
Af	Phylum	proteobacteria	verrucomicrobia	148	4188	1841	47596	0.735544	0.794364
Af	Phylum	proteobacteria	ws3	27	4188	177	49260	0.000983946	0.0133783
Af	Phylum	spirochaetes	verrucomicrobia	4	4188	17	49420	0.0113287	0.0579353
Af	Phylum	unassigned	verrucomicrobia	4	4188	28	49409	0.0833159	0.17804
Af	Phylum	verrucomicrobia	verrucomicrobia	27	4188	363	49074	0.725345	0.786046
Af	Phylum	verrucomicrobia	ws3	7	4188	43	49394	0.0262336	0.0895264
Af	Class	1	1	1	4188	7	49430	0.113192	0.213771
Af	Class	1	136	1	4188	7	49430	0.113192	0.213771
Af	Class	1	5	1	4188	11	49426	0.237795	0.35067
Af	Class	1	6	2	4188	54	49383	0.846867	0.884937
Af	Class	1	acidimicrobiia	2	4188	18	49419	0.191736	0.302367
Af	Class	1	acidobacteriia	1	4188	5	49432	0.0603519	0.146006
Af	Class	1	actinobacteria	9	4188	38	49399	0.000972388	0.0132648
Af	Class	1	alphaproteobacteria	11	4188	124	49313	0.358992	0.466985
Af	Class	1	betaproteobacteria	1	4188	49	49388	0.92775	0.949587
Af	Class	1	chloracidobacteria	7	4188	53	49384	0.0765165	0.168637
Af	Class	1	deltaproteobacteria	1	4188	72	49365	0.986967	0.993681
Af	Class	1	gammaproteobacteria	1	4188	24	49413	0.61512	0.692257
Af	Class	1	gemm	23	4188	338	49099	0.843178	0.881806
Af	Class	12	5	1	4188	12	49425	0.270372	0.383183
Af	Class	12	6	4	4188	25	49412	0.0554249	0.13924
Af	Class	12	8	1	4188	7	49430	0.113192	0.213771
Af	Class	12	acidimicrobiia	1	4188	17	49420	0.428571	0.529767
Af	Class	12	alphaproteobacteria	9	4188	52	49385	0.0109855	0.0564546
Af	Class	12	anaerolineae	1	4188	2	49435	0.00717487	0.0435205
Af	Class	12	betaproteobacteria	2	4188	24	49413	0.332519	0.442409
Af	Class	12	chloracidobacteria	2	4188	22	49415	0.284627	0.39629
Af	Class	12	chloroflexi	1	4188	2	49435	0.00717487	0.0435205
Af	Class	12	chthonomonadetes	1	4188	1	49436	0	0
Af	Class	12	deltaproteobacteria	14	4188	79	49358	0.00239044	0.0261542
Af	Class	12	ellin6529	1	4188	10	49427	0.205439	0.316587
Af	Class	12	flavobacteriia	1	4188	5	49432	0.0603519	0.146006
Af	Class	12	gammaproteobacteria	2	4188	21	49416	0.260872	0.374161
Af	Class	12	gemmatimonadetes	1	4188	11	49426	0.237795	0.35067
Af	Class	12	nitrospira	2	4188	20	49417	0.237392	0.35067
Af	Class	12	om190	3	4188	10	49427	0.00711576	0.0435205
Af	Class	12	opitutae	2	4188	3	49434	0.000607546	0.00952934
Af	Class	12	pedosphaerae	5	4188	25	49412	0.015977	0.0693948
Af	Class	12	phycisphaerae	2	4188	14	49423	0.109371	0.210685
Af	Class	12	planctomycetia	8	4188	44	49393	0.0103687	0.0540028
Af	Class	12	prr	9	4188	111	49326	0.467914	0.564325
Af	Class	136	5	1	4188	2	49435	0.00717487	0.0435205
Af	Class	136	anaerolineae	1	4188	4	49433	0.0383432	0.111565
Af	Class	136	c6	1	4188	2	49435	0.00717487	0.0435205
Af	Class	136	chloracidobacteria	2	4188	18	49419	0.191736	0.302367
Af	Class	136	ellin6529	1	4188	9	49428	0.173624	0.283392
Af	Class	136	gitt	2	4188	55	49382	0.855586	0.891809
Af	Class	2	acidimicrobiia	1	4188	1	49436	0	0
Af	Class	2	alphaproteobacteria	2	4188	12	49425	0.0749082	0.166446
Af	Class	2	chloracidobacteria	3	4188	5	49432	0.000239756	0.00434507
Af	Class	2	chthonomonadetes	1	4188	1	49436	0	0
Af	Class	2	da052	1	4188	4	49433	0.0383432	0.111565
Af	Class	2	deltaproteobacteria	2	4188	29	49408	0.450255	0.549363
Af	Class	2	gemm	7	4188	65	49372	0.182775	0.291828
Af	Class	28	acidimicrobiia	2	4188	4	49433	0.00227588	0.0252371
Af	Class	28	alphaproteobacteria	3	4188	20	49417	0.0834745	0.178278
Af	Class	28	betaproteobacteria	1	4188	6	49431	0.0855331	0.180693
Af	Class	28	deltaproteobacteria	2	4188	11	49426	0.0598366	0.146006
Af	Class	28	elusimicrobia	1	4188	5	49432	0.0603519	0.146006
Af	Class	28	gammaproteobacteria	2	4188	7	49430	0.0163867	0.0697686
Af	Class	28	nitrospira	1	4188	6	49431	0.0855331	0.180693
Af	Class	28	pedosphaerae	1	4188	5	49432	0.0603519	0.146006
Af	Class	28	phycisphaerae	1	4188	7	49430	0.113192	0.213771
Af	Class	28	planctomycetia	4	4188	16	49421	0.00858683	0.0483234
Af	Class	28	saprospirae	2	4188	11	49426	0.0598366	0.146006
Af	Class	28	sja	5	4188	37	49400	0.0888103	0.18419
Af	Class	5	5	2	4188	15	49422	0.128494	0.2332
Af	Class	5	6	4	4188	63	49374	0.626324	0.70141
Af	Class	5	8	2	4188	10	49427	0.0463645	0.124326
Af	Class	5	acidimicrobiia	3	4188	22	49415	0.110429	0.210687
Af	Class	5	acidobacteria	92	4188	1306	48131	0.968581	0.980409
Af	Class	6	6	14	4188	157	49280	0.352318	0.461002
Af	Class	6	8	3	4188	50	49387	0.621342	0.697057
Af	Class	6	acidimicrobiia	6	4188	101	49336	0.761866	0.815707
Af	Class	6	acidobacteria	235	4188	3046	46391	0.936379	0.95601
Af	Class	8	8	1	4188	8	49429	0.142727	0.249331
Af	Class	8	acidimicrobiia	2	4188	31	49406	0.495065	0.588275
Af	Class	8	acidobacteriia	4	4188	19	49418	0.0184734	0.0744999
Af	Class	8	actinobacteria	4	4188	53	49384	0.470103	0.566201
Af	Class	8	alphaproteobacteria	10	4188	123	49314	0.471663	0.567803
Af	Class	8	anaerolineae	2	4188	7	49430	0.0163867	0.0697686
Af	Class	8	bacilli	2	4188	12	49425	0.0749082	0.166446
Af	Class	8	betaproteobacteria	5	4188	54	49383	0.306368	0.417515
Af	Class	8	chloracidobacteria	5	4188	63	49374	0.445519	0.54509
Af	Class	8	deltaproteobacteria	6	4188	94	49343	0.693077	0.758876
Af	Class	8	ellin6529	1	4188	16	49421	0.39813	0.503012
Af	Class	8	elusimicrobia	1	4188	18	49419	0.458176	0.555707
Af	Class	8	flavobacteriia	1	4188	4	49433	0.0383432	0.111565
Af	Class	8	gammaproteobacteria	2	4188	19	49418	0.214304	0.325441
Af	Class	8	gemmatimonadetes	3	4188	35	49402	0.344411	0.45389
Af	Class	8	iii1	27	4188	395	49042	0.861524	0.89633
Af	Class	acidimicrobiia	acidimicrobiia	1	4188	79	49358	0.9924	0.997145
Af	Class	acidimicrobiia	acidobacteriia	3	4188	38	49399	0.403816	0.507481
Af	Class	acidimicrobiia	actinobacteria	16	4188	215	49222	0.652535	0.72439
Af	Class	acidimicrobiia	alphaproteobacteria	26	4188	338	49099	0.653824	0.725462
Af	Class	acidimicrobiia	anaerolineae	1	4188	16	49421	0.39813	0.503012
Af	Class	acidimicrobiia	betaproteobacteria	9	4188	96	49341	0.294798	0.406333
Af	Class	acidimicrobiia	c6	1	4188	6	49431	0.0855331	0.180693
Af	Class	acidimicrobiia	chloracidobacteria	9	4188	102	49335	0.363105	0.471422
Af	Class	acidimicrobiia	chloroplast	1	4188	5	49432	0.0603519	0.146006
Af	Class	acidimicrobiia	cytophagia	1	4188	21	49416	0.541292	0.629205
Af	Class	acidimicrobiia	deltaproteobacteria	26	4188	225	49212	0.0422101	0.118319
Af	Class	acidimicrobiia	ellin6529	5	4188	52	49385	0.276223	0.387271
Af	Class	acidimicrobiia	elusimicrobia	5	4188	37	49400	0.0888103	0.18419
Af	Class	acidimicrobiia	fibrobacteria	1	4188	2	49435	0.00717487	0.0435205
Af	Class	acidimicrobiia	flavobacteriia	1	4188	11	49426	0.237795	0.35067
Af	Class	acidimicrobiia	gammaproteobacteria	7	4188	75	49362	0.301551	0.412426
Af	Class	acidimicrobiia	gemmatimonadetes	9	4188	76	49361	0.107625	0.208486
Af	Class	acidimicrobiia	nitrospira	6	4188	29	49408	0.00919097	0.0509816
Af	Class	acidimicrobiia	om190	3	4188	15	49422	0.0328771	0.102496
Af	Class	acidimicrobiia	opitutae	1	4188	25	49412	0.637612	0.711155
Af	Class	acidimicrobiia	pauc37f	1	4188	5	49432	0.0603519	0.146006
Af	Class	acidimicrobiia	pedosphaerae	4	4188	45	49392	0.332701	0.442552
Af	Class	acidimicrobiia	phycisphaerae	8	4188	61	49376	0.0704642	0.159998
Af	Class	acidimicrobiia	planctomycetia	23	4188	157	49280	0.00342767	0.0315955
Af	Class	acidimicrobiia	s085	2	4188	16	49421	0.148691	0.255452
Af	Class	acidimicrobiia	saprospirae	4	4188	74	49363	0.761724	0.815596
Af	Class	acidimicrobiia	sm2f11	2	4188	8	49429	0.0245847	0.0868838
Af	Class	acidimicrobiia	solibacteres	4	4188	59	49378	0.567067	0.651168
Af	Class	acidimicrobiia	spartobacteria	2	4188	34	49403	0.558617	0.644866
Af	Class	acidimicrobiia	sphingobacteriia	4	4188	37	49400	0.200762	0.312208
Af	Class	acidimicrobiia	sva0725	1	4188	8	49429	0.142727	0.249331
Af	Class	acidimicrobiia	thermoleophilia	15	4188	187	49250	0.52135	0.611248
Af	Class	acidimicrobiia	tk10	4	4188	57	49380	0.535698	0.624438
Af	Class	acidimicrobiia	unassigned	16	4188	114	49323	0.0156291	0.0682065
Af	Class	acidimicrobiia	verrucomicrobiae	5	4188	31	49406	0.0430872	0.120297
Af	Class	acidimicrobiia	zetaproteobacteria	1	4188	6	49431	0.0855331	0.180693
Af	Class	acidobacteriia	acidobacteriia	4	4188	76	49361	0.781843	0.832768
Af	Class	acidobacteriia	actinobacteria	6	4188	93	49344	0.682274	0.749578
Af	Class	acidobacteriia	alphaproteobacteria	38	4188	281	49156	0.00159311	0.0195201
Af	Class	acidobacteriia	bacilli	3	4188	10	49427	0.00711576	0.0435205
Af	Class	acidobacteriia	betaproteobacteria	6	4188	59	49378	0.230723	0.343546
Af	Class	acidobacteriia	chloracidobacteria	2	4188	52	49385	0.828049	0.870344
Af	Class	acidobacteriia	clostridia	3	4188	9	49428	0.00457439	0.0354054
Af	Class	acidobacteriia	cytophagia	2	4188	13	49424	0.0914628	0.187485
Af	Class	acidobacteriia	da052	2	4188	26	49411	0.380278	0.48586
Af	Class	acidobacteriia	deltaproteobacteria	17	4188	165	49272	0.161221	0.268851
Af	Class	acidobacteriia	ellin6529	2	4188	8	49429	0.0245847	0.0868838
Af	Class	acidobacteriia	elusimicrobia	5	4188	43	49394	0.153075	0.260804
Af	Class	acidobacteriia	fimbriimonadia	1	4188	5	49432	0.0603519	0.146006
Af	Class	acidobacteriia	gammaproteobacteria	10	4188	61	49376	0.0126877	0.0615237
Af	Class	acidobacteriia	leptospirae	1	4188	3	49434	0.0203095	0.0772932
Af	Class	acidobacteriia	nitrospira	1	4188	27	49410	0.67947	0.747267
Af	Class	acidobacteriia	om190	1	4188	5	49432	0.0603519	0.146006
Af	Class	acidobacteriia	opitutae	2	4188	17	49420	0.169819	0.280685
Af	Class	acidobacteriia	pauc37f	1	4188	4	49433	0.0383432	0.111565
Af	Class	acidobacteriia	pedosphaerae	7	4188	80	49357	0.366478	0.475091
Af	Class	acidobacteriia	phycisphaerae	3	4188	56	49381	0.709284	0.772216
Af	Class	acidobacteriia	planctomycetia	10	4188	110	49327	0.328422	0.438665
Af	Class	acidobacteriia	s085	2	4188	9	49428	0.0345899	0.105948
Af	Class	acidobacteriia	saprospirae	1	4188	75	49362	0.989648	0.995288
Af	Class	acidobacteriia	solibacteres	9	4188	146	49291	0.800475	0.847837
Af	Class	acidobacteriia	spartobacteria	1	4188	59	49378	0.965229	0.978283
Af	Class	acidobacteriia	sphingobacteriia	2	4188	22	49415	0.284627	0.39629
Af	Class	acidobacteriia	thermoleophilia	9	4188	86	49351	0.190909	0.301346
Af	Class	acidobacteriia	tm1	1	4188	17	49420	0.428571	0.529767
Af	Class	acidobacteriia	unassigned	10	4188	64	49373	0.0178926	0.0724934
Af	Class	acidobacteriia	vadinha49	1	4188	2	49435	0.00717487	0.0435205
Af	Class	acidobacteriia	verrucomicrobiae	1	4188	5	49432	0.0603519	0.146006
Af	Class	actinobacteria	actinobacteria	17	4188	278	49159	0.908627	0.934051
Af	Class	actinobacteria	alphaproteobacteria	55	4188	618	48819	0.318147	0.429496
Af	Class	actinobacteria	bacilli	6	4188	65	49372	0.311285	0.422122
Af	Class	actinobacteria	betaproteobacteria	22	4188	192	49245	0.0580012	0.144353
Af	Class	actinobacteria	chloracidobacteria	22	4188	177	49260	0.026391	0.0899834
Af	Class	actinobacteria	chloroplast	2	4188	36	49401	0.598193	0.677452
Af	Class	actinobacteria	chthonomonadetes	1	4188	4	49433	0.0383432	0.111565
Af	Class	actinobacteria	cytophagia	1	4188	32	49405	0.766909	0.820187
Af	Class	actinobacteria	da052	2	4188	14	49423	0.109371	0.210685
Af	Class	actinobacteria	deltaproteobacteria	23	4188	364	49073	0.921316	0.944509
Af	Class	actinobacteria	ellin6529	5	4188	65	49372	0.476046	0.571165
Af	Class	actinobacteria	elusimicrobia	2	4188	49	49388	0.796124	0.844533
Af	Class	actinobacteria	fimbriimonadia	4	4188	15	49422	0.00634026	0.0410194
Af	Class	actinobacteria	flavobacteriia	1	4188	10	49427	0.205439	0.316587
Af	Class	actinobacteria	gammaproteobacteria	9	4188	134	49303	0.707324	0.770401
Af	Class	actinobacteria	gemmatimonadetes	17	4188	133	49304	0.0321294	0.100844
Af	Class	actinobacteria	nitrospira	9	4188	61	49376	0.0314469	0.0997396
Af	Class	actinobacteria	opitutae	6	4188	48	49389	0.108233	0.209358
Af	Class	actinobacteria	pedosphaerae	6	4188	85	49352	0.587612	0.668854
Af	Class	actinobacteria	phycisphaerae	10	4188	122	49315	0.460654	0.558325
Af	Class	actinobacteria	planctomycetia	20	4188	244	49193	0.502966	0.595692
Af	Class	actinobacteria	s085	5	4188	28	49409	0.0273528	0.0920676
Af	Class	actinobacteria	saprospirae	8	4188	101	49336	0.488026	0.581901
Af	Class	actinobacteria	solibacteres	12	4188	114	49323	0.167602	0.27773
Af	Class	actinobacteria	spartobacteria	1	4188	52	49385	0.941834	0.960177
Af	Class	actinobacteria	sphingobacteriia	4	4188	69	49368	0.705385	0.768695
Af	Class	actinobacteria	thermoleophilia	34	4188	339	49098	0.130103	0.23572
Af	Class	actinobacteria	tk10	8	4188	79	49358	0.224244	0.336246
Af	Class	actinobacteria	tm1	2	4188	4	49433	0.00227588	0.0252371
Af	Class	actinobacteria	unassigned	9	4188	104	49333	0.38635	0.492065
Af	Class	actinobacteria	verrucomicrobiae	8	4188	52	49385	0.0293307	0.0956456
Af	Class	alphaproteobacteria	alphaproteobacteria	72	4188	982	48455	0.893698	0.921749
Af	Class	alphaproteobacteria	anaerolineae	3	4188	55	49382	0.695737	0.761273
Af	Class	alphaproteobacteria	bacilli	4	4188	68	49369	0.693069	0.758876
Af	Class	alphaproteobacteria	betaproteobacteria	37	4188	528	48909	0.873547	0.905924
Af	Class	alphaproteobacteria	c6	1	4188	28	49409	0.698872	0.763653
Af	Class	alphaproteobacteria	chloracidobacteria	45	4188	404	49033	0.0251159	0.0886121
Af	Class	alphaproteobacteria	chloroplast	5	4188	36	49401	0.0798535	0.172243
Af	Class	alphaproteobacteria	chthonomonadetes	1	4188	15	49422	0.36695	0.475278
Af	Class	alphaproteobacteria	clostridia	4	4188	34	49403	0.156725	0.264144
Af	Class	alphaproteobacteria	cytophagia	10	4188	111	49326	0.339255	0.44874
Af	Class	alphaproteobacteria	da052	8	4188	69	49368	0.127575	0.231913
Af	Class	alphaproteobacteria	deltaproteobacteria	74	4188	1000	48437	0.880656	0.911632
Af	Class	alphaproteobacteria	ellin6529	7	4188	106	49331	0.684323	0.751445
Af	Class	alphaproteobacteria	elusimicrobia	11	4188	152	49285	0.643139	0.716043
Af	Class	alphaproteobacteria	fibrobacteria	2	4188	16	49421	0.148691	0.255452
Af	Class	alphaproteobacteria	fimbriimonadia	3	4188	42	49395	0.481139	0.576059
Af	Class	alphaproteobacteria	flavobacteriia	4	4188	36	49401	0.185633	0.295258
Af	Class	alphaproteobacteria	gammaproteobacteria	36	4188	457	48980	0.638218	0.711696
Af	Class	alphaproteobacteria	gemmatimonadetes	21	4188	285	49152	0.706661	0.769779
Af	Class	alphaproteobacteria	methylacidiphilae	1	4188	14	49423	0.335156	0.444744
Af	Class	alphaproteobacteria	nitrospira	13	4188	186	49251	0.716123	0.77807
Af	Class	alphaproteobacteria	om190	7	4188	60	49377	0.132709	0.237492
Af	Class	alphaproteobacteria	opitutae	18	4188	138	49299	0.0241478	0.0857002
Af	Class	alphaproteobacteria	pauc37f	8	4188	49	49388	0.0205473	0.0776638
Af	Class	alphaproteobacteria	pedosphaerae	20	4188	290	49147	0.803202	0.850131
Af	Class	alphaproteobacteria	phycisphaerae	16	4188	218	49219	0.674812	0.743429
Af	Class	alphaproteobacteria	pla4	5	4188	34	49403	0.063537	0.149419
Af	Class	alphaproteobacteria	planctomycetia	58	4188	735	48702	0.68754	0.754091
Af	Class	alphaproteobacteria	rb25	1	4188	31	49406	0.751275	0.807077
Af	Class	alphaproteobacteria	s085	8	4188	65	49372	0.0965774	0.193853
Af	Class	alphaproteobacteria	saprospirae	29	4188	365	49072	0.596313	0.676125
Af	Class	alphaproteobacteria	sm2f11	2	4188	12	49425	0.0749082	0.166446
Af	Class	alphaproteobacteria	solibacteres	34	4188	412	49025	0.518838	0.609322
Af	Class	alphaproteobacteria	spartobacteria	10	4188	143	49294	0.674616	0.743291
Af	Class	alphaproteobacteria	sphingobacteriia	11	4188	234	49203	0.981044	0.989639
Af	Class	alphaproteobacteria	sva0725	5	4188	30	49407	0.037331	0.110726
Af	Class	alphaproteobacteria	thermoleophilia	38	4188	404	49033	0.218483	0.329498
Af	Class	alphaproteobacteria	tk10	14	4188	143	49294	0.230234	0.342983
Af	Class	alphaproteobacteria	tm1	2	4188	18	49419	0.191736	0.302367
Af	Class	alphaproteobacteria	unassigned	26	4188	333	49104	0.622983	0.698562
Af	Class	alphaproteobacteria	vadinha49	1	4188	11	49426	0.237795	0.35067
Af	Class	alphaproteobacteria	verrucomicrobiae	10	4188	99	49338	0.216136	0.327022
Af	Class	anaerolineae	anaerolineae	1	4188	3	49434	0.0203095	0.0772932
Af	Class	anaerolineae	betaproteobacteria	4	4188	25	49412	0.0554249	0.13924
Af	Class	anaerolineae	chloracidobacteria	1	4188	28	49409	0.698872	0.763653
Af	Class	anaerolineae	chthonomonadetes	1	4188	3	49434	0.0203095	0.0772932
Af	Class	anaerolineae	clostridia	1	4188	4	49433	0.0383432	0.111565
Af	Class	anaerolineae	deltaproteobacteria	6	4188	57	49380	0.205574	0.316785
Af	Class	anaerolineae	ellin6529	3	4188	7	49430	0.00145966	0.018198
Af	Class	anaerolineae	elusimicrobia	3	4188	15	49422	0.0328771	0.102496
Af	Class	anaerolineae	flavobacteriia	1	4188	3	49434	0.0203095	0.0772932
Af	Class	anaerolineae	gammaproteobacteria	1	4188	13	49424	0.302901	0.413446
Af	Class	anaerolineae	gemmatimonadetes	2	4188	18	49419	0.191736	0.302367
Af	Class	anaerolineae	methylacidiphilae	1	4188	1	49436	0	0
Af	Class	anaerolineae	nitrospira	2	4188	13	49424	0.0914628	0.187485
Af	Class	anaerolineae	om190	1	4188	4	49433	0.0383432	0.111565
Af	Class	anaerolineae	opitutae	1	4188	6	49431	0.0855331	0.180693
Af	Class	anaerolineae	pedosphaerae	3	4188	21	49416	0.0965094	0.193853
Af	Class	anaerolineae	phycisphaerae	2	4188	14	49423	0.109371	0.210685
Af	Class	anaerolineae	planctomycetia	5	4188	49	49388	0.232486	0.345522
Af	Class	anaerolineae	rb25	1	4188	3	49434	0.0203095	0.0772932
Af	Class	anaerolineae	saprospirae	4	4188	16	49421	0.00858683	0.0483234
Af	Class	anaerolineae	sphingobacteriia	3	4188	16	49421	0.0409738	0.115339
Af	Class	anaerolineae	thermoleophilia	2	4188	19	49418	0.214304	0.325441
Af	Class	anaerolineae	unassigned	3	4188	28	49409	0.209341	0.32038
Af	Class	bacilli	bacilli	1	4188	21	49416	0.541292	0.629205
Af	Class	bacilli	betaproteobacteria	3	4188	24	49413	0.140711	0.247011
Af	Class	bacilli	chloracidobacteria	2	4188	37	49400	0.617086	0.693847
Af	Class	bacilli	chloroflexi	1	4188	5	49432	0.0603519	0.146006
Af	Class	bacilli	chloroplast	1	4188	4	49433	0.0383432	0.111565
Af	Class	bacilli	cytophagia	3	4188	12	49425	0.0146216	0.0657936
Af	Class	bacilli	deltaproteobacteria	4	4188	54	49383	0.486811	0.580881
Af	Class	bacilli	ellin6529	1	4188	6	49431	0.0855331	0.180693
Af	Class	bacilli	elusimicrobia	2	4188	9	49428	0.0345899	0.105948
Af	Class	bacilli	gemmatimonadetes	4	4188	19	49418	0.0184734	0.0744999
Af	Class	bacilli	nitrospira	3	4188	19	49418	0.07137	0.16174
Af	Class	bacilli	opitutae	3	4188	14	49423	0.0258006	0.0888715
Af	Class	bacilli	phycisphaerae	2	4188	15	49422	0.128494	0.2332
Af	Class	bacilli	pla4	1	4188	4	49433	0.0383432	0.111565
Af	Class	bacilli	planctomycetia	1	4188	46	49391	0.910483	0.935503
Af	Class	bacilli	s085	1	4188	6	49431	0.0855331	0.180693
Af	Class	bacilli	saprospirae	2	4188	18	49419	0.191736	0.302367
Af	Class	bacilli	solibacteres	3	4188	26	49411	0.173854	0.283539
Af	Class	bacilli	sphingobacteriia	1	4188	15	49422	0.36695	0.475278
Af	Class	bacilli	thermoleophilia	1	4188	36	49401	0.821154	0.864833
Af	Class	bacilli	tk10	1	4188	15	49422	0.36695	0.475278
Af	Class	bacilli	unassigned	1	4188	16	49421	0.39813	0.503012
Af	Class	betaproteobacteria	betaproteobacteria	12	4188	211	49226	0.9138	0.938154
Af	Class	betaproteobacteria	c6	3	4188	20	49417	0.0834745	0.178278
Af	Class	betaproteobacteria	chloracidobacteria	17	4188	195	49242	0.387534	0.493192
Af	Class	betaproteobacteria	chloroflexi	2	4188	15	49422	0.128494	0.2332
Af	Class	betaproteobacteria	chloroplast	4	4188	26	49411	0.0640222	0.150426
Af	Class	betaproteobacteria	cytophagia	5	4188	53	49384	0.291216	0.403765
Af	Class	betaproteobacteria	da052	1	4188	18	49419	0.458176	0.555707
Af	Class	betaproteobacteria	deltaproteobacteria	43	4188	443	48994	0.153082	0.260804
Af	Class	betaproteobacteria	ellin6529	5	4188	52	49385	0.276223	0.387271
Af	Class	betaproteobacteria	elusimicrobia	3	4188	43	49394	0.499875	0.592566
Af	Class	betaproteobacteria	fibrobacteria	1	4188	3	49434	0.0203095	0.0772932
Af	Class	betaproteobacteria	fimbriimonadia	1	4188	10	49427	0.205439	0.316587
Af	Class	betaproteobacteria	flavobacteriia	3	4188	15	49422	0.0328771	0.102496
Af	Class	betaproteobacteria	gammaproteobacteria	16	4188	209	49228	0.605752	0.683637
Af	Class	betaproteobacteria	gemmatimonadetes	9	4188	108	49329	0.433041	0.533714
Af	Class	betaproteobacteria	methylacidiphilae	1	4188	5	49432	0.0603519	0.146006
Af	Class	betaproteobacteria	nitrospira	4	4188	71	49366	0.728967	0.788802
Af	Class	betaproteobacteria	om190	5	4188	28	49409	0.0273528	0.0920676
Af	Class	betaproteobacteria	opitutae	3	4188	55	49382	0.695737	0.761273
Af	Class	betaproteobacteria	pauc37f	1	4188	16	49421	0.39813	0.503012
Af	Class	betaproteobacteria	pedosphaerae	12	4188	124	49313	0.25125	0.363012
Af	Class	betaproteobacteria	phycisphaerae	7	4188	86	49351	0.445577	0.545144
Af	Class	betaproteobacteria	pla4	3	4188	16	49421	0.0409738	0.115339
Af	Class	betaproteobacteria	planctomycetia	24	4188	202	49235	0.0359662	0.108418
Af	Class	betaproteobacteria	rb25	3	4188	22	49415	0.110429	0.210687
Af	Class	betaproteobacteria	s085	1	4188	22	49415	0.566959	0.651168
Af	Class	betaproteobacteria	saprospirae	14	4188	153	49284	0.315882	0.426867
Af	Class	betaproteobacteria	solibacteres	8	4188	94	49343	0.401961	0.506289
Af	Class	betaproteobacteria	spartobacteria	1	4188	36	49401	0.821154	0.864833
Af	Class	betaproteobacteria	sphingobacteriia	4	4188	76	49361	0.781843	0.832768
Af	Class	betaproteobacteria	thermoleophilia	17	4188	131	49306	0.0281273	0.0934323
Af	Class	betaproteobacteria	tk10	5	4188	50	49387	0.24683	0.359306
Af	Class	betaproteobacteria	unassigned	6	4188	122	49315	0.900191	0.926766
Af	Class	betaproteobacteria	verrucomicrobiae	3	4188	39	49398	0.423432	0.525207
Af	Class	c6	chloracidobacteria	2	4188	9	49428	0.0345899	0.105948
Af	Class	c6	cytophagia	1	4188	4	49433	0.0383432	0.111565
Af	Class	c6	deltaproteobacteria	6	4188	47	49390	0.0993148	0.19711
Af	Class	c6	gammaproteobacteria	2	4188	9	49428	0.0345899	0.105948
Af	Class	c6	om190	1	4188	10	49427	0.205439	0.316587
Af	Class	c6	opitutae	1	4188	10	49427	0.205439	0.316587
Af	Class	c6	planctomycetia	2	4188	15	49422	0.128494	0.2332
Af	Class	c6	saprospirae	3	4188	8	49429	0.00272347	0.0283455
Af	Class	c6	tk10	1	4188	5	49432	0.0603519	0.146006
Af	Class	c6	unassigned	3	4188	20	49417	0.0834745	0.178278
Af	Class	chloracidobacteria	chloracidobacteria	14	4188	157	49280	0.352318	0.461002
Af	Class	chloracidobacteria	chloroflexi	1	4188	17	49420	0.428571	0.529767
Af	Class	chloracidobacteria	chloroplast	1	4188	8	49429	0.142727	0.249331
Af	Class	chloracidobacteria	cytophagia	5	4188	38	49399	0.09829	0.196127
Af	Class	chloracidobacteria	da052	2	4188	16	49421	0.148691	0.255452
Af	Class	chloracidobacteria	deltaproteobacteria	18	4188	317	49120	0.960156	0.974368
Af	Class	chloracidobacteria	ellin6529	2	4188	49	49388	0.796124	0.844533
Af	Class	chloracidobacteria	elusimicrobia	2	4188	37	49400	0.617086	0.693847
Af	Class	chloracidobacteria	gammaproteobacteria	5	4188	105	49332	0.888764	0.918261
Af	Class	chloracidobacteria	gemmatimonadetes	15	4188	118	49319	0.0409509	0.115339
Af	Class	chloracidobacteria	nitrospira	6	4188	91	49346	0.659956	0.730682
Af	Class	chloracidobacteria	om190	2	4188	13	49424	0.0914628	0.187485
Af	Class	chloracidobacteria	opitutae	2	4188	32	49405	0.516773	0.607593
Af	Class	chloracidobacteria	pauc37f	1	4188	14	49423	0.335156	0.444744
Af	Class	chloracidobacteria	pedosphaerae	6	4188	107	49330	0.811319	0.856652
Af	Class	chloracidobacteria	phycisphaerae	11	4188	86	49351	0.0585821	0.144353
Af	Class	chloracidobacteria	planctomycetia	16	4188	226	49211	0.730167	0.789857
Af	Class	chloracidobacteria	rb25	1	4188	16	49421	0.39813	0.503012
Af	Class	chloracidobacteria	s085	4	4188	20	49417	0.0229519	0.0826069
Af	Class	chloracidobacteria	saprospirae	13	4188	178	49259	0.653434	0.7252
Af	Class	chloracidobacteria	solibacteres	8	4188	97	49340	0.439046	0.53909
Af	Class	chloracidobacteria	spartobacteria	2	4188	71	49366	0.946315	0.963579
Af	Class	chloracidobacteria	sphingobacteriia	4	4188	69	49368	0.705385	0.768695
Af	Class	chloracidobacteria	thermoleophilia	15	4188	125	49312	0.0633068	0.149266
Af	Class	chloracidobacteria	tk10	5	4188	48	49389	0.218413	0.329466
Af	Class	chloracidobacteria	unassigned	9	4188	99	49338	0.328601	0.438687
Af	Class	chloracidobacteria	verrucomicrobiae	3	4188	36	49401	0.364258	0.472634
Af	Class	chloracidobacteria	zetaproteobacteria	1	4188	6	49431	0.0855331	0.180693
Af	Class	chloroflexi	cytophagia	1	4188	5	49432	0.0603519	0.146006
Af	Class	chloroflexi	deltaproteobacteria	3	4188	32	49405	0.285224	0.396758
Af	Class	chloroflexi	elusimicrobia	1	4188	5	49432	0.0603519	0.146006
Af	Class	chloroflexi	gammaproteobacteria	1	4188	7	49430	0.113192	0.213771
Af	Class	chloroflexi	gemmatimonadetes	3	4188	17	49420	0.0500954	0.131758
Af	Class	chloroflexi	nitrospira	1	4188	8	49429	0.142727	0.249331
Af	Class	chloroflexi	om190	1	4188	1	49436	0	0
Af	Class	chloroflexi	opitutae	1	4188	6	49431	0.0855331	0.180693
Af	Class	chloroflexi	phycisphaerae	2	4188	16	49421	0.148691	0.255452
Af	Class	chloroflexi	planctomycetia	3	4188	39	49398	0.423432	0.525207
Af	Class	chloroflexi	saprospirae	2	4188	12	49425	0.0749082	0.166446
Af	Class	chloroflexi	solibacteres	1	4188	13	49424	0.302901	0.413446
Af	Class	chloroflexi	sphingobacteriia	1	4188	9	49428	0.173624	0.283392
Af	Class	chloroflexi	unassigned	4	4188	22	49415	0.0338704	0.104177
Af	Class	chloroplast	clostridia	1	4188	10	49427	0.205439	0.316587
Af	Class	chloroplast	deltaproteobacteria	3	4188	53	49384	0.667304	0.737051
Af	Class	chloroplast	gammaproteobacteria	1	4188	10	49427	0.205439	0.316587
Af	Class	chloroplast	gemmatimonadetes	4	4188	9	49428	0.000409815	0.00683464
Af	Class	chloroplast	nitrospira	1	4188	5	49432	0.0603519	0.146006
Af	Class	chloroplast	opitutae	1	4188	11	49426	0.237795	0.35067
Af	Class	chloroplast	phycisphaerae	1	4188	16	49421	0.39813	0.503012
Af	Class	chloroplast	planctomycetia	1	4188	35	49402	0.808768	0.854451
Af	Class	chloroplast	saprospirae	1	4188	6	49431	0.0855331	0.180693
Af	Class	chloroplast	solibacteres	3	4188	9	49428	0.00457439	0.0354054
Af	Class	chloroplast	sphingobacteriia	1	4188	17	49420	0.428571	0.529767
Af	Class	chloroplast	thermoleophilia	2	4188	9	49428	0.0345899	0.105948
Af	Class	chloroplast	vadinha49	1	4188	3	49434	0.0203095	0.0772932
Af	Class	chthonomonadetes	deltaproteobacteria	2	4188	11	49426	0.0598366	0.146006
Af	Class	chthonomonadetes	elusimicrobia	1	4188	12	49425	0.270372	0.383183
Af	Class	chthonomonadetes	gemmatimonadetes	1	4188	5	49432	0.0603519	0.146006
Af	Class	chthonomonadetes	pedosphaerae	1	4188	8	49429	0.142727	0.249331
Af	Class	chthonomonadetes	saprospirae	1	4188	9	49428	0.173624	0.283392
Af	Class	chthonomonadetes	sva0725	1	4188	1	49436	0	0
Af	Class	chthonomonadetes	unassigned	1	4188	3	49434	0.0203095	0.0772932
Af	Class	chthonomonadetes	verrucomicrobiae	1	4188	1	49436	0	0
Af	Class	clostridia	clostridia	2	4188	10	49427	0.0463645	0.124326
Af	Class	clostridia	cytophagia	1	4188	6	49431	0.0855331	0.180693
Af	Class	clostridia	deltaproteobacteria	3	4188	54	49383	0.681744	0.749356
Af	Class	clostridia	elusimicrobia	1	4188	7	49430	0.113192	0.213771
Af	Class	clostridia	fimbriimonadia	1	4188	3	49434	0.0203095	0.0772932
Af	Class	clostridia	gammaproteobacteria	1	4188	13	49424	0.302901	0.413446
Af	Class	clostridia	opitutae	2	4188	6	49431	0.00998943	0.0534333
Af	Class	clostridia	planctomycetia	6	4188	29	49408	0.00919097	0.0509816
Af	Class	clostridia	solibacteres	3	4188	10	49427	0.00711576	0.0435205
Af	Class	clostridia	unassigned	5	4188	15	49422	0.000940804	0.0129424
Af	Class	clostridia	zetaproteobacteria	1	4188	4	49433	0.0383432	0.111565
Af	Class	cytophagia	cytophagia	1	4188	22	49415	0.566959	0.651168
Af	Class	cytophagia	deltaproteobacteria	8	4188	122	49315	0.714798	0.77673
Af	Class	cytophagia	ellin6529	1	4188	8	49429	0.142727	0.249331
Af	Class	cytophagia	flavobacteriia	2	4188	12	49425	0.0749082	0.166446
Af	Class	cytophagia	gammaproteobacteria	6	4188	72	49365	0.410279	0.513187
Af	Class	cytophagia	leptospirae	1	4188	6	49431	0.0855331	0.180693
Af	Class	cytophagia	nitrospira	3	4188	18	49419	0.0602338	0.146006
Af	Class	cytophagia	om190	1	4188	15	49422	0.36695	0.475278
Af	Class	cytophagia	opitutae	2	4188	22	49415	0.284627	0.39629
Af	Class	cytophagia	pedosphaerae	4	4188	37	49400	0.200762	0.312208
Af	Class	cytophagia	phycisphaerae	1	4188	18	49419	0.458176	0.555707
Af	Class	cytophagia	pla4	1	4188	5	49432	0.0603519	0.146006
Af	Class	cytophagia	planctomycetia	6	4188	45	49392	0.0827414	0.17693
Af	Class	cytophagia	saprospirae	4	4188	46	49391	0.349958	0.459429
Af	Class	cytophagia	solibacteres	3	4188	16	49421	0.0409738	0.115339
Af	Class	cytophagia	sphingobacteriia	4	4188	33	49404	0.143021	0.249761
Af	Class	cytophagia	thermoleophilia	5	4188	31	49406	0.0430872	0.120297
Af	Class	cytophagia	tk10	3	4188	12	49425	0.0146216	0.0657936
Af	Class	cytophagia	unassigned	7	4188	39	49398	0.0150175	0.0661406
Af	Class	cytophagia	vadinha49	1	4188	1	49436	0	0
Af	Class	cytophagia	verrucomicrobiae	2	4188	14	49423	0.109371	0.210685
Af	Class	da052	elusimicrobia	2	4188	20	49417	0.237392	0.35067
Af	Class	da052	fimbriimonadia	1	4188	8	49429	0.142727	0.249331
Af	Class	da052	gammaproteobacteria	4	4188	16	49421	0.00858683	0.0483234
Af	Class	da052	nitrospira	1	4188	18	49419	0.458176	0.555707
Af	Class	da052	pedosphaerae	1	4188	22	49415	0.566959	0.651168
Af	Class	da052	planctomycetia	6	4188	76	49361	0.466813	0.563094
Af	Class	da052	saprospirae	2	4188	25	49412	0.35646	0.464929
Af	Class	da052	sm2f11	1	4188	3	49434	0.0203095	0.0772932
Af	Class	da052	solibacteres	3	4188	36	49401	0.364258	0.472634
Af	Class	da052	thermoleophilia	2	4188	15	49422	0.128494	0.2332
Af	Class	da052	tm1	1	4188	3	49434	0.0203095	0.0772932
Af	Class	da052	unassigned	1	4188	10	49427	0.205439	0.316587
Af	Class	deltaproteobacteria	deltaproteobacteria	44	4188	697	48740	0.980078	0.988925
Af	Class	deltaproteobacteria	ellin6529	10	4188	79	49358	0.0689999	0.158531
Af	Class	deltaproteobacteria	elusimicrobia	13	4188	176	49261	0.63667	0.710611
Af	Class	deltaproteobacteria	fimbriimonadia	3	4188	47	49390	0.571564	0.65533
Af	Class	deltaproteobacteria	flavobacteriia	2	4188	20	49417	0.237392	0.35067
Af	Class	deltaproteobacteria	gammaproteobacteria	29	4188	304	49133	0.215998	0.326879
Af	Class	deltaproteobacteria	gemmatimonadetes	25	4188	197	49240	0.0160423	0.069422
Af	Class	deltaproteobacteria	leptospirae	2	4188	24	49413	0.332519	0.442409
Af	Class	deltaproteobacteria	nitrospira	10	4188	174	49263	0.879699	0.910933
Af	Class	deltaproteobacteria	om190	4	4188	63	49374	0.626324	0.70141
Af	Class	deltaproteobacteria	opitutae	12	4188	133	49304	0.336928	0.446581
Af	Class	deltaproteobacteria	pauc37f	1	4188	28	49409	0.698872	0.763653
Af	Class	deltaproteobacteria	pedosphaerae	26	4188	287	49150	0.312903	0.424042
Af	Class	deltaproteobacteria	phycisphaerae	16	4188	220	49217	0.689216	0.755476
Af	Class	deltaproteobacteria	pla4	2	4188	43	49394	0.717457	0.778975
Af	Class	deltaproteobacteria	planctomycetia	49	4188	678	48759	0.865849	0.899583
Af	Class	deltaproteobacteria	rb25	2	4188	24	49413	0.332519	0.442409
Af	Class	deltaproteobacteria	s085	2	4188	63	49374	0.910957	0.935807
Af	Class	deltaproteobacteria	saprospirae	25	4188	261	49176	0.220975	0.332829
Af	Class	deltaproteobacteria	sm2f11	3	4188	21	49416	0.0965094	0.193853
Af	Class	deltaproteobacteria	solibacteres	15	4188	189	49248	0.538989	0.627517
Af	Class	deltaproteobacteria	spartobacteria	6	4188	108	49329	0.818733	0.862897
Af	Class	deltaproteobacteria	sphingobacteriia	18	4188	175	49262	0.158288	0.265352
Af	Class	deltaproteobacteria	sva0725	2	4188	27	49410	0.403896	0.507505
Af	Class	deltaproteobacteria	thermoleophilia	28	4188	279	49158	0.147431	0.254376
Af	Class	deltaproteobacteria	tk10	9	4188	139	49298	0.749129	0.80562
Af	Class	deltaproteobacteria	tm1	1	4188	15	49422	0.36695	0.475278
Af	Class	deltaproteobacteria	unassigned	37	4188	374	49063	0.139806	0.245678
Af	Class	deltaproteobacteria	vadinha49	2	4188	35	49402	0.578698	0.661435
Af	Class	deltaproteobacteria	verrucomicrobiae	7	4188	73	49364	0.276314	0.387346
Af	Class	deltaproteobacteria	zetaproteobacteria	1	4188	13	49424	0.302901	0.413446
Af	Class	ellin6529	elusimicrobia	1	4188	9	49428	0.173624	0.283392
Af	Class	ellin6529	flavobacteriia	1	4188	2	49435	0.00717487	0.0435205
Af	Class	ellin6529	gammaproteobacteria	7	4188	36	49401	0.00925858	0.0513135
Af	Class	ellin6529	gemmatimonadetes	1	4188	20	49417	0.514586	0.60553
Af	Class	ellin6529	leptospirae	1	4188	3	49434	0.0203095	0.0772932
Af	Class	ellin6529	nitrospira	1	4188	25	49412	0.637612	0.711155
Af	Class	ellin6529	om190	1	4188	5	49432	0.0603519	0.146006
Af	Class	ellin6529	opitutae	1	4188	9	49428	0.173624	0.283392
Af	Class	ellin6529	pauc37f	1	4188	7	49430	0.113192	0.213771
Af	Class	ellin6529	pedosphaerae	2	4188	31	49406	0.495065	0.588275
Af	Class	ellin6529	phycisphaerae	2	4188	30	49407	0.472879	0.569022
Af	Class	ellin6529	planctomycetia	15	4188	72	49365	0.000285952	0.00506863
Af	Class	ellin6529	rb25	1	4188	3	49434	0.0203095	0.0772932
Af	Class	ellin6529	s085	1	4188	20	49417	0.514586	0.60553
Af	Class	ellin6529	saprospirae	1	4188	25	49412	0.637612	0.711155
Af	Class	ellin6529	spartobacteria	1	4188	14	49423	0.335156	0.444744
Af	Class	ellin6529	sva0725	1	4188	8	49429	0.142727	0.249331
Af	Class	ellin6529	thermoleophilia	9	4188	84	49353	0.172351	0.282819
Af	Class	ellin6529	tk10	3	4188	19	49418	0.07137	0.16174
Af	Class	ellin6529	unassigned	3	4188	30	49407	0.24664	0.359087
Af	Class	ellin6529	verrucomicrobiae	2	4188	9	49428	0.0345899	0.105948
Af	Class	ellin6529	zetaproteobacteria	1	4188	5	49432	0.0603519	0.146006
Af	Class	elusimicrobia	elusimicrobia	8	4188	64	49373	0.0895861	0.184533
Af	Class	elusimicrobia	fimbriimonadia	6	4188	12	49425	1.68e-05	0.000366884
Af	Class	elusimicrobia	gammaproteobacteria	6	4188	35	49402	0.0254004	0.0886858
Af	Class	elusimicrobia	gemmatimonadetes	4	4188	37	49400	0.200762	0.312208
Af	Class	elusimicrobia	om190	1	4188	14	49423	0.335156	0.444744
Af	Class	elusimicrobia	opitutae	1	4188	27	49410	0.67947	0.747267
Af	Class	elusimicrobia	pauc37f	1	4188	4	49433	0.0383432	0.111565
Af	Class	elusimicrobia	pedosphaerae	1	4188	48	49389	0.922377	0.945366
Af	Class	elusimicrobia	phycisphaerae	5	4188	40	49397	0.118773	0.221085
Af	Class	elusimicrobia	planctomycetia	13	4188	128	49309	0.195384	0.306715
Af	Class	elusimicrobia	saprospirae	3	4188	52	49385	0.652421	0.724324
Af	Class	elusimicrobia	sm2f11	5	4188	7	49430	2.39e-06	5.38e-05
Af	Class	elusimicrobia	solibacteres	4	4188	59	49378	0.567067	0.651168
Af	Class	elusimicrobia	sphingobacteriia	1	4188	39	49398	0.854096	0.890653
Af	Class	elusimicrobia	sva0725	1	4188	4	49433	0.0383432	0.111565
Af	Class	elusimicrobia	thermoleophilia	4	4188	48	49389	0.384565	0.490443
Af	Class	elusimicrobia	tm1	2	4188	8	49429	0.0245847	0.0868838
Af	Class	elusimicrobia	unassigned	9	4188	94	49343	0.272799	0.385155
Af	Class	elusimicrobia	verrucomicrobiae	1	4188	4	49433	0.0383432	0.111565
Af	Class	fibrobacteria	gammaproteobacteria	2	4188	4	49433	0.00227588	0.0252371
Af	Class	fibrobacteria	pedosphaerae	1	4188	6	49431	0.0855331	0.180693
Af	Class	fibrobacteria	planctomycetia	1	4188	4	49433	0.0383432	0.111565
Af	Class	fibrobacteria	thermoleophilia	1	4188	2	49435	0.00717487	0.0435205
Af	Class	fimbriimonadia	gammaproteobacteria	1	4188	12	49425	0.270372	0.383183
Af	Class	fimbriimonadia	leptospirae	1	4188	1	49436	0	0
Af	Class	fimbriimonadia	opitutae	1	4188	5	49432	0.0603519	0.146006
Af	Class	fimbriimonadia	phycisphaerae	1	4188	13	49424	0.302901	0.413446
Af	Class	fimbriimonadia	planctomycetia	6	4188	81	49356	0.535419	0.624218
Af	Class	fimbriimonadia	saprospirae	4	4188	19	49418	0.0184734	0.0744999
Af	Class	fimbriimonadia	sm2f11	1	4188	2	49435	0.00717487	0.0435205
Af	Class	fimbriimonadia	sphingobacteriia	1	4188	18	49419	0.458176	0.555707
Af	Class	fimbriimonadia	thermoleophilia	1	4188	8	49429	0.142727	0.249331
Af	Class	fimbriimonadia	unassigned	5	4188	26	49411	0.0193165	0.076048
Af	Class	flavobacteriia	gammaproteobacteria	2	4188	27	49410	0.403896	0.507505
Af	Class	flavobacteriia	pedosphaerae	1	4188	5	49432	0.0603519	0.146006
Af	Class	flavobacteriia	pla4	1	4188	3	49434	0.0203095	0.0772932
Af	Class	flavobacteriia	planctomycetia	1	4188	18	49419	0.458176	0.555707
Af	Class	flavobacteriia	saprospirae	1	4188	18	49419	0.458176	0.555707
Af	Class	flavobacteriia	thermoleophilia	1	4188	5	49432	0.0603519	0.146006
Af	Class	flavobacteriia	verrucomicrobiae	1	4188	9	49428	0.173624	0.283392
Af	Class	gammaproteobacteria	gammaproteobacteria	8	4188	131	49306	0.788726	0.838611
Af	Class	gammaproteobacteria	gemmatimonadetes	1	4188	60	49377	0.967722	0.979916
Af	Class	gammaproteobacteria	nitrospira	3	4188	56	49381	0.709284	0.772216
Af	Class	gammaproteobacteria	om190	1	4188	27	49410	0.67947	0.747267
Af	Class	gammaproteobacteria	opitutae	3	4188	28	49409	0.209341	0.32038
Af	Class	gammaproteobacteria	pauc37f	2	4188	25	49412	0.35646	0.464929
Af	Class	gammaproteobacteria	pedosphaerae	2	4188	79	49358	0.968225	0.980226
Af	Class	gammaproteobacteria	phycisphaerae	5	4188	72	49365	0.577998	0.660814
Af	Class	gammaproteobacteria	planctomycetia	11	4188	168	49269	0.770945	0.823811
Af	Class	gammaproteobacteria	rb25	4	4188	15	49422	0.00634026	0.0410194
Af	Class	gammaproteobacteria	saprospirae	7	4188	129	49308	0.863788	0.897975
Af	Class	gammaproteobacteria	solibacteres	9	4188	63	49374	0.0382853	0.111565
Af	Class	gammaproteobacteria	spartobacteria	4	4188	27	49410	0.0733225	0.16462
Af	Class	gammaproteobacteria	sphingobacteriia	5	4188	80	49357	0.680835	0.748514
Af	Class	gammaproteobacteria	sva0725	4	4188	11	49426	0.00130016	0.0167407
Af	Class	gammaproteobacteria	thermoleophilia	10	4188	104	49333	0.265296	0.37825
Af	Class	gammaproteobacteria	tk10	3	4188	29	49408	0.227797	0.340045
Af	Class	gammaproteobacteria	tm1	2	4188	4	49433	0.00227588	0.0252371
Af	Class	gammaproteobacteria	unassigned	13	4188	87	49350	0.0144079	0.0657936
Af	Class	gammaproteobacteria	vadinha49	1	4188	3	49434	0.0203095	0.0772932
Af	Class	gammaproteobacteria	verrucomicrobiae	2	4188	25	49412	0.35646	0.464929
Af	Class	gemmatimonadetes	gemmatimonadetes	12	4188	63	49374	0.00211156	0.0242466
Af	Class	gemmatimonadetes	methylacidiphilae	1	4188	6	49431	0.0855331	0.180693
Af	Class	gemmatimonadetes	nitrospira	3	4188	32	49405	0.285224	0.396758
Af	Class	gemmatimonadetes	opitutae	2	4188	26	49411	0.380278	0.48586
Af	Class	gemmatimonadetes	pedosphaerae	4	4188	88	49349	0.875995	0.907903
Af	Class	gemmatimonadetes	phycisphaerae	6	4188	56	49381	0.19341	0.304209
Af	Class	gemmatimonadetes	planctomycetia	17	4188	131	49306	0.0281273	0.0934323
Af	Class	gemmatimonadetes	saprospirae	7	4188	108	49329	0.704345	0.767873
Af	Class	gemmatimonadetes	sm2f11	1	4188	2	49435	0.00717487	0.0435205
Af	Class	gemmatimonadetes	solibacteres	3	4188	88	49349	0.946766	0.963921
Af	Class	gemmatimonadetes	spartobacteria	1	4188	31	49406	0.751275	0.807077
Af	Class	gemmatimonadetes	sphingobacteriia	3	4188	53	49384	0.667304	0.737051
Af	Class	gemmatimonadetes	sva0725	1	4188	9	49428	0.173624	0.283392
Af	Class	gemmatimonadetes	thermoleophilia	8	4188	102	49335	0.500115	0.5928
Af	Class	gemmatimonadetes	tk10	6	4188	49	49388	0.117563	0.219221
Af	Class	gemmatimonadetes	unassigned	11	4188	99	49338	0.131954	0.237058
Af	Class	gemmatimonadetes	verrucomicrobiae	1	4188	29	49408	0.717288	0.77892
Af	Class	leptospirae	opitutae	1	4188	5	49432	0.0603519	0.146006
Af	Class	leptospirae	pedosphaerae	3	4188	8	49429	0.00272347	0.0283455
Af	Class	leptospirae	phycisphaerae	1	4188	6	49431	0.0855331	0.180693
Af	Class	leptospirae	planctomycetia	2	4188	6	49431	0.00998943	0.0534333
Af	Class	leptospirae	solibacteres	1	4188	4	49433	0.0383432	0.111565
Af	Class	leptospirae	vadinha49	1	4188	1	49436	0	0
Af	Class	methylacidiphilae	planctomycetia	2	4188	14	49423	0.109371	0.210685
Af	Class	methylacidiphilae	sphingobacteriia	2	4188	5	49432	0.00533007	0.037322
Af	Class	methylacidiphilae	unassigned	1	4188	9	49428	0.173624	0.283392
Af	Class	nitrospira	nitrospira	2	4188	38	49399	0.635366	0.709702
Af	Class	nitrospira	pauc37f	1	4188	11	49426	0.237795	0.35067
Af	Class	nitrospira	pedosphaerae	3	4188	46	49391	0.554176	0.640637
Af	Class	nitrospira	phycisphaerae	4	4188	43	49394	0.298463	0.409998
Af	Class	nitrospira	planctomycetia	13	4188	157	49280	0.461365	0.558755
Af	Class	nitrospira	saprospirae	3	4188	37	49400	0.384076	0.489875
Af	Class	nitrospira	sm2f11	1	4188	1	49436	0	0
Af	Class	nitrospira	solibacteres	3	4188	40	49397	0.442884	0.542924
Af	Class	nitrospira	spartobacteria	3	4188	22	49415	0.110429	0.210687
Af	Class	nitrospira	sphingobacteriia	2	4188	26	49411	0.380278	0.48586
Af	Class	nitrospira	sva0725	1	4188	4	49433	0.0383432	0.111565
Af	Class	nitrospira	thermoleophilia	9	4188	62	49375	0.0347492	0.106405
Af	Class	nitrospira	tk10	5	4188	25	49412	0.015977	0.0693948
Af	Class	nitrospira	unassigned	5	4188	41	49396	0.129747	0.235241
Af	Class	nitrospira	verrucomicrobiae	1	4188	10	49427	0.205439	0.316587
Af	Class	om190	pauc37f	2	4188	7	49430	0.0163867	0.0697686
Af	Class	om190	pedosphaerae	5	4188	18	49419	0.00279535	0.0286599
Af	Class	om190	phycisphaerae	1	4188	14	49423	0.335156	0.444744
Af	Class	om190	planctomycetia	6	4188	69	49368	0.367601	0.475959
Af	Class	om190	saprospirae	3	4188	10	49427	0.00711576	0.0435205
Af	Class	om190	solibacteres	1	4188	11	49426	0.237795	0.35067
Af	Class	om190	sphingobacteriia	3	4188	18	49419	0.0602338	0.146006
Af	Class	om190	thermoleophilia	3	4188	15	49422	0.0328771	0.102496
Af	Class	om190	unassigned	4	4188	28	49409	0.0833159	0.17804
Af	Class	om190	verrucomicrobiae	4	4188	8	49429	0.000195861	0.00365942
Af	Class	opitutae	opitutae	3	4188	37	49400	0.384076	0.489875
Af	Class	opitutae	pedosphaerae	3	4188	59	49378	0.747258	0.803979
Af	Class	opitutae	phycisphaerae	4	4188	29	49408	0.0939878	0.19041
Af	Class	opitutae	planctomycetia	9	4188	70	49367	0.0700513	0.159294
Af	Class	opitutae	saprospirae	3	4188	35	49402	0.344411	0.45389
Af	Class	opitutae	solibacteres	2	4188	33	49404	0.537967	0.626413
Af	Class	opitutae	sphingobacteriia	3	4188	46	49391	0.554176	0.640637
Af	Class	opitutae	thermoleophilia	1	4188	30	49407	0.734746	0.793807
Af	Class	opitutae	tk10	1	4188	22	49415	0.566959	0.651168
Af	Class	opitutae	unassigned	3	4188	36	49401	0.364258	0.472634
Af	Class	opitutae	verrucomicrobiae	1	4188	8	49429	0.142727	0.249331
Af	Class	pauc37f	pla4	1	4188	2	49435	0.00717487	0.0435205
Af	Class	pauc37f	planctomycetia	1	4188	19	49418	0.486866	0.580881
Af	Class	pauc37f	saprospirae	1	4188	12	49425	0.270372	0.383183
Af	Class	pauc37f	solibacteres	1	4188	5	49432	0.0603519	0.146006
Af	Class	pauc37f	thermoleophilia	2	4188	5	49432	0.00533007	0.037322
Af	Class	pauc37f	unassigned	2	4188	16	49421	0.148691	0.255452
Af	Class	pedosphaerae	pedosphaerae	3	4188	67	49370	0.829842	0.871916
Af	Class	pedosphaerae	phycisphaerae	9	4188	81	49356	0.14622	0.253411
Af	Class	pedosphaerae	pla4	1	4188	11	49426	0.237795	0.35067
Af	Class	pedosphaerae	planctomycetia	18	4188	178	49259	0.176336	0.285068
Af	Class	pedosphaerae	rb25	1	4188	7	49430	0.113192	0.213771
Af	Class	pedosphaerae	s085	1	4188	17	49420	0.428571	0.529767
Af	Class	pedosphaerae	saprospirae	7	4188	79	49358	0.353348	0.461493
Af	Class	pedosphaerae	solibacteres	10	4188	94	49343	0.171214	0.281815
Af	Class	pedosphaerae	spartobacteria	4	4188	38	49399	0.216288	0.327164
Af	Class	pedosphaerae	sphingobacteriia	8	4188	83	49354	0.269046	0.382413
Af	Class	pedosphaerae	sva0725	1	4188	5	49432	0.0603519	0.146006
Af	Class	pedosphaerae	thermoleophilia	3	4188	81	49356	0.920239	0.943566
Af	Class	pedosphaerae	tk10	6	4188	44	49393	0.0750967	0.166715
Af	Class	pedosphaerae	unassigned	6	4188	110	49327	0.832877	0.874268
Af	Class	pedosphaerae	vadinha49	1	4188	6	49431	0.0855331	0.180693
Af	Class	pedosphaerae	verrucomicrobiae	1	4188	29	49408	0.717288	0.77892
Af	Class	pedosphaerae	zetaproteobacteria	1	4188	7	49430	0.113192	0.213771
Af	Class	phycisphaerae	phycisphaerae	5	4188	58	49379	0.368026	0.476393
Af	Class	phycisphaerae	pla4	2	4188	6	49431	0.00998943	0.0534333
Af	Class	phycisphaerae	planctomycetia	18	4188	263	49174	0.796906	0.845299
Af	Class	phycisphaerae	rb25	1	4188	7	49430	0.113192	0.213771
Af	Class	phycisphaerae	s085	3	4188	15	49422	0.0328771	0.102496
Af	Class	phycisphaerae	saprospirae	3	4188	65	49372	0.811616	0.856922
Af	Class	phycisphaerae	solibacteres	7	4188	84	49353	0.41925	0.521188
Af	Class	phycisphaerae	spartobacteria	2	4188	29	49408	0.450255	0.549363
Af	Class	phycisphaerae	sphingobacteriia	6	4188	40	49397	0.0488334	0.129166
Af	Class	phycisphaerae	thermoleophilia	5	4188	94	49343	0.817693	0.862104
Af	Class	phycisphaerae	tk10	4	4188	34	49403	0.156725	0.264144
Af	Class	phycisphaerae	tm1	1	4188	3	49434	0.0203095	0.0772932
Af	Class	phycisphaerae	unassigned	8	4188	75	49362	0.182607	0.291593
Af	Class	phycisphaerae	vadinha49	1	4188	4	49433	0.0383432	0.111565
Af	Class	phycisphaerae	verrucomicrobiae	7	4188	27	49410	0.00134592	0.0172244
Af	Class	pla4	planctomycetia	1	4188	22	49415	0.566959	0.651168
Af	Class	pla4	saprospirae	1	4188	4	49433	0.0383432	0.111565
Af	Class	pla4	sm2f11	1	4188	2	49435	0.00717487	0.0435205
Af	Class	pla4	thermoleophilia	2	4188	9	49428	0.0345899	0.105948
Af	Class	planctomycetia	planctomycetia	46	4188	721	48716	0.978474	0.98771
Af	Class	planctomycetia	rb25	2	4188	23	49414	0.308543	0.419093
Af	Class	planctomycetia	s085	7	4188	64	49373	0.172166	0.282697
Af	Class	planctomycetia	saprospirae	20	4188	124	49313	0.0017002	0.020681
Af	Class	planctomycetia	sm2f11	2	4188	12	49425	0.0749082	0.166446
Af	Class	planctomycetia	solibacteres	24	4188	184	49253	0.0128136	0.0620911
Af	Class	planctomycetia	spartobacteria	4	4188	82	49355	0.834323	0.875071
Af	Class	planctomycetia	sphingobacteriia	16	4188	120	49317	0.0247738	0.087508
Af	Class	planctomycetia	sva0725	1	4188	18	49419	0.458176	0.555707
Af	Class	planctomycetia	thermoleophilia	18	4188	219	49218	0.49167	0.585382
Af	Class	planctomycetia	tk10	13	4188	110	49327	0.0814539	0.174692
Af	Class	planctomycetia	unassigned	27	4188	276	49161	0.184149	0.293352
Af	Class	planctomycetia	verrucomicrobiae	9	4188	88	49349	0.210305	0.321821
Af	Class	planctomycetia	zetaproteobacteria	2	4188	7	49430	0.0163867	0.0697686
Af	Class	rb25	sphingobacteriia	1	4188	4	49433	0.0383432	0.111565
Af	Class	rb25	unassigned	2	4188	15	49422	0.128494	0.2332
Af	Class	s085	spartobacteria	3	4188	13	49424	0.0197263	0.0765994
Af	Class	s085	sphingobacteriia	1	4188	9	49428	0.173624	0.283392
Af	Class	s085	thermoleophilia	3	4188	34	49403	0.324586	0.435104
Af	Class	s085	verrucomicrobiae	1	4188	9	49428	0.173624	0.283392
Af	Class	saprospirae	saprospirae	5	4188	88	49349	0.765856	0.819311
Af	Class	saprospirae	solibacteres	6	4188	129	49308	0.927601	0.949493
Af	Class	saprospirae	spartobacteria	1	4188	45	49392	0.903914	0.929776
Af	Class	saprospirae	sphingobacteriia	2	4188	78	49359	0.966042	0.978828
Af	Class	saprospirae	sva0725	3	4188	8	49429	0.00272347	0.0283455
Af	Class	saprospirae	thermoleophilia	7	4188	97	49340	0.584438	0.666057
Af	Class	saprospirae	unassigned	8	4188	117	49320	0.667142	0.73693
Af	Class	sm2f11	unassigned	3	4188	16	49421	0.0409738	0.115339
Af	Class	solibacteres	solibacteres	5	4188	81	49356	0.692468	0.758328
Af	Class	solibacteres	spartobacteria	3	4188	39	49398	0.423432	0.525207
Af	Class	solibacteres	sphingobacteriia	3	4188	51	49386	0.637098	0.711047
Af	Class	solibacteres	thermoleophilia	8	4188	96	49341	0.426699	0.528211
Af	Class	solibacteres	tm1	2	4188	10	49427	0.0463645	0.124326
Af	Class	solibacteres	unassigned	15	4188	103	49334	0.0129336	0.0624138
Af	Class	solibacteres	verrucomicrobiae	2	4188	23	49414	0.308543	0.419093
Af	Class	spartobacteria	spartobacteria	4	4188	49	49388	0.401847	0.506289
Af	Class	spartobacteria	sphingobacteriia	2	4188	12	49425	0.0749082	0.166446
Af	Class	spartobacteria	thermoleophilia	3	4188	71	49366	0.861896	0.896518
Af	Class	spartobacteria	tk10	1	4188	11	49426	0.237795	0.35067
Af	Class	spartobacteria	tm1	1	4188	6	49431	0.0855331	0.180693
Af	Class	spartobacteria	unassigned	1	4188	38	49399	0.843785	0.882199
Af	Class	sphingobacteriia	sphingobacteriia	2	4188	34	49403	0.558617	0.644866
Af	Class	sphingobacteriia	thermoleophilia	3	4188	40	49397	0.442884	0.542924
Af	Class	sphingobacteriia	tk10	4	4188	24	49413	0.0475354	0.126457
Af	Class	sphingobacteriia	unassigned	17	4188	111	49326	0.00559887	0.0385491
Af	Class	sva0725	thermoleophilia	1	4188	11	49426	0.237795	0.35067
Af	Class	sva0725	unassigned	2	4188	12	49425	0.0749082	0.166446
Af	Class	sva0725	zetaproteobacteria	1	4188	1	49436	0	0
Af	Class	thermoleophilia	thermoleophilia	20	4188	176	49261	0.0698612	0.159294
Af	Class	thermoleophilia	tk10	3	4188	74	49363	0.882411	0.913066
Af	Class	thermoleophilia	unassigned	12	4188	112	49325	0.152796	0.260804
Af	Class	thermoleophilia	vadinha49	1	4188	6	49431	0.0855331	0.180693
Af	Class	thermoleophilia	verrucomicrobiae	2	4188	28	49409	0.427242	0.528591
Af	Class	thermoleophilia	zetaproteobacteria	1	4188	14	49423	0.335156	0.444744
Af	Class	tk10	tk10	1	4188	30	49407	0.734746	0.793807
Af	Class	tk10	unassigned	4	4188	50	49387	0.419071	0.521043
Af	Class	unassigned	unassigned	16	4188	110	49327	0.0111674	0.0572358
Af	Class	unassigned	vadinha49	1	4188	8	49429	0.142727	0.249331
Af	Class	unassigned	verrucomicrobiae	6	4188	41	49396	0.0547545	0.137904
Af	Class	verrucomicrobiae	verrucomicrobiae	3	4188	32	49405	0.285224	0.396758
Af	Order	1	15	1	4188	11	49426	0.237795	0.35067
Af	Order	1	20	1	4188	3	49434	0.0203095	0.0772932
Af	Order	1	84	1	4188	3	49434	0.0203095	0.0772932
Af	Order	1	acidimicrobiales	1	4188	12	49425	0.270372	0.383183
Af	Order	1	agg27	1	4188	6	49431	0.0855331	0.180693
Af	Order	1	akyg885	1	4188	4	49433	0.0383432	0.111565
Af	Order	1	b97	1	4188	1	49436	0	0
Af	Order	1	burkholderiales	1	4188	4	49433	0.0383432	0.111565
Af	Order	1	caulobacterales	1	4188	2	49435	0.00717487	0.0435205
Af	Order	1	ccu21	2	4188	9	49428	0.0345899	0.105948
Af	Order	1	chthonomonadales	1	4188	1	49436	0	0
Af	Order	1	flavobacteriales	1	4188	4	49433	0.0383432	0.111565
Af	Order	1	gemmatales	4	4188	15	49422	0.00634026	0.0410194
Af	Order	1	htcc2188	1	4188	7	49430	0.113192	0.213771
Af	Order	1	miz46	1	4188	2	49435	0.00717487	0.0435205
Af	Order	1	myxococcales	6	4188	39	49398	0.043335	0.120892
Af	Order	1	n1423wl	1	4188	2	49435	0.00717487	0.0435205
Af	Order	1	nitrospirales	2	4188	18	49419	0.191736	0.302367
Af	Order	1	opitutales	2	4188	3	49434	0.000607546	0.00952934
Af	Order	1	pedosphaerales	5	4188	22	49415	0.00837605	0.0475399
Af	Order	1	pirellulales	2	4188	12	49425	0.0749082	0.166446
Af	Order	1	pla1	1	4188	1	49436	0	0
Af	Order	1	planctomycetales	1	4188	6	49431	0.0855331	0.180693
Af	Order	1	rb41	2	4188	14	49423	0.109371	0.210685
Af	Order	1	rhizobiales	1	4188	9	49428	0.173624	0.283392
Af	Order	1	rhodobacterales	1	4188	5	49432	0.0603519	0.146006
Af	Order	1	rhodospirillales	5	4188	12	49425	0.000217094	0.0039686
Af	Order	1	roseiflexales	1	4188	2	49435	0.00717487	0.0435205
Af	Order	1	saprospirales	2	4188	10	49427	0.0463645	0.124326
Af	Order	1	sediment	11	4188	146	49291	0.586765	0.66802
Af	Order	100	acidimicrobiales	3	4188	16	49421	0.0409738	0.115339
Af	Order	100	actinomycetales	2	4188	19	49418	0.214304	0.325441
Af	Order	100	bacillales	1	4188	4	49433	0.0383432	0.111565
Af	Order	100	caulobacterales	1	4188	3	49434	0.0203095	0.0772932
Af	Order	100	ds	20	4188	228	49209	0.377332	0.484041
Af	Order	107	15	1	4188	5	49432	0.0603519	0.146006
Af	Order	107	acidimicrobiales	1	4188	6	49431	0.0855331	0.180693
Af	Order	107	agg27	1	4188	8	49429	0.142727	0.249331
Af	Order	107	akyg885	1	4188	3	49434	0.0203095	0.0772932
Af	Order	107	burkholderiales	3	4188	8	49429	0.00272347	0.0283455
Af	Order	107	cytophagales	1	4188	4	49433	0.0383432	0.111565
Af	Order	107	gemmatales	1	4188	8	49429	0.142727	0.249331
Af	Order	107	mvs	22	4188	209	49228	0.118501	0.220658
Af	Order	11	24	9	4188	169	49268	0.914795	0.9389
Af	Order	15	15	14	4188	123	49314	0.0972313	0.19482
Af	Order	15	18	1	4188	23	49414	0.59157	0.672378
Af	Order	15	20	2	4188	15	49422	0.128494	0.2332
Af	Order	15	258ds10	1	4188	3	49434	0.0203095	0.0772932
Af	Order	15	3	2	4188	4	49433	0.00227588	0.0252371
Af	Order	15	acidimicrobiales	4	4188	74	49363	0.761724	0.815596
Af	Order	15	acidobacteriales	2	4188	23	49414	0.308543	0.419093
Af	Order	15	actinomycetales	6	4188	98	49339	0.733859	0.793054
Af	Order	15	agg27	1	4188	9	49428	0.173624	0.283392
Af	Order	15	akyg885	1	4188	12	49425	0.270372	0.383183
Af	Order	15	b07_wmsp1	2	4188	8	49429	0.0245847	0.0868838
Af	Order	15	b97	1	4188	6	49431	0.0855331	0.180693
Af	Order	15	bacillales	3	4188	23	49414	0.125182	0.229009
Af	Order	15	caulobacterales	1	4188	16	49421	0.39813	0.503012
Af	Order	15	ccu21	2	4188	18	49419	0.191736	0.302367
Af	Order	15	chthoniobacterales	1	4188	34	49403	0.795621	0.844255
Af	Order	15	cl500	13	4188	99	49338	0.0395248	0.11307
Af	Order	15	cytophagales	1	4188	24	49413	0.61512	0.692257
Af	Order	15	dh61	1	4188	2	49435	0.00717487	0.0435205
Af	Order	15	ellin6067	1	4188	11	49426	0.237795	0.35067
Af	Order	15	fac88	1	4188	35	49402	0.808768	0.854451
Af	Order	15	fimbriimonadales	1	4188	8	49429	0.142727	0.249331
Af	Order	15	gaiellales	3	4188	46	49391	0.554176	0.640637
Af	Order	15	gemmatales	5	4188	69	49368	0.535426	0.624218
Af	Order	15	iib	1	4188	8	49429	0.142727	0.249331
Af	Order	15	iii1	102	4188	1470	47967	0.983857	0.9915
Af	Order	18	36	1	4188	2	49435	0.00717487	0.0435205
Af	Order	18	acidimicrobiales	1	4188	13	49424	0.302901	0.413446
Af	Order	18	actinomycetales	4	4188	37	49400	0.200762	0.312208
Af	Order	18	bacillales	1	4188	10	49427	0.205439	0.316587
Af	Order	18	chthoniobacterales	1	4188	15	49422	0.36695	0.475278
Af	Order	18	ds	36	4188	475	48962	0.727434	0.787691
Af	Order	20	32	23	4188	293	49144	0.599102	0.678372
Af	Order	258ds10	acidimicrobiales	1	4188	2	49435	0.00717487	0.0435205
Af	Order	258ds10	ccu21	1	4188	2	49435	0.00717487	0.0435205
Af	Order	258ds10	ellin329	1	4188	1	49436	0	0
Af	Order	258ds10	mnd1	1	4188	1	49436	0	0
Af	Order	258ds10	pedosphaerales	1	4188	6	49431	0.0855331	0.180693
Af	Order	258ds10	pirellulales	1	4188	2	49435	0.00717487	0.0435205
Af	Order	258ds10	solirubrobacterales	1	4188	1	49436	0	0
Af	Order	258ds10	sphingomonadales	1	4188	2	49435	0.00717487	0.0435205
Af	Order	258ds10	xanthomonadales	2	4188	4	49433	0.00227588	0.0252371
Af	Order	3	acidimicrobiales	2	4188	9	49428	0.0345899	0.105948
Af	Order	3	actinomycetales	1	4188	7	49430	0.113192	0.213771
Af	Order	3	bdellovibrionales	1	4188	2	49435	0.00717487	0.0435205
Af	Order	3	caulobacterales	1	4188	2	49435	0.00717487	0.0435205
Af	Order	3	cpla	13	4188	111	49326	0.0862999	0.181414
Af	Order	36	84	1	4188	1	49436	0	0
Af	Order	36	envops12	1	4188	1	49436	0	0
Af	Order	36	gemmatales	2	4188	2	49435	0	0
Af	Order	36	h39	1	4188	1	49436	0	0
Af	Order	36	htcc2188	1	4188	1	49436	0	0
Af	Order	36	myxococcales	1	4188	11	49426	0.237795	0.35067
Af	Order	36	nitrospirales	1	4188	3	49434	0.0203095	0.0772932
Af	Order	36	rhodospirillales	1	4188	3	49434	0.0203095	0.0772932
Af	Order	36	sja	2	4188	39	49398	0.653027	0.724786
Af	Order	44	acidimicrobiales	1	4188	3	49434	0.0203095	0.0772932
Af	Order	44	acidobacteriales	1	4188	2	49435	0.00717487	0.0435205
Af	Order	44	is	14	4188	137	49300	0.184158	0.293356
Af	Order	57	84	1	4188	2	49435	0.00717487	0.0435205
Af	Order	57	bq2	9	4188	114	49323	0.502377	0.595079
Af	Order	84	acidimicrobiales	3	4188	30	49407	0.24664	0.359087
Af	Order	84	acidobacteriales	1	4188	13	49424	0.302901	0.413446
Af	Order	84	actinomycetales	4	4188	35	49402	0.170942	0.281745
Af	Order	84	agg27	1	4188	4	49433	0.0383432	0.111565
Af	Order	84	bacillales	1	4188	3	49434	0.0203095	0.0772932
Af	Order	84	burkholderiales	1	4188	15	49422	0.36695	0.475278
Af	Order	84	ccu21	1	4188	11	49426	0.237795	0.35067
Af	Order	84	ellin5290	1	4188	2	49435	0.00717487	0.0435205
Af	Order	84	ellin6513	1	4188	5	49432	0.0603519	0.146006
Af	Order	84	gaiellales	3	4188	20	49417	0.0834745	0.178278
Af	Order	84	gemmatales	4	4188	16	49421	0.00858683	0.0483234
Af	Order	84	gemmatimonadales	1	4188	5	49432	0.0603519	0.146006
Af	Order	84	h39	1	4188	3	49434	0.0203095	0.0772932
Af	Order	84	htcc2188	2	4188	14	49423	0.109371	0.210685
Af	Order	84	i	44	4188	449	48988	0.136377	0.241347
Af	Order	87	actinomycetales	1	4188	4	49433	0.0383432	0.111565
Af	Order	87	bacillales	1	4188	1	49436	0	0
Af	Order	87	kd8	8	4188	127	49310	0.757772	0.812534
Af	Order	a21b	acidimicrobiales	1	4188	5	49432	0.0603519	0.146006
Af	Order	a21b	actinomycetales	1	4188	10	49427	0.205439	0.316587
Af	Order	a21b	chthoniobacterales	1	4188	1	49436	0	0
Af	Order	a21b	ellin5290	1	4188	2	49435	0.00717487	0.0435205
Af	Order	a21b	fac88	1	4188	4	49433	0.0383432	0.111565
Af	Order	a21b	h39	1	4188	3	49434	0.0203095	0.0772932
Af	Order	a21b	myxococcales	1	4188	12	49425	0.270372	0.383183
Af	Order	a21b	n1423wl	2	4188	4	49433	0.00227588	0.0252371
Af	Order	a21b	pedosphaerales	1	4188	8	49429	0.142727	0.249331
Af	Order	a21b	pirellulales	1	4188	5	49432	0.0603519	0.146006
Af	Order	a21b	planctomycetales	1	4188	4	49433	0.0383432	0.111565
Af	Order	a21b	rb41	1	4188	2	49435	0.00717487	0.0435205
Af	Order	a21b	rhizobiales	1	4188	4	49433	0.0383432	0.111565
Af	Order	a21b	solibacterales	1	4188	4	49433	0.0383432	0.111565
Af	Order	a21b	unassigned	1	4188	23	49414	0.59157	0.672378
Af	Order	a21b	wd2101	1	4188	4	49433	0.0383432	0.111565
Af	Order	acidimicrobiales	acidimicrobiales	1	4188	79	49358	0.9924	0.997145
Af	Order	acidimicrobiales	acidobacteriales	3	4188	38	49399	0.403816	0.507481
Af	Order	acidimicrobiales	actinomycetales	16	4188	215	49222	0.652535	0.72439
Af	Order	acidimicrobiales	agg27	3	4188	12	49425	0.0146216	0.0657936
Af	Order	acidimicrobiales	akyg885	4	4188	31	49406	0.117287	0.218726
Af	Order	acidimicrobiales	burkholderiales	1	4188	20	49417	0.514586	0.60553
Af	Order	acidimicrobiales	caulobacterales	3	4188	31	49406	0.265804	0.378727
Af	Order	acidimicrobiales	ccu21	2	4188	24	49413	0.332519	0.442409
Af	Order	acidimicrobiales	chthoniobacterales	2	4188	34	49403	0.558617	0.644866
Af	Order	acidimicrobiales	cytophagales	1	4188	21	49416	0.541292	0.629205
Af	Order	acidimicrobiales	desulfuromonadales	1	4188	8	49429	0.142727	0.249331
Af	Order	acidimicrobiales	ellin5290	2	4188	13	49424	0.0914628	0.187485
Af	Order	acidimicrobiales	fac88	2	4188	25	49412	0.35646	0.464929
Af	Order	acidimicrobiales	flavobacteriales	1	4188	11	49426	0.237795	0.35067
Af	Order	acidimicrobiales	gaiellales	6	4188	92	49345	0.671233	0.740029
Af	Order	acidimicrobiales	gemmatales	7	4188	64	49373	0.172166	0.282697
Af	Order	acidimicrobiales	gemmatimonadales	2	4188	23	49414	0.308543	0.419093
Af	Order	acidimicrobiales	h39	1	4188	11	49426	0.237795	0.35067
Af	Order	acidimicrobiales	iib	3	4188	12	49425	0.0146216	0.0657936
Af	Order	acidimicrobiales	mariprofundales	1	4188	6	49431	0.0855331	0.180693
Af	Order	acidimicrobiales	mnd1	1	4188	15	49422	0.36695	0.475278
Af	Order	acidimicrobiales	myxococcales	13	4188	145	49292	0.345018	0.454547
Af	Order	acidimicrobiales	n1423wl	2	4188	22	49415	0.284627	0.39629
Af	Order	acidimicrobiales	nitrospirales	6	4188	29	49408	0.00919097	0.0509816
Af	Order	acidimicrobiales	opitutales	1	4188	25	49412	0.637612	0.711155
Af	Order	acidimicrobiales	pedosphaerales	4	4188	45	49392	0.332701	0.442552
Af	Order	acidimicrobiales	pirellulales	9	4188	63	49374	0.0382853	0.111565
Af	Order	acidimicrobiales	planctomycetales	7	4188	27	49410	0.00134592	0.0172244
Af	Order	acidimicrobiales	pseudomonadales	1	4188	10	49427	0.205439	0.316587
Af	Order	acidimicrobiales	rb41	5	4188	76	49361	0.631515	0.706433
Af	Order	acidimicrobiales	rhizobiales	14	4188	159	49278	0.37083	0.479358
Af	Order	acidimicrobiales	rhodobacterales	2	4188	8	49429	0.0245847	0.0868838
Af	Order	acidimicrobiales	rhodospirillales	4	4188	69	49368	0.705385	0.768695
Af	Order	acidimicrobiales	saprospirales	4	4188	74	49363	0.761724	0.815596
Af	Order	acidimicrobiales	solibacterales	4	4188	59	49378	0.567067	0.651168
Af	Order	acidimicrobiales	solirubrobacterales	9	4188	95	49342	0.283738	0.395813
Af	Order	acidimicrobiales	sphingobacteriales	4	4188	37	49400	0.200762	0.312208
Af	Order	acidimicrobiales	sphingomonadales	2	4188	31	49406	0.495065	0.588275
Af	Order	acidimicrobiales	stramenopiles	1	4188	2	49435	0.00717487	0.0435205
Af	Order	acidimicrobiales	sva0725	1	4188	8	49429	0.142727	0.249331
Af	Order	acidimicrobiales	syntrophobacterales	1	4188	26	49411	0.659057	0.729855
Af	Order	acidimicrobiales	unassigned	53	4188	375	49062	9.11e-05	0.00181623
Af	Order	acidimicrobiales	verrucomicrobiales	5	4188	31	49406	0.0430872	0.120297
Af	Order	acidimicrobiales	wd2101	6	4188	45	49392	0.0827414	0.17693
Af	Order	acidimicrobiales	xanthomonadales	4	4188	50	49387	0.419071	0.521043
Af	Order	acidobacteriales	acidobacteriales	4	4188	76	49361	0.781843	0.832768
Af	Order	acidobacteriales	actinomycetales	6	4188	93	49344	0.682274	0.749578
Af	Order	acidobacteriales	bacillales	3	4188	10	49427	0.00711576	0.0435205
Af	Order	acidobacteriales	caulobacterales	4	4188	13	49424	0.00313599	0.0305508
Af	Order	acidobacteriales	chthoniobacterales	1	4188	59	49378	0.965229	0.978283
Af	Order	acidobacteriales	clostridiales	3	4188	9	49428	0.00457439	0.0354054
Af	Order	acidobacteriales	cytophagales	2	4188	13	49424	0.0914628	0.187485
Af	Order	acidobacteriales	dh61	1	4188	2	49435	0.00717487	0.0435205
Af	Order	acidobacteriales	ellin329	7	4188	32	49405	0.00435647	0.0349074
Af	Order	acidobacteriales	ellin6513	2	4188	26	49411	0.380278	0.48586
Af	Order	acidobacteriales	fac88	5	4188	39	49398	0.108282	0.209423
Af	Order	acidobacteriales	fimbriimonadales	1	4188	5	49432	0.0603519	0.146006
Af	Order	acidobacteriales	gaiellales	4	4188	39	49398	0.232171	0.345091
Af	Order	acidobacteriales	gemmatales	8	4188	62	49375	0.076529	0.168639
Af	Order	acidobacteriales	leptospirales	1	4188	3	49434	0.0203095	0.0772932
Af	Order	acidobacteriales	mnd1	2	4188	11	49426	0.0598366	0.146006
Af	Order	acidobacteriales	myxococcales	13	4188	101	49336	0.0456604	0.123066
Af	Order	acidobacteriales	nitrospirales	1	4188	27	49410	0.67947	0.747267
Af	Order	acidobacteriales	opitutales	2	4188	17	49420	0.169819	0.280685
Af	Order	acidobacteriales	pedosphaerales	7	4188	80	49357	0.366478	0.475091
Af	Order	acidobacteriales	pirellulales	1	4188	20	49417	0.514586	0.60553
Af	Order	acidobacteriales	planctomycetales	1	4188	28	49409	0.698872	0.763653
Af	Order	acidobacteriales	pseudomonadales	2	4188	6	49431	0.00998943	0.0534333
Af	Order	acidobacteriales	rb41	2	4188	45	49392	0.746001	0.803052
Af	Order	acidobacteriales	rhizobiales	11	4188	110	49327	0.220827	0.332654
Af	Order	acidobacteriales	rhodobacterales	1	4188	8	49429	0.142727	0.249331
Af	Order	acidobacteriales	rhodospirillales	11	4188	89	49348	0.0723109	0.162723
Af	Order	acidobacteriales	saprospirales	1	4188	75	49362	0.989648	0.995288
Af	Order	acidobacteriales	solibacterales	9	4188	146	49291	0.800475	0.847837
Af	Order	acidobacteriales	solirubrobacterales	5	4188	47	49390	0.204641	0.316557
Af	Order	acidobacteriales	sphingobacteriales	2	4188	22	49415	0.284627	0.39629
Af	Order	acidobacteriales	sphingomonadales	1	4188	12	49425	0.270372	0.383183
Af	Order	acidobacteriales	syntrophobacterales	4	4188	22	49415	0.0338704	0.104177
Af	Order	acidobacteriales	thiotrichales	1	4188	2	49435	0.00717487	0.0435205
Af	Order	acidobacteriales	unassigned	27	4188	222	49215	0.0223308	0.0820775
Af	Order	acidobacteriales	verrucomicrobiales	1	4188	5	49432	0.0603519	0.146006
Af	Order	acidobacteriales	wd2101	3	4188	49	49388	0.605161	0.683042
Af	Order	acidobacteriales	xanthomonadales	7	4188	38	49399	0.0128691	0.0622741
Af	Order	actinomycetales	actinomycetales	17	4188	278	49159	0.908627	0.934051
Af	Order	actinomycetales	akyg885	5	4188	52	49385	0.276223	0.387271
Af	Order	actinomycetales	b07_wmsp1	2	4188	15	49422	0.128494	0.2332
Af	Order	actinomycetales	b97	2	4188	7	49430	0.0163867	0.0697686
Af	Order	actinomycetales	bacillales	6	4188	65	49372	0.311285	0.422122
Af	Order	actinomycetales	burkholderiales	8	4188	88	49349	0.328286	0.438511
Af	Order	actinomycetales	caulobacterales	4	4188	58	49379	0.551516	0.638124
Af	Order	actinomycetales	ccu21	1	4188	40	49397	0.863782	0.897975
Af	Order	actinomycetales	chthoniobacterales	1	4188	52	49385	0.941834	0.960177
Af	Order	actinomycetales	chthonomonadales	1	4188	4	49433	0.0383432	0.111565
Af	Order	actinomycetales	cytophagales	1	4188	32	49405	0.766909	0.820187
Af	Order	actinomycetales	ellin329	1	4188	20	49417	0.514586	0.60553
Af	Order	actinomycetales	ellin5290	4	4188	18	49419	0.0146108	0.0657936
Af	Order	actinomycetales	ellin6067	1	4188	9	49428	0.173624	0.283392
Af	Order	actinomycetales	ellin6513	2	4188	14	49423	0.109371	0.210685
Af	Order	actinomycetales	fac88	2	4188	44	49393	0.732029	0.791506
Af	Order	actinomycetales	fimbriimonadales	4	4188	15	49422	0.00634026	0.0410194
Af	Order	actinomycetales	flavobacteriales	1	4188	10	49427	0.205439	0.316587
Af	Order	actinomycetales	gaiellales	16	4188	152	49285	0.145641	0.252782
Af	Order	actinomycetales	gemmatales	12	4188	143	49294	0.437601	0.537593
Af	Order	actinomycetales	gemmatimonadales	4	4188	61	49376	0.597308	0.676609
Af	Order	actinomycetales	mnd1	4	4188	21	49416	0.0280762	0.0932774
Af	Order	actinomycetales	myxococcales	15	4188	259	49178	0.930738	0.9518
Af	Order	actinomycetales	n1423wl	4	4188	21	49416	0.0280762	0.0932774
Af	Order	actinomycetales	nitrospirales	9	4188	61	49376	0.0314469	0.0997396
Af	Order	actinomycetales	opitutales	6	4188	48	49389	0.108233	0.209358
Af	Order	actinomycetales	pedosphaerales	6	4188	85	49352	0.587612	0.668854
Af	Order	actinomycetales	pirellulales	5	4188	68	49369	0.520832	0.610913
Af	Order	actinomycetales	planctomycetales	1	4188	26	49411	0.659057	0.729855
Af	Order	actinomycetales	rb41	20	4188	152	49285	0.0178507	0.0723374
Af	Order	actinomycetales	rhizobiales	22	4188	261	49176	0.453346	0.551758
Af	Order	actinomycetales	rhodobacterales	2	4188	10	49427	0.0463645	0.124326
Af	Order	actinomycetales	rhodospirillales	13	4188	117	49320	0.119125	0.221613
Af	Order	actinomycetales	saprospirales	8	4188	101	49336	0.488026	0.581901
Af	Order	actinomycetales	solibacterales	12	4188	114	49323	0.167602	0.27773
Af	Order	actinomycetales	solirubrobacterales	18	4188	187	49250	0.236316	0.349485
Af	Order	actinomycetales	sphingobacteriales	4	4188	69	49368	0.705385	0.768695
Af	Order	actinomycetales	sphingomonadales	11	4188	102	49335	0.15394	0.261136
Af	Order	actinomycetales	stramenopiles	1	4188	19	49418	0.486866	0.580881
Af	Order	actinomycetales	streptophyta	1	4188	17	49420	0.428571	0.529767
Af	Order	actinomycetales	syntrophobacterales	6	4188	46	49391	0.0908155	0.186417
Af	Order	actinomycetales	unassigned	46	4188	461	48976	0.107417	0.208486
Af	Order	actinomycetales	verrucomicrobiales	8	4188	52	49385	0.0293307	0.0956456
Af	Order	actinomycetales	wd2101	9	4188	109	49328	0.444696	0.544336
Af	Order	actinomycetales	xanthomonadales	9	4188	102	49335	0.363105	0.471422
Af	Order	agg27	b97	1	4188	1	49436	0	0
Af	Order	agg27	burkholderiales	1	4188	7	49430	0.113192	0.213771
Af	Order	agg27	gaiellales	2	4188	5	49432	0.00533007	0.037322
Af	Order	agg27	gemmatales	3	4188	23	49414	0.125182	0.229009
Af	Order	agg27	ld1	1	4188	2	49435	0.00717487	0.0435205
Af	Order	agg27	mnd1	1	4188	3	49434	0.0203095	0.0772932
Af	Order	agg27	myxococcales	3	4188	37	49400	0.384076	0.489875
Af	Order	agg27	pedosphaerales	4	4188	16	49421	0.00858683	0.0483234
Af	Order	agg27	pirellulales	1	4188	25	49412	0.637612	0.711155
Af	Order	agg27	planctomycetales	1	4188	9	49428	0.173624	0.283392
Af	Order	agg27	rb41	2	4188	10	49427	0.0463645	0.124326
Af	Order	agg27	rhizobiales	2	4188	12	49425	0.0749082	0.166446
Af	Order	agg27	rhodospirillales	1	4188	8	49429	0.142727	0.249331
Af	Order	agg27	roseiflexales	1	4188	1	49436	0	0
Af	Order	agg27	saprospirales	2	4188	7	49430	0.0163867	0.0697686
Af	Order	agg27	sbr1031	1	4188	1	49436	0	0
Af	Order	agg27	solibacterales	1	4188	9	49428	0.173624	0.283392
Af	Order	agg27	sphingobacteriales	1	4188	14	49423	0.335156	0.444744
Af	Order	agg27	unassigned	11	4188	104	49333	0.169583	0.280427
Af	Order	agg27	verrucomicrobiales	4	4188	7	49430	7.9e-05	0.00159227
Af	Order	agg27	xanthomonadales	1	4188	12	49425	0.270372	0.383183
Af	Order	akyg885	akyg885	1	4188	9	49428	0.173624	0.283392
Af	Order	akyg885	bacillales	1	4188	4	49433	0.0383432	0.111565
Af	Order	akyg885	bdellovibrionales	1	4188	2	49435	0.00717487	0.0435205
Af	Order	akyg885	burkholderiales	1	4188	7	49430	0.113192	0.213771
Af	Order	akyg885	cytophagales	3	4188	10	49427	0.00711576	0.0435205
Af	Order	akyg885	ellin329	1	4188	1	49436	0	0
Af	Order	akyg885	ellin5290	3	4188	8	49429	0.00272347	0.0283455
Af	Order	akyg885	ellin6067	1	4188	2	49435	0.00717487	0.0435205
Af	Order	akyg885	gemmatales	4	4188	38	49399	0.216288	0.327164
Af	Order	akyg885	mnd1	2	4188	11	49426	0.0598366	0.146006
Af	Order	akyg885	myxococcales	3	4188	58	49379	0.735042	0.794004
Af	Order	akyg885	n1423wl	2	4188	6	49431	0.00998943	0.0534333
Af	Order	akyg885	nitrospirales	2	4188	15	49422	0.128494	0.2332
Af	Order	akyg885	opitutales	1	4188	14	49423	0.335156	0.444744
Af	Order	akyg885	pedosphaerales	6	4188	33	49404	0.0187005	0.0749027
Af	Order	akyg885	pirellulales	4	4188	22	49415	0.0338704	0.104177
Af	Order	akyg885	planctomycetales	1	4188	9	49428	0.173624	0.283392
Af	Order	akyg885	rb41	2	4188	24	49413	0.332519	0.442409
Af	Order	akyg885	rhizobiales	2	4188	30	49407	0.472879	0.569022
Af	Order	akyg885	rhodobacterales	1	4188	4	49433	0.0383432	0.111565
Af	Order	akyg885	rhodospirillales	2	4188	20	49417	0.237392	0.35067
Af	Order	akyg885	solirubrobacterales	3	4188	24	49413	0.140711	0.247011
Af	Order	akyg885	sphingobacteriales	4	4188	18	49419	0.0146108	0.0657936
Af	Order	akyg885	syntrophobacterales	1	4188	8	49429	0.142727	0.249331
Af	Order	akyg885	unassigned	12	4188	150	49287	0.507984	0.599895
Af	Order	akyg885	wd2101	3	4188	20	49417	0.0834745	0.178278
Af	Order	akyg885	xanthomonadales	3	4188	14	49423	0.0258006	0.0888715
Af	Order	b07_wmsp1	chthoniobacterales	1	4188	3	49434	0.0203095	0.0772932
Af	Order	b07_wmsp1	gemmatales	1	4188	10	49427	0.205439	0.316587
Af	Order	b07_wmsp1	myxococcales	1	4188	13	49424	0.302901	0.413446
Af	Order	b07_wmsp1	nitrospirales	2	4188	3	49434	0.000607546	0.00952934
Af	Order	b07_wmsp1	rhizobiales	3	4188	17	49420	0.0500954	0.131758
Af	Order	b07_wmsp1	rhodospirillales	3	4188	11	49426	0.010439	0.0540028
Af	Order	b97	gemmatales	1	4188	17	49420	0.428571	0.529767
Af	Order	b97	nitrospirales	1	4188	9	49428	0.173624	0.283392
Af	Order	b97	pirellulales	2	4188	16	49421	0.148691	0.255452
Af	Order	b97	rb41	1	4188	5	49432	0.0603519	0.146006
Af	Order	b97	solirubrobacterales	1	4188	1	49436	0	0
Af	Order	b97	unassigned	1	4188	23	49414	0.59157	0.672378
Af	Order	bacillales	bacillales	1	4188	21	49416	0.541292	0.629205
Af	Order	bacillales	ccm11a	1	4188	1	49436	0	0
Af	Order	bacillales	cytophagales	3	4188	12	49425	0.0146216	0.0657936
Af	Order	bacillales	desulfuromonadales	1	4188	4	49433	0.0383432	0.111565
Af	Order	bacillales	fac88	2	4188	8	49429	0.0245847	0.0868838
Af	Order	bacillales	gemmatales	1	4188	21	49416	0.541292	0.629205
Af	Order	bacillales	gemmatimonadales	1	4188	5	49432	0.0603519	0.146006
Af	Order	bacillales	mnd1	1	4188	6	49431	0.0855331	0.180693
Af	Order	bacillales	myxococcales	2	4188	32	49405	0.516773	0.607593
Af	Order	bacillales	n1423wl	1	4188	6	49431	0.0855331	0.180693
Af	Order	bacillales	nitrospirales	3	4188	19	49418	0.07137	0.16174
Af	Order	bacillales	opitutales	3	4188	14	49423	0.0258006	0.0888715
Af	Order	bacillales	rb41	1	4188	28	49409	0.698872	0.763653
Af	Order	bacillales	rhizobiales	2	4188	24	49413	0.332519	0.442409
Af	Order	bacillales	roseiflexales	1	4188	5	49432	0.0603519	0.146006
Af	Order	bacillales	saprospirales	2	4188	18	49419	0.191736	0.302367
Af	Order	bacillales	solibacterales	3	4188	26	49411	0.173854	0.283539
Af	Order	bacillales	solirubrobacterales	1	4188	20	49417	0.514586	0.60553
Af	Order	bacillales	sphingobacteriales	1	4188	15	49422	0.36695	0.475278
Af	Order	bacillales	sphingomonadales	2	4188	14	49423	0.109371	0.210685
Af	Order	bacillales	streptophyta	1	4188	3	49434	0.0203095	0.0772932
Af	Order	bacillales	syntrophobacterales	1	4188	11	49426	0.237795	0.35067
Af	Order	bacillales	unassigned	9	4188	86	49351	0.190909	0.301346
Af	Order	bacillales	wd2101	1	4188	12	49425	0.270372	0.383183
Af	Order	bdellovibrionales	desulfuromonadales	1	4188	2	49435	0.00717487	0.0435205
Af	Order	bdellovibrionales	fac88	1	4188	11	49426	0.237795	0.35067
Af	Order	bdellovibrionales	fimbriimonadales	2	4188	2	49435	0	0
Af	Order	bdellovibrionales	gaiellales	1	4188	2	49435	0.00717487	0.0435205
Af	Order	bdellovibrionales	iib	1	4188	2	49435	0.00717487	0.0435205
Af	Order	bdellovibrionales	myxococcales	2	4188	17	49420	0.169819	0.280685
Af	Order	bdellovibrionales	pedosphaerales	1	4188	12	49425	0.270372	0.383183
Af	Order	bdellovibrionales	planctomycetales	1	4188	10	49427	0.205439	0.316587
Af	Order	bdellovibrionales	rhizobiales	1	4188	8	49429	0.142727	0.249331
Af	Order	bdellovibrionales	solibacterales	1	4188	7	49430	0.113192	0.213771
Af	Order	bdellovibrionales	solirubrobacterales	1	4188	2	49435	0.00717487	0.0435205
Af	Order	bdellovibrionales	sphingobacteriales	2	4188	5	49432	0.00533007	0.037322
Af	Order	bdellovibrionales	unassigned	3	4188	52	49385	0.652421	0.724324
Af	Order	bdellovibrionales	xanthomonadales	1	4188	1	49436	0	0
Af	Order	burkholderiales	burkholderiales	2	4188	35	49402	0.578698	0.661435
Af	Order	burkholderiales	cytophagales	2	4188	23	49414	0.308543	0.419093
Af	Order	burkholderiales	envops12	1	4188	1	49436	0	0
Af	Order	burkholderiales	fimbriimonadales	1	4188	4	49433	0.0383432	0.111565
Af	Order	burkholderiales	flavobacteriales	2	4188	10	49427	0.0463645	0.124326
Af	Order	burkholderiales	gaiellales	4	4188	17	49420	0.0113287	0.0579353
Af	Order	burkholderiales	gemmatales	1	4188	20	49417	0.514586	0.60553
Af	Order	burkholderiales	gemmatimonadales	1	4188	20	49417	0.514586	0.60553
Af	Order	burkholderiales	miz46	1	4188	7	49430	0.113192	0.213771
Af	Order	burkholderiales	mnd1	3	4188	11	49426	0.010439	0.0540028
Af	Order	burkholderiales	myxococcales	9	4188	100	49337	0.340039	0.449153
Af	Order	burkholderiales	pedosphaerales	1	4188	20	49417	0.514586	0.60553
Af	Order	burkholderiales	pirellulales	1	4188	16	49421	0.39813	0.503012
Af	Order	burkholderiales	pseudomonadales	3	4188	21	49416	0.0965094	0.193853
Af	Order	burkholderiales	rb41	4	4188	53	49384	0.470103	0.566201
Af	Order	burkholderiales	rhizobiales	7	4188	65	49372	0.182775	0.291828
Af	Order	burkholderiales	rhodobacterales	1	4188	8	49429	0.142727	0.249331
Af	Order	burkholderiales	rhodospirillales	2	4188	21	49416	0.260872	0.374161
Af	Order	burkholderiales	roseiflexales	1	4188	5	49432	0.0603519	0.146006
Af	Order	burkholderiales	saprospirales	4	4188	50	49387	0.419071	0.521043
Af	Order	burkholderiales	solibacterales	2	4188	29	49408	0.450255	0.549363
Af	Order	burkholderiales	sphingobacteriales	1	4188	32	49405	0.766909	0.820187
Af	Order	burkholderiales	sphingomonadales	2	4188	44	49393	0.732029	0.791506
Af	Order	burkholderiales	stramenopiles	1	4188	10	49427	0.205439	0.316587
Af	Order	burkholderiales	syntrophobacterales	3	4188	16	49421	0.0409738	0.115339
Af	Order	burkholderiales	unassigned	10	4188	160	49277	0.805025	0.851675
Af	Order	burkholderiales	verrucomicrobiales	3	4188	25	49412	0.156956	0.264428
Af	Order	burkholderiales	xanthomonadales	2	4188	51	49386	0.817917	0.862296
Af	Order	caulobacterales	chthoniobacterales	1	4188	4	49433	0.0383432	0.111565
Af	Order	caulobacterales	cytophagales	1	4188	7	49430	0.113192	0.213771
Af	Order	caulobacterales	ellin329	1	4188	9	49428	0.173624	0.283392
Af	Order	caulobacterales	fimbriimonadales	1	4188	5	49432	0.0603519	0.146006
Af	Order	caulobacterales	gemmatales	1	4188	14	49423	0.335156	0.444744
Af	Order	caulobacterales	gemmatimonadales	3	4188	19	49418	0.07137	0.16174
Af	Order	caulobacterales	mnd1	1	4188	3	49434	0.0203095	0.0772932
Af	Order	caulobacterales	myxococcales	4	4188	42	49395	0.281557	0.393205
Af	Order	caulobacterales	planctomycetales	2	4188	7	49430	0.0163867	0.0697686
Af	Order	caulobacterales	pseudomonadales	1	4188	12	49425	0.270372	0.383183
Af	Order	caulobacterales	rb41	2	4188	17	49420	0.169819	0.280685
Af	Order	caulobacterales	rhizobiales	1	4188	51	49386	0.937457	0.956855
Af	Order	caulobacterales	rhodospirillales	1	4188	27	49410	0.67947	0.747267
Af	Order	caulobacterales	saprospirales	2	4188	21	49416	0.260872	0.374161
Af	Order	caulobacterales	sbr1031	1	4188	1	49436	0	0
Af	Order	caulobacterales	solibacterales	2	4188	19	49418	0.214304	0.325441
Af	Order	caulobacterales	solirubrobacterales	2	4188	8	49429	0.0245847	0.0868838
Af	Order	caulobacterales	sphingobacteriales	4	4188	31	49406	0.117287	0.218726
Af	Order	caulobacterales	sphingomonadales	3	4188	33	49404	0.304838	0.415672
Af	Order	caulobacterales	unassigned	5	4188	60	49377	0.399115	0.50409
Af	Order	caulobacterales	verrucomicrobiales	3	4188	17	49420	0.0500954	0.131758
Af	Order	ccm11a	cytophagales	1	4188	2	49435	0.00717487	0.0435205
Af	Order	ccm11a	myxococcales	1	4188	11	49426	0.237795	0.35067
Af	Order	ccm11a	nitrospirales	1	4188	3	49434	0.0203095	0.0772932
Af	Order	ccm11a	rb41	1	4188	5	49432	0.0603519	0.146006
Af	Order	ccm11a	rhizobiales	1	4188	5	49432	0.0603519	0.146006
Af	Order	ccm11a	sphingobacteriales	1	4188	5	49432	0.0603519	0.146006
Af	Order	ccm11a	unassigned	4	4188	35	49402	0.170942	0.281745
Af	Order	ccm11a	verrucomicrobiales	1	4188	1	49436	0	0
Af	Order	ccu21	cytophagales	1	4188	14	49423	0.335156	0.444744
Af	Order	ccu21	ellin6067	1	4188	5	49432	0.0603519	0.146006
Af	Order	ccu21	fac88	1	4188	9	49428	0.173624	0.283392
Af	Order	ccu21	flavobacteriales	1	4188	4	49433	0.0383432	0.111565
Af	Order	ccu21	gaiellales	1	4188	21	49416	0.541292	0.629205
Af	Order	ccu21	gemmatales	4	4188	31	49406	0.117287	0.218726
Af	Order	ccu21	htcc2188	1	4188	5	49432	0.0603519	0.146006
Af	Order	ccu21	ld1	1	4188	3	49434	0.0203095	0.0772932
Af	Order	ccu21	miz46	1	4188	6	49431	0.0855331	0.180693
Af	Order	ccu21	mnd1	2	4188	18	49419	0.191736	0.302367
Af	Order	ccu21	myxococcales	5	4188	39	49398	0.108282	0.209423
Af	Order	ccu21	opitutales	2	4188	7	49430	0.0163867	0.0697686
Af	Order	ccu21	pedosphaerales	2	4188	14	49423	0.109371	0.210685
Af	Order	ccu21	pirellulales	3	4188	27	49410	0.191337	0.301897
Af	Order	ccu21	planctomycetales	2	4188	8	49429	0.0245847	0.0868838
Af	Order	ccu21	rhizobiales	8	4188	54	49383	0.0364688	0.108594
Af	Order	ccu21	rhodospirillales	1	4188	20	49417	0.514586	0.60553
Af	Order	ccu21	saprospirales	2	4188	22	49415	0.284627	0.39629
Af	Order	ccu21	sphingobacteriales	1	4188	9	49428	0.173624	0.283392
Af	Order	ccu21	syntrophobacterales	1	4188	18	49419	0.458176	0.555707
Af	Order	ccu21	unassigned	11	4188	149	49288	0.615452	0.692538
Af	Order	ccu21	xanthomonadales	1	4188	10	49427	0.205439	0.316587
Af	Order	chthoniobacterales	chthoniobacterales	4	4188	49	49388	0.401847	0.506289
Af	Order	chthoniobacterales	gaiellales	2	4188	41	49396	0.686482	0.753185
Af	Order	chthoniobacterales	gemmatales	2	4188	47	49390	0.77219	0.824702
Af	Order	chthoniobacterales	htcc2188	1	4188	4	49433	0.0383432	0.111565
Af	Order	chthoniobacterales	myxococcales	5	4188	58	49379	0.368026	0.476393
Af	Order	chthoniobacterales	n1423wl	1	4188	9	49428	0.173624	0.283392
Af	Order	chthoniobacterales	nitrospirales	3	4188	22	49415	0.110429	0.210687
Af	Order	chthoniobacterales	pedosphaerales	4	4188	38	49399	0.216288	0.327164
Af	Order	chthoniobacterales	pirellulales	1	4188	22	49415	0.566959	0.651168
Af	Order	chthoniobacterales	planctomycetales	1	4188	12	49425	0.270372	0.383183
Af	Order	chthoniobacterales	rb41	2	4188	62	49375	0.905284	0.930984
Af	Order	chthoniobacterales	rhizobiales	4	4188	71	49366	0.728967	0.788802
Af	Order	chthoniobacterales	rhodospirillales	1	4188	21	49416	0.541292	0.629205
Af	Order	chthoniobacterales	saprospirales	1	4188	45	49392	0.903914	0.929776
Af	Order	chthoniobacterales	solibacterales	3	4188	39	49398	0.423432	0.525207
Af	Order	chthoniobacterales	solirubrobacterales	1	4188	30	49407	0.734746	0.793807
Af	Order	chthoniobacterales	sphingobacteriales	2	4188	12	49425	0.0749082	0.166446
Af	Order	chthoniobacterales	sphingomonadales	4	4188	16	49421	0.00858683	0.0483234
Af	Order	chthoniobacterales	syntrophobacterales	1	4188	37	49400	0.832815	0.874268
Af	Order	chthoniobacterales	unassigned	8	4188	153	49284	0.908734	0.934117
Af	Order	chthoniobacterales	wd2101	2	4188	26	49411	0.380278	0.48586
Af	Order	chthoniobacterales	xanthomonadales	3	4188	19	49418	0.07137	0.16174
Af	Order	chthonomonadales	fac88	1	4188	9	49428	0.173624	0.283392
Af	Order	chthonomonadales	h39	1	4188	3	49434	0.0203095	0.0772932
Af	Order	chthonomonadales	myxococcales	2	4188	10	49427	0.0463645	0.124326
Af	Order	chthonomonadales	pedosphaerales	1	4188	8	49429	0.142727	0.249331
Af	Order	chthonomonadales	rhizobiales	1	4188	3	49434	0.0203095	0.0772932
Af	Order	chthonomonadales	saprospirales	1	4188	9	49428	0.173624	0.283392
Af	Order	chthonomonadales	sva0725	1	4188	1	49436	0	0
Af	Order	chthonomonadales	unassigned	3	4188	12	49425	0.0146216	0.0657936
Af	Order	chthonomonadales	verrucomicrobiales	1	4188	1	49436	0	0
Af	Order	clostridiales	clostridiales	2	4188	10	49427	0.0463645	0.124326
Af	Order	clostridiales	cytophagales	1	4188	6	49431	0.0855331	0.180693
Af	Order	clostridiales	desulfuromonadales	2	4188	12	49425	0.0749082	0.166446
Af	Order	clostridiales	fac88	1	4188	6	49431	0.0855331	0.180693
Af	Order	clostridiales	fimbriimonadales	1	4188	3	49434	0.0203095	0.0772932
Af	Order	clostridiales	mariprofundales	1	4188	4	49433	0.0383432	0.111565
Af	Order	clostridiales	miz46	1	4188	6	49431	0.0855331	0.180693
Af	Order	clostridiales	opitutales	2	4188	6	49431	0.00998943	0.0534333
Af	Order	clostridiales	pirellulales	2	4188	9	49428	0.0345899	0.105948
Af	Order	clostridiales	planctomycetales	4	4188	8	49429	0.000195861	0.00365942
Af	Order	clostridiales	pseudomonadales	1	4188	6	49431	0.0855331	0.180693
Af	Order	clostridiales	rhizobiales	1	4188	14	49423	0.335156	0.444744
Af	Order	clostridiales	rhodospirillales	3	4188	9	49428	0.00457439	0.0354054
Af	Order	clostridiales	sbr1031	1	4188	3	49434	0.0203095	0.0772932
Af	Order	clostridiales	solibacterales	3	4188	10	49427	0.00711576	0.0435205
Af	Order	clostridiales	streptophyta	1	4188	6	49431	0.0855331	0.180693
Af	Order	clostridiales	unassigned	6	4188	45	49392	0.0827414	0.17693
Af	Order	cytophagales	cytophagales	1	4188	22	49415	0.566959	0.651168
Af	Order	cytophagales	dh61	1	4188	1	49436	0	0
Af	Order	cytophagales	ellin329	1	4188	7	49430	0.113192	0.213771
Af	Order	cytophagales	flavobacteriales	2	4188	12	49425	0.0749082	0.166446
Af	Order	cytophagales	gaiellales	2	4188	20	49417	0.237392	0.35067
Af	Order	cytophagales	gemmatales	2	4188	16	49421	0.148691	0.255452
Af	Order	cytophagales	htcc2188	1	4188	16	49421	0.39813	0.503012
Af	Order	cytophagales	leptospirales	1	4188	6	49431	0.0855331	0.180693
Af	Order	cytophagales	mnd1	2	4188	7	49430	0.0163867	0.0697686
Af	Order	cytophagales	myxococcales	6	4188	84	49353	0.574832	0.657803
Af	Order	cytophagales	nitrospirales	3	4188	18	49419	0.0602338	0.146006
Af	Order	cytophagales	opitutales	2	4188	22	49415	0.284627	0.39629
Af	Order	cytophagales	pedosphaerales	4	4188	37	49400	0.200762	0.312208
Af	Order	cytophagales	pirellulales	1	4188	14	49423	0.335156	0.444744
Af	Order	cytophagales	planctomycetales	3	4188	13	49424	0.0197263	0.0765994
Af	Order	cytophagales	pseudomonadales	1	4188	7	49430	0.113192	0.213771
Af	Order	cytophagales	rb41	5	4188	35	49402	0.0714274	0.161852
Af	Order	cytophagales	rhizobiales	3	4188	24	49413	0.140711	0.247011
Af	Order	cytophagales	rhodospirillales	3	4188	17	49420	0.0500954	0.131758
Af	Order	cytophagales	roseiflexales	1	4188	5	49432	0.0603519	0.146006
Af	Order	cytophagales	saprospirales	4	4188	46	49391	0.349958	0.459429
Af	Order	cytophagales	solibacterales	3	4188	16	49421	0.0409738	0.115339
Af	Order	cytophagales	solirubrobacterales	3	4188	11	49426	0.010439	0.0540028
Af	Order	cytophagales	sphingobacteriales	4	4188	33	49404	0.143021	0.249761
Af	Order	cytophagales	sphingomonadales	1	4188	27	49410	0.67947	0.747267
Af	Order	cytophagales	unassigned	14	4188	135	49302	0.169887	0.280787
Af	Order	cytophagales	verrucomicrobiales	2	4188	14	49423	0.109371	0.210685
Af	Order	cytophagales	xanthomonadales	4	4188	46	49391	0.349958	0.459429
Af	Order	desulfuromonadales	desulfuromonadales	1	4188	6	49431	0.0855331	0.180693
Af	Order	desulfuromonadales	gemmatales	1	4188	2	49435	0.00717487	0.0435205
Af	Order	desulfuromonadales	opitutales	2	4188	10	49427	0.0463645	0.124326
Af	Order	desulfuromonadales	pirellulales	2	4188	5	49432	0.00533007	0.037322
Af	Order	desulfuromonadales	planctomycetales	2	4188	6	49431	0.00998943	0.0534333
Af	Order	desulfuromonadales	rhizobiales	1	4188	11	49426	0.237795	0.35067
Af	Order	desulfuromonadales	rhodospirillales	2	4188	10	49427	0.0463645	0.124326
Af	Order	desulfuromonadales	saprospirales	1	4188	9	49428	0.173624	0.283392
Af	Order	desulfuromonadales	solibacterales	1	4188	8	49429	0.142727	0.249331
Af	Order	desulfuromonadales	unassigned	6	4188	52	49385	0.147916	0.254835
Af	Order	desulfuromonadales	xanthomonadales	1	4188	5	49432	0.0603519	0.146006
Af	Order	dh61	gaiellales	1	4188	4	49433	0.0383432	0.111565
Af	Order	dh61	leptospirales	1	4188	1	49436	0	0
Af	Order	dh61	myxococcales	2	4188	29	49408	0.450255	0.549363
Af	Order	dh61	pedosphaerales	1	4188	6	49431	0.0855331	0.180693
Af	Order	dh61	pseudomonadales	1	4188	2	49435	0.00717487	0.0435205
Af	Order	dh61	rhizobiales	1	4188	3	49434	0.0203095	0.0772932
Af	Order	dh61	stramenopiles	1	4188	3	49434	0.0203095	0.0772932
Af	Order	dh61	unassigned	1	4188	17	49420	0.428571	0.529767
Af	Order	ellin329	ellin329	1	4188	17	49420	0.428571	0.529767
Af	Order	ellin329	ellin5290	1	4188	4	49433	0.0383432	0.111565
Af	Order	ellin329	fac88	1	4188	12	49425	0.270372	0.383183
Af	Order	ellin329	gemmatales	3	4188	21	49416	0.0965094	0.193853
Af	Order	ellin329	gemmatimonadales	2	4188	7	49430	0.0163867	0.0697686
Af	Order	ellin329	htcc2188	1	4188	1	49436	0	0
Af	Order	ellin329	myxococcales	2	4188	38	49399	0.635366	0.709702
Af	Order	ellin329	opitutales	3	4188	13	49424	0.0197263	0.0765994
Af	Order	ellin329	pedosphaerales	2	4188	31	49406	0.495065	0.588275
Af	Order	ellin329	pirellulales	1	4188	5	49432	0.0603519	0.146006
Af	Order	ellin329	rb41	1	4188	14	49423	0.335156	0.444744
Af	Order	ellin329	rhizobiales	3	4188	45	49392	0.536418	0.625124
Af	Order	ellin329	rhodobacterales	1	4188	3	49434	0.0203095	0.0772932
Af	Order	ellin329	rhodospirillales	3	4188	37	49400	0.384076	0.489875
Af	Order	ellin329	saprospirales	4	4188	40	49397	0.248371	0.360475
Af	Order	ellin329	solibacterales	2	4188	52	49385	0.828049	0.870344
Af	Order	ellin329	solirubrobacterales	2	4188	14	49423	0.109371	0.210685
Af	Order	ellin329	sphingobacteriales	1	4188	24	49413	0.61512	0.692257
Af	Order	ellin329	unassigned	11	4188	82	49355	0.0431498	0.120422
Af	Order	ellin5290	fac88	1	4188	7	49430	0.113192	0.213771
Af	Order	ellin5290	gaiellales	2	4188	11	49426	0.0598366	0.146006
Af	Order	ellin5290	gemmatales	1	4188	10	49427	0.205439	0.316587
Af	Order	ellin5290	gemmatimonadales	1	4188	10	49427	0.205439	0.316587
Af	Order	ellin5290	myxococcales	1	4188	24	49413	0.61512	0.692257
Af	Order	ellin5290	n1423wl	2	4188	3	49434	0.000607546	0.00952934
Af	Order	ellin5290	nitrospirales	1	4188	7	49430	0.113192	0.213771
Af	Order	ellin5290	opitutales	1	4188	2	49435	0.00717487	0.0435205
Af	Order	ellin5290	pirellulales	2	4188	12	49425	0.0749082	0.166446
Af	Order	ellin5290	rb41	3	4188	13	49424	0.0197263	0.0765994
Af	Order	ellin5290	rhizobiales	3	4188	16	49421	0.0409738	0.115339
Af	Order	ellin5290	rhodospirillales	2	4188	11	49426	0.0598366	0.146006
Af	Order	ellin5290	solibacterales	1	4188	18	49419	0.458176	0.555707
Af	Order	ellin5290	unassigned	4	4188	84	49353	0.849343	0.887017
Af	Order	ellin5290	wd2101	1	4188	6	49431	0.0855331	0.180693
Af	Order	ellin6067	gaiellales	1	4188	6	49431	0.0855331	0.180693
Af	Order	ellin6067	gemmatimonadales	1	4188	5	49432	0.0603519	0.146006
Af	Order	ellin6067	mnd1	1	4188	6	49431	0.0855331	0.180693
Af	Order	ellin6067	myxococcales	1	4188	19	49418	0.486866	0.580881
Af	Order	ellin6067	nitrospirales	1	4188	3	49434	0.0203095	0.0772932
Af	Order	ellin6067	opitutales	1	4188	5	49432	0.0603519	0.146006
Af	Order	ellin6067	pedosphaerales	1	4188	10	49427	0.205439	0.316587
Af	Order	ellin6067	rb41	1	4188	12	49425	0.270372	0.383183
Af	Order	ellin6067	rhizobiales	1	4188	25	49412	0.637612	0.711155
Af	Order	ellin6067	saprospirales	1	4188	10	49427	0.205439	0.316587
Af	Order	ellin6067	stramenopiles	1	4188	1	49436	0	0
Af	Order	ellin6067	unassigned	2	4188	49	49388	0.796124	0.844533
Af	Order	ellin6067	xanthomonadales	1	4188	7	49430	0.113192	0.213771
Af	Order	ellin6513	fac88	1	4188	17	49420	0.428571	0.529767
Af	Order	ellin6513	fimbriimonadales	1	4188	8	49429	0.142727	0.249331
Af	Order	ellin6513	gemmatales	4	4188	54	49383	0.486811	0.580881
Af	Order	ellin6513	htcc2188	1	4188	3	49434	0.0203095	0.0772932
Af	Order	ellin6513	iib	1	4188	3	49434	0.0203095	0.0772932
Af	Order	ellin6513	nitrospirales	1	4188	18	49419	0.458176	0.555707
Af	Order	ellin6513	pedosphaerales	1	4188	22	49415	0.566959	0.651168
Af	Order	ellin6513	planctomycetales	2	4188	12	49425	0.0749082	0.166446
Af	Order	ellin6513	pseudomonadales	1	4188	3	49434	0.0203095	0.0772932
Af	Order	ellin6513	rb41	1	4188	13	49424	0.302901	0.413446
Af	Order	ellin6513	rhizobiales	3	4188	23	49414	0.125182	0.229009
Af	Order	ellin6513	rhodobacterales	1	4188	3	49434	0.0203095	0.0772932
Af	Order	ellin6513	rhodospirillales	3	4188	21	49416	0.0965094	0.193853
Af	Order	ellin6513	rickettsiales	1	4188	3	49434	0.0203095	0.0772932
Af	Order	ellin6513	saprospirales	2	4188	25	49412	0.35646	0.464929
Af	Order	ellin6513	solibacterales	3	4188	36	49401	0.364258	0.472634
Af	Order	ellin6513	solirubrobacterales	2	4188	8	49429	0.0245847	0.0868838
Af	Order	ellin6513	unassigned	5	4188	63	49374	0.445519	0.54509
Af	Order	ellin6513	xanthomonadales	2	4188	8	49429	0.0245847	0.0868838
Af	Order	envops12	fac88	1	4188	3	49434	0.0203095	0.0772932
Af	Order	envops12	myxococcales	2	4188	13	49424	0.0914628	0.187485
Af	Order	envops12	pedosphaerales	1	4188	5	49432	0.0603519	0.146006
Af	Order	envops12	pirellulales	1	4188	9	49428	0.173624	0.283392
Af	Order	envops12	pla1	1	4188	1	49436	0	0
Af	Order	envops12	sphingobacteriales	1	4188	4	49433	0.0383432	0.111565
Af	Order	envops12	syntrophobacterales	1	4188	1	49436	0	0
Af	Order	envops12	unassigned	4	4188	26	49411	0.0640222	0.150426
Af	Order	fac88	fac88	4	4188	44	49393	0.315524	0.426506
Af	Order	fac88	fimbriimonadales	4	4188	8	49429	0.000195861	0.00365942
Af	Order	fac88	gaiellales	1	4188	19	49418	0.486866	0.580881
Af	Order	fac88	gemmatales	3	4188	55	49382	0.695737	0.761273
Af	Order	fac88	gemmatimonadales	1	4188	9	49428	0.173624	0.283392
Af	Order	fac88	h39	2	4188	10	49427	0.0463645	0.124326
Af	Order	fac88	iib	4	4188	20	49417	0.0229519	0.0826069
Af	Order	fac88	mnd1	1	4188	8	49429	0.142727	0.249331
Af	Order	fac88	myxococcales	7	4188	91	49346	0.510346	0.602159
Af	Order	fac88	pedosphaerales	1	4188	38	49399	0.843785	0.882199
Af	Order	fac88	pirellulales	2	4188	26	49411	0.380278	0.48586
Af	Order	fac88	pla1	1	4188	1	49436	0	0
Af	Order	fac88	planctomycetales	3	4188	23	49414	0.125182	0.229009
Af	Order	fac88	pseudomonadales	1	4188	8	49429	0.142727	0.249331
Af	Order	fac88	rb41	1	4188	29	49408	0.717288	0.77892
Af	Order	fac88	rhizobiales	2	4188	43	49394	0.717457	0.778975
Af	Order	fac88	rhodobacterales	1	4188	4	49433	0.0383432	0.111565
Af	Order	fac88	rhodospirillales	6	4188	44	49393	0.0750967	0.166715
Af	Order	fac88	roseiflexales	1	4188	5	49432	0.0603519	0.146006
Af	Order	fac88	saprospirales	3	4188	37	49400	0.384076	0.489875
Af	Order	fac88	solibacterales	4	4188	52	49385	0.453227	0.551645
Af	Order	fac88	solirubrobacterales	1	4188	21	49416	0.541292	0.629205
Af	Order	fac88	sphingobacteriales	1	4188	31	49406	0.751275	0.807077
Af	Order	fac88	syntrophobacterales	1	4188	19	49418	0.486866	0.580881
Af	Order	fac88	unassigned	19	4188	218	49219	0.388635	0.49427
Af	Order	fac88	verrucomicrobiales	1	4188	3	49434	0.0203095	0.0772932
Af	Order	fac88	wd2101	2	4188	22	49415	0.284627	0.39629
Af	Order	fac88	xanthomonadales	4	4188	15	49422	0.00634026	0.0410194
Af	Order	fimbriimonadales	gemmatales	1	4188	45	49392	0.903914	0.929776
Af	Order	fimbriimonadales	iib	2	4188	4	49433	0.00227588	0.0252371
Af	Order	fimbriimonadales	leptospirales	1	4188	1	49436	0	0
Af	Order	fimbriimonadales	myxococcales	1	4188	31	49406	0.751275	0.807077
Af	Order	fimbriimonadales	opitutales	1	4188	5	49432	0.0603519	0.146006
Af	Order	fimbriimonadales	pirellulales	3	4188	22	49415	0.110429	0.210687
Af	Order	fimbriimonadales	planctomycetales	2	4188	14	49423	0.109371	0.210685
Af	Order	fimbriimonadales	rhodospirillales	2	4188	7	49430	0.0163867	0.0697686
Af	Order	fimbriimonadales	saprospirales	4	4188	19	49418	0.0184734	0.0744999
Af	Order	fimbriimonadales	solirubrobacterales	1	4188	5	49432	0.0603519	0.146006
Af	Order	fimbriimonadales	sphingobacteriales	1	4188	18	49419	0.458176	0.555707
Af	Order	fimbriimonadales	unassigned	6	4188	61	49376	0.256834	0.36939
Af	Order	fimbriimonadales	xanthomonadales	1	4188	10	49427	0.205439	0.316587
Af	Order	flavobacteriales	gemmatales	1	4188	6	49431	0.0855331	0.180693
Af	Order	flavobacteriales	mnd1	1	4188	3	49434	0.0203095	0.0772932
Af	Order	flavobacteriales	myxococcales	1	4188	12	49425	0.270372	0.383183
Af	Order	flavobacteriales	pedosphaerales	1	4188	5	49432	0.0603519	0.146006
Af	Order	flavobacteriales	rhizobiales	3	4188	18	49419	0.0602338	0.146006
Af	Order	flavobacteriales	rhodospirillales	1	4188	1	49436	0	0
Af	Order	flavobacteriales	saprospirales	1	4188	18	49419	0.458176	0.555707
Af	Order	flavobacteriales	sbr1031	1	4188	1	49436	0	0
Af	Order	flavobacteriales	solirubrobacterales	1	4188	3	49434	0.0203095	0.0772932
Af	Order	flavobacteriales	syntrophobacterales	1	4188	5	49432	0.0603519	0.146006
Af	Order	flavobacteriales	unassigned	2	4188	31	49406	0.495065	0.588275
Af	Order	flavobacteriales	verrucomicrobiales	1	4188	9	49428	0.173624	0.283392
Af	Order	flavobacteriales	xanthomonadales	2	4188	14	49423	0.109371	0.210685
Af	Order	gaiellales	gaiellales	4	4188	49	49388	0.401847	0.506289
Af	Order	gaiellales	gemmatales	2	4188	50	49387	0.80728	0.853438
Af	Order	gaiellales	gemmatimonadales	3	4188	18	49419	0.0602338	0.146006
Af	Order	gaiellales	h39	1	4188	7	49430	0.113192	0.213771
Af	Order	gaiellales	iib	1	4188	6	49431	0.0855331	0.180693
Af	Order	gaiellales	mnd1	3	4188	16	49421	0.0409738	0.115339
Af	Order	gaiellales	myxococcales	12	4188	108	49329	0.125364	0.229301
Af	Order	gaiellales	nitrospirales	4	4188	33	49404	0.143021	0.249761
Af	Order	gaiellales	pedosphaerales	2	4188	41	49396	0.686482	0.753185
Af	Order	gaiellales	pirellulales	2	4188	26	49411	0.380278	0.48586
Af	Order	gaiellales	planctomycetales	1	4188	13	49424	0.302901	0.413446
Af	Order	gaiellales	pseudomonadales	1	4188	2	49435	0.00717487	0.0435205
Af	Order	gaiellales	rb41	6	4188	52	49385	0.147916	0.254835
Af	Order	gaiellales	rhizobiales	8	4188	84	49353	0.280649	0.392211
Af	Order	gaiellales	rhodospirillales	1	4188	39	49398	0.854096	0.890653
Af	Order	gaiellales	saprospirales	3	4188	64	49373	0.801919	0.84903
Af	Order	gaiellales	sbr1031	1	4188	2	49435	0.00717487	0.0435205
Af	Order	gaiellales	solibacterales	5	4188	52	49385	0.276223	0.387271
Af	Order	gaiellales	solirubrobacterales	11	4188	80	49357	0.0366042	0.108972
Af	Order	gaiellales	sphingomonadales	2	4188	15	49422	0.128494	0.2332
Af	Order	gaiellales	streptophyta	1	4188	3	49434	0.0203095	0.0772932
Af	Order	gaiellales	syntrophobacterales	2	4188	25	49412	0.35646	0.464929
Af	Order	gaiellales	unassigned	25	4188	241	49196	0.12112	0.224214
Af	Order	gaiellales	wd2101	1	4188	35	49402	0.808768	0.854451
Af	Order	gaiellales	xanthomonadales	4	4188	29	49408	0.0939878	0.19041
Af	Order	gemmatales	gemmatales	17	4188	224	49213	0.627589	0.702677
Af	Order	gemmatales	gemmatimonadales	4	4188	17	49420	0.0113287	0.0579353
Af	Order	gemmatales	h39	1	4188	10	49427	0.205439	0.316587
Af	Order	gemmatales	htcc2188	1	4188	13	49424	0.302901	0.413446
Af	Order	gemmatales	iib	2	4188	12	49425	0.0749082	0.166446
Af	Order	gemmatales	leptospirales	1	4188	2	49435	0.00717487	0.0435205
Af	Order	gemmatales	miz46	1	4188	8	49429	0.142727	0.249331
Af	Order	gemmatales	mnd1	1	4188	22	49415	0.566959	0.651168
Af	Order	gemmatales	myxococcales	14	4188	237	49200	0.908566	0.934035
Af	Order	gemmatales	n1423wl	1	4188	12	49425	0.270372	0.383183
Af	Order	gemmatales	nitrospirales	5	4188	73	49364	0.591745	0.672452
Af	Order	gemmatales	opitutales	4	4188	36	49401	0.185633	0.295258
Af	Order	gemmatales	pedosphaerales	9	4188	79	49358	0.130013	0.23562
Af	Order	gemmatales	pirellulales	8	4188	188	49249	0.981342	0.989845
Af	Order	gemmatales	planctomycetales	9	4188	99	49338	0.328601	0.438687
Af	Order	gemmatales	rb41	5	4188	77	49360	0.644254	0.716886
Af	Order	gemmatales	rhizobiales	6	4188	98	49339	0.733859	0.793054
Af	Order	gemmatales	rhodospirillales	16	4188	90	49347	0.00134977	0.0172505
Af	Order	gemmatales	roseiflexales	2	4188	22	49415	0.284627	0.39629
Af	Order	gemmatales	saprospirales	10	4188	57	49380	0.0076383	0.0448846
Af	Order	gemmatales	solibacterales	12	4188	85	49352	0.026397	0.0899964
Af	Order	gemmatales	solirubrobacterales	3	4188	64	49373	0.801919	0.84903
Af	Order	gemmatales	sphingobacteriales	7	4188	52	49385	0.0699126	0.159294
Af	Order	gemmatales	sphingomonadales	2	4188	19	49418	0.214304	0.325441
Af	Order	gemmatales	syntrophobacterales	4	4188	35	49402	0.170942	0.281745
Af	Order	gemmatales	unassigned	37	4188	461	48976	0.594632	0.674863
Af	Order	gemmatales	verrucomicrobiales	1	4188	31	49406	0.751275	0.807077
Af	Order	gemmatales	wd2101	11	4188	111	49326	0.229938	0.342609
Af	Order	gemmatales	xanthomonadales	2	4188	47	49390	0.77219	0.824702
Af	Order	gemmatimonadales	myxococcales	9	4188	44	49393	0.00319815	0.031101
Af	Order	gemmatimonadales	n1423wl	2	4188	2	49435	0	0
Af	Order	gemmatimonadales	pedosphaerales	1	4188	20	49417	0.514586	0.60553
Af	Order	gemmatimonadales	rb41	3	4188	40	49397	0.442884	0.542924
Af	Order	gemmatimonadales	rhizobiales	2	4188	35	49402	0.578698	0.661435
Af	Order	gemmatimonadales	roseiflexales	2	4188	8	49429	0.0245847	0.0868838
Af	Order	gemmatimonadales	saprospirales	3	4188	30	49407	0.24664	0.359087
Af	Order	gemmatimonadales	solirubrobacterales	1	4188	13	49424	0.302901	0.413446
Af	Order	gemmatimonadales	sphingobacteriales	1	4188	22	49415	0.566959	0.651168
Af	Order	gemmatimonadales	syntrophobacterales	1	4188	3	49434	0.0203095	0.0772932
Af	Order	gemmatimonadales	unassigned	15	4188	104	49333	0.014117	0.0649643
Af	Order	gemmatimonadales	wd2101	2	4188	19	49418	0.214304	0.325441
Af	Order	h39	myxococcales	3	4188	14	49423	0.0258006	0.0888715
Af	Order	h39	nitrospirales	1	4188	7	49430	0.113192	0.213771
Af	Order	h39	planctomycetales	2	4188	3	49434	0.000607546	0.00952934
Af	Order	h39	rb41	1	4188	18	49419	0.458176	0.555707
Af	Order	h39	saprospirales	3	4188	4	49433	5.14e-05	0.00105961
Af	Order	h39	sbr1031	1	4188	2	49435	0.00717487	0.0435205
Af	Order	h39	unassigned	4	4188	52	49385	0.453227	0.551645
Af	Order	h39	wd2101	1	4188	6	49431	0.0855331	0.180693
Af	Order	htcc2188	mnd1	1	4188	5	49432	0.0603519	0.146006
Af	Order	htcc2188	myxococcales	4	4188	25	49412	0.0554249	0.13924
Af	Order	htcc2188	nitrospirales	1	4188	15	49422	0.36695	0.475278
Af	Order	htcc2188	pedosphaerales	1	4188	12	49425	0.270372	0.383183
Af	Order	htcc2188	pirellulales	1	4188	14	49423	0.335156	0.444744
Af	Order	htcc2188	pla1	1	4188	7	49430	0.113192	0.213771
Af	Order	htcc2188	planctomycetales	3	4188	10	49427	0.00711576	0.0435205
Af	Order	htcc2188	rhizobiales	1	4188	16	49421	0.39813	0.503012
Af	Order	htcc2188	rhodospirillales	1	4188	12	49425	0.270372	0.383183
Af	Order	htcc2188	solibacterales	1	4188	5	49432	0.0603519	0.146006
Af	Order	htcc2188	solirubrobacterales	1	4188	3	49434	0.0203095	0.0772932
Af	Order	htcc2188	sphingobacteriales	2	4188	14	49423	0.109371	0.210685
Af	Order	htcc2188	sphingomonadales	1	4188	3	49434	0.0203095	0.0772932
Af	Order	htcc2188	stramenopiles	1	4188	2	49435	0.00717487	0.0435205
Af	Order	htcc2188	sva0725	1	4188	1	49436	0	0
Af	Order	htcc2188	syntrophobacterales	1	4188	14	49423	0.335156	0.444744
Af	Order	htcc2188	unassigned	11	4188	90	49347	0.0773105	0.169978
Af	Order	htcc2188	xanthomonadales	4	4188	16	49421	0.00858683	0.0483234
Af	Order	iib	mnd1	1	4188	3	49434	0.0203095	0.0772932
Af	Order	iib	myxococcales	2	4188	12	49425	0.0749082	0.166446
Af	Order	iib	opitutales	1	4188	9	49428	0.173624	0.283392
Af	Order	iib	pirellulales	1	4188	6	49431	0.0855331	0.180693
Af	Order	iib	planctomycetales	2	4188	5	49432	0.00533007	0.037322
Af	Order	iib	solirubrobacterales	1	4188	2	49435	0.00717487	0.0435205
Af	Order	iib	sphingomonadales	1	4188	2	49435	0.00717487	0.0435205
Af	Order	iib	sva0725	1	4188	1	49436	0	0
Af	Order	iib	unassigned	6	4188	55	49382	0.181545	0.29077
Af	Order	iib	xanthomonadales	1	4188	3	49434	0.0203095	0.0772932
Af	Order	ld1	myxococcales	2	4188	10	49427	0.0463645	0.124326
Af	Order	ld1	pa13	6	4188	75	49362	0.452771	0.551248
Af	Order	leptospirales	myxococcales	2	4188	15	49422	0.128494	0.2332
Af	Order	leptospirales	opitutales	1	4188	5	49432	0.0603519	0.146006
Af	Order	leptospirales	pedosphaerales	3	4188	8	49429	0.00272347	0.0283455
Af	Order	leptospirales	planctomycetales	1	4188	1	49436	0	0
Af	Order	leptospirales	solibacterales	1	4188	4	49433	0.0383432	0.111565
Af	Order	leptospirales	unassigned	1	4188	26	49411	0.659057	0.729855
Af	Order	mariprofundales	pedosphaerales	1	4188	7	49430	0.113192	0.213771
Af	Order	mariprofundales	pirellulales	2	4188	3	49434	0.000607546	0.00952934
Af	Order	mariprofundales	rb41	1	4188	5	49432	0.0603519	0.146006
Af	Order	mariprofundales	solirubrobacterales	1	4188	5	49432	0.0603519	0.146006
Af	Order	mariprofundales	sva0725	1	4188	1	49436	0	0
Af	Order	mariprofundales	syntrophobacterales	1	4188	7	49430	0.113192	0.213771
Af	Order	mariprofundales	unassigned	1	4188	22	49415	0.566959	0.651168
Af	Order	miz46	opitutales	1	4188	3	49434	0.0203095	0.0772932
Af	Order	miz46	rhodospirillales	1	4188	12	49425	0.270372	0.383183
Af	Order	miz46	roseiflexales	1	4188	2	49435	0.00717487	0.0435205
Af	Order	miz46	saprospirales	2	4188	12	49425	0.0749082	0.166446
Af	Order	miz46	solibacterales	3	4188	14	49423	0.0258006	0.0888715
Af	Order	miz46	solirubrobacterales	1	4188	4	49433	0.0383432	0.111565
Af	Order	miz46	syntrophobacterales	1	4188	2	49435	0.00717487	0.0435205
Af	Order	miz46	unassigned	2	4188	53	49384	0.837694	0.877446
Af	Order	mnd1	mnd1	1	4188	6	49431	0.0855331	0.180693
Af	Order	mnd1	myxococcales	13	4188	78	49359	0.00555568	0.0383271
Af	Order	mnd1	nitrospirales	1	4188	18	49419	0.458176	0.555707
Af	Order	mnd1	opitutales	2	4188	7	49430	0.0163867	0.0697686
Af	Order	mnd1	pedosphaerales	1	4188	35	49402	0.808768	0.854451
Af	Order	mnd1	pirellulales	1	4188	9	49428	0.173624	0.283392
Af	Order	mnd1	planctomycetales	1	4188	6	49431	0.0855331	0.180693
Af	Order	mnd1	rb41	1	4188	27	49410	0.67947	0.747267
Af	Order	mnd1	rhizobiales	2	4188	26	49411	0.380278	0.48586
Af	Order	mnd1	rhodobacterales	1	4188	6	49431	0.0855331	0.180693
Af	Order	mnd1	rhodospirillales	1	4188	14	49423	0.335156	0.444744
Af	Order	mnd1	saprospirales	3	4188	25	49412	0.156956	0.264428
Af	Order	mnd1	sbr1031	1	4188	2	49435	0.00717487	0.0435205
Af	Order	mnd1	solibacterales	1	4188	16	49421	0.39813	0.503012
Af	Order	mnd1	sphingomonadales	1	4188	5	49432	0.0603519	0.146006
Af	Order	mnd1	stramenopiles	1	4188	3	49434	0.0203095	0.0772932
Af	Order	mnd1	unassigned	7	4188	140	49297	0.914186	0.938458
Af	Order	mnd1	wd2101	1	4188	7	49430	0.113192	0.213771
Af	Order	myxococcales	myxococcales	27	4188	392	49045	0.851426	0.888574
Af	Order	myxococcales	n1423wl	2	4188	16	49421	0.148691	0.255452
Af	Order	myxococcales	nitrospirales	4	4188	110	49327	0.961337	0.975236
Af	Order	myxococcales	opitutales	6	4188	95	49342	0.703639	0.767362
Af	Order	myxococcales	pedosphaerales	21	4188	195	49242	0.102882	0.201672
Af	Order	myxococcales	pirellulales	7	4188	125	49312	0.840307	0.879504
Af	Order	myxococcales	planctomycetales	8	4188	84	49353	0.280649	0.392211
Af	Order	myxococcales	pseudomonadales	2	4188	17	49420	0.169819	0.280685
Af	Order	myxococcales	rb41	8	4188	147	49290	0.883668	0.914096
Af	Order	myxococcales	rhizobiales	12	4188	194	49243	0.846057	0.884288
Af	Order	myxococcales	rhodobacterales	7	4188	45	49392	0.0335968	0.103418
Af	Order	myxococcales	rhodospirillales	6	4188	146	49291	0.968552	0.980409
Af	Order	myxococcales	roseiflexales	1	4188	25	49412	0.637612	0.711155
Af	Order	myxococcales	saprospirales	18	4188	164	49273	0.101375	0.199639
Af	Order	myxococcales	solibacterales	5	4188	119	49318	0.943968	0.961772
Af	Order	myxococcales	solirubrobacterales	10	4188	78	49359	0.064072	0.150526
Af	Order	myxococcales	sphingobacteriales	14	4188	122	49315	0.0922303	0.188255
Af	Order	myxococcales	sphingomonadales	6	4188	78	49359	0.494618	0.587993
Af	Order	myxococcales	streptophyta	1	4188	12	49425	0.270372	0.383183
Af	Order	myxococcales	sva0725	2	4188	20	49417	0.237392	0.35067
Af	Order	myxococcales	syntrophobacterales	3	4188	79	49358	0.910728	0.935708
Af	Order	myxococcales	thiotrichales	2	4188	13	49424	0.0914628	0.187485
Af	Order	myxococcales	unassigned	66	4188	885	48552	0.849315	0.887009
Af	Order	myxococcales	verrucomicrobiales	4	4188	41	49396	0.264846	0.37813
Af	Order	myxococcales	wd2101	8	4188	115	49322	0.646823	0.719192
Af	Order	myxococcales	xanthomonadales	13	4188	128	49309	0.195384	0.306715
Af	Order	n1423wl	n1423wl	1	4188	1	49436	0	0
Af	Order	n1423wl	nitrospirales	1	4188	8	49429	0.142727	0.249331
Af	Order	n1423wl	pirellulales	1	4188	9	49428	0.173624	0.283392
Af	Order	n1423wl	planctomycetales	1	4188	4	49433	0.0383432	0.111565
Af	Order	n1423wl	rb41	4	4188	26	49411	0.0640222	0.150426
Af	Order	n1423wl	rhizobiales	2	4188	21	49416	0.260872	0.374161
Af	Order	n1423wl	rhodospirillales	1	4188	13	49424	0.302901	0.413446
Af	Order	n1423wl	roseiflexales	1	4188	3	49434	0.0203095	0.0772932
Af	Order	n1423wl	saprospirales	1	4188	29	49408	0.717288	0.77892
Af	Order	n1423wl	solibacterales	1	4188	18	49419	0.458176	0.555707
Af	Order	n1423wl	solirubrobacterales	1	4188	10	49427	0.205439	0.316587
Af	Order	n1423wl	sphingobacteriales	2	4188	15	49422	0.128494	0.2332
Af	Order	n1423wl	stramenopiles	3	4188	4	49433	5.14e-05	0.00105961
Af	Order	n1423wl	syntrophobacterales	1	4188	9	49428	0.173624	0.283392
Af	Order	n1423wl	unassigned	4	4188	54	49383	0.486811	0.580881
Af	Order	n1423wl	wd2101	2	4188	12	49425	0.0749082	0.166446
Af	Order	nitrospirales	nitrospirales	2	4188	38	49399	0.635366	0.709702
Af	Order	nitrospirales	pedosphaerales	3	4188	46	49391	0.554176	0.640637
Af	Order	nitrospirales	pirellulales	3	4188	48	49389	0.588564	0.669633
Af	Order	nitrospirales	planctomycetales	4	4188	27	49410	0.0733225	0.16462
Af	Order	nitrospirales	pseudomonadales	1	4188	2	49435	0.00717487	0.0435205
Af	Order	nitrospirales	rb41	6	4188	84	49353	0.574832	0.657803
Af	Order	nitrospirales	rhizobiales	6	4188	68	49369	0.353419	0.461521
Af	Order	nitrospirales	rhodobacterales	1	4188	16	49421	0.39813	0.503012
Af	Order	nitrospirales	rhodospirillales	3	4188	50	49387	0.621342	0.697057
Af	Order	nitrospirales	roseiflexales	1	4188	8	49429	0.142727	0.249331
Af	Order	nitrospirales	saprospirales	3	4188	37	49400	0.384076	0.489875
Af	Order	nitrospirales	sbr1031	1	4188	5	49432	0.0603519	0.146006
Af	Order	nitrospirales	solibacterales	3	4188	40	49397	0.442884	0.542924
Af	Order	nitrospirales	solirubrobacterales	5	4188	29	49408	0.0320907	0.100742
Af	Order	nitrospirales	sphingobacteriales	2	4188	26	49411	0.380278	0.48586
Af	Order	nitrospirales	sphingomonadales	2	4188	22	49415	0.284627	0.39629
Af	Order	nitrospirales	streptophyta	1	4188	2	49435	0.00717487	0.0435205
Af	Order	nitrospirales	sva0725	1	4188	4	49433	0.0383432	0.111565
Af	Order	nitrospirales	syntrophobacterales	5	4188	50	49387	0.24683	0.359306
Af	Order	nitrospirales	unassigned	16	4188	255	49182	0.877634	0.909377
Af	Order	nitrospirales	verrucomicrobiales	1	4188	10	49427	0.205439	0.316587
Af	Order	nitrospirales	wd2101	3	4188	32	49405	0.285224	0.396758
Af	Order	nitrospirales	xanthomonadales	1	4188	29	49408	0.717288	0.77892
Af	Order	opitutales	opitutales	3	4188	37	49400	0.384076	0.489875
Af	Order	opitutales	pedosphaerales	3	4188	59	49378	0.747258	0.803979
Af	Order	opitutales	pirellulales	4	4188	20	49417	0.0229519	0.0826069
Af	Order	opitutales	planctomycetales	1	4188	11	49426	0.237795	0.35067
Af	Order	opitutales	pseudomonadales	1	4188	4	49433	0.0383432	0.111565
Af	Order	opitutales	rb41	2	4188	23	49414	0.308543	0.419093
Af	Order	opitutales	rhizobiales	5	4188	40	49397	0.118773	0.221085
Af	Order	opitutales	rhodospirillales	3	4188	17	49420	0.0500954	0.131758
Af	Order	opitutales	roseiflexales	1	4188	6	49431	0.0855331	0.180693
Af	Order	opitutales	saprospirales	3	4188	35	49402	0.344411	0.45389
Af	Order	opitutales	sbr1031	1	4188	1	49436	0	0
Af	Order	opitutales	solibacterales	2	4188	33	49404	0.537967	0.626413
Af	Order	opitutales	solirubrobacterales	1	4188	20	49417	0.514586	0.60553
Af	Order	opitutales	sphingobacteriales	3	4188	46	49391	0.554176	0.640637
Af	Order	opitutales	sphingomonadales	4	4188	16	49421	0.00858683	0.0483234
Af	Order	opitutales	streptophyta	1	4188	5	49432	0.0603519	0.146006
Af	Order	opitutales	syntrophobacterales	1	4188	9	49428	0.173624	0.283392
Af	Order	opitutales	unassigned	11	4188	140	49297	0.526849	0.615753
Af	Order	opitutales	verrucomicrobiales	1	4188	8	49429	0.142727	0.249331
Af	Order	opitutales	wd2101	2	4188	20	49417	0.237392	0.35067
Af	Order	opitutales	xanthomonadales	2	4188	20	49417	0.237392	0.35067
Af	Order	pedosphaerales	pedosphaerales	3	4188	67	49370	0.829842	0.871916
Af	Order	pedosphaerales	pirellulales	6	4188	58	49379	0.218018	0.329172
Af	Order	pedosphaerales	pla1	1	4188	4	49433	0.0383432	0.111565
Af	Order	pedosphaerales	planctomycetales	3	4188	38	49399	0.403816	0.507481
Af	Order	pedosphaerales	rb41	5	4188	82	49355	0.703816	0.767431
Af	Order	pedosphaerales	rhizobiales	4	4188	88	49349	0.875995	0.907903
Af	Order	pedosphaerales	rhodobacterales	3	4188	14	49423	0.0258006	0.0888715
Af	Order	pedosphaerales	rhodospirillales	7	4188	73	49364	0.276314	0.387346
Af	Order	pedosphaerales	saprospirales	7	4188	79	49358	0.353348	0.461493
Af	Order	pedosphaerales	sbr1031	2	4188	7	49430	0.0163867	0.0697686
Af	Order	pedosphaerales	solibacterales	10	4188	94	49343	0.171214	0.281815
Af	Order	pedosphaerales	solirubrobacterales	1	4188	40	49397	0.863782	0.897975
Af	Order	pedosphaerales	sphingobacteriales	8	4188	83	49354	0.269046	0.382413
Af	Order	pedosphaerales	sphingomonadales	2	4188	35	49402	0.578698	0.661435
Af	Order	pedosphaerales	sva0725	1	4188	5	49432	0.0603519	0.146006
Af	Order	pedosphaerales	syntrophobacterales	4	4188	43	49394	0.298463	0.409998
Af	Order	pedosphaerales	unassigned	29	4188	464	48973	0.954265	0.969865
Af	Order	pedosphaerales	verrucomicrobiales	1	4188	29	49408	0.717288	0.77892
Af	Order	pedosphaerales	wd2101	7	4188	65	49372	0.182775	0.291828
Af	Order	pedosphaerales	xanthomonadales	1	4188	47	49390	0.91663	0.940462
Af	Order	pirellulales	pirellulales	4	4188	69	49368	0.705385	0.768695
Af	Order	pirellulales	planctomycetales	1	4188	79	49358	0.9924	0.997145
Af	Order	pirellulales	rb41	6	4188	87	49350	0.612581	0.690139
Af	Order	pirellulales	rhizobiales	2	4188	73	49364	0.952836	0.968831
Af	Order	pirellulales	rhodobacterales	4	4188	16	49421	0.00858683	0.0483234
Af	Order	pirellulales	rhodospirillales	4	4188	51	49386	0.436207	0.536116
Af	Order	pirellulales	saprospirales	8	4188	50	49387	0.023231	0.0832264
Af	Order	pirellulales	sbr1031	1	4188	10	49427	0.205439	0.316587
Af	Order	pirellulales	solibacterales	5	4188	53	49384	0.291216	0.403765
Af	Order	pirellulales	solirubrobacterales	6	4188	43	49394	0.0678839	0.156343
Af	Order	pirellulales	sphingobacteriales	3	4188	34	49403	0.324586	0.435104
Af	Order	pirellulales	sphingomonadales	4	4188	31	49406	0.117287	0.218726
Af	Order	pirellulales	sva0725	1	4188	5	49432	0.0603519	0.146006
Af	Order	pirellulales	syntrophobacterales	4	4188	40	49397	0.248371	0.360475
Af	Order	pirellulales	unassigned	45	4188	354	49083	0.0025186	0.0267175
Af	Order	pirellulales	verrucomicrobiales	5	4188	37	49400	0.0888103	0.18419
Af	Order	pirellulales	wd2101	2	4188	48	49389	0.784432	0.834975
Af	Order	pirellulales	xanthomonadales	3	4188	36	49401	0.364258	0.472634
Af	Order	pla1	planctomycetales	1	4188	6	49431	0.0855331	0.180693
Af	Order	pla1	unassigned	2	4188	16	49421	0.148691	0.255452
Af	Order	pla1	verrucomicrobiales	1	4188	2	49435	0.00717487	0.0435205
Af	Order	pla1	wd2101	1	4188	6	49431	0.0855331	0.180693
Af	Order	planctomycetales	planctomycetales	4	4188	23	49414	0.0403526	0.115187
Af	Order	planctomycetales	rb41	1	4188	18	49419	0.458176	0.555707
Af	Order	planctomycetales	rhodospirillales	7	4188	46	49391	0.0377569	0.111199
Af	Order	planctomycetales	roseiflexales	1	4188	5	49432	0.0603519	0.146006
Af	Order	planctomycetales	saprospirales	2	4188	14	49423	0.109371	0.210685
Af	Order	planctomycetales	solibacterales	7	4188	44	49393	0.0297591	0.0965741
Af	Order	planctomycetales	solirubrobacterales	3	4188	22	49415	0.110429	0.210687
Af	Order	planctomycetales	sphingobacteriales	6	4188	30	49407	0.0111293	0.057102
Af	Order	planctomycetales	sphingomonadales	1	4188	15	49422	0.36695	0.475278
Af	Order	planctomycetales	stramenopiles	1	4188	6	49431	0.0855331	0.180693
Af	Order	planctomycetales	syntrophobacterales	1	4188	15	49422	0.36695	0.475278
Af	Order	planctomycetales	unassigned	28	4188	215	49222	0.00863728	0.0485747
Af	Order	planctomycetales	verrucomicrobiales	3	4188	20	49417	0.0834745	0.178278
Af	Order	planctomycetales	wd2101	1	4188	33	49404	0.781679	0.83272
Af	Order	pseudomonadales	pseudomonadales	1	4188	8	49429	0.142727	0.249331
Af	Order	pseudomonadales	rhizobiales	1	4188	31	49406	0.751275	0.807077
Af	Order	pseudomonadales	saprospirales	3	4188	14	49423	0.0258006	0.0888715
Af	Order	pseudomonadales	solibacterales	1	4188	2	49435	0.00717487	0.0435205
Af	Order	pseudomonadales	unassigned	4	4188	37	49400	0.200762	0.312208
Af	Order	rb41	rb41	11	4188	125	49312	0.369465	0.478032
Af	Order	rb41	rhizobiales	14	4188	141	49296	0.214362	0.325492
Af	Order	rb41	rhodobacterales	1	4188	9	49428	0.173624	0.283392
Af	Order	rb41	rhodospirillales	10	4188	62	49375	0.014275	0.0655521
Af	Order	rb41	saprospirales	11	4188	154	49283	0.660995	0.731429
Af	Order	rb41	solibacterales	4	4188	81	49356	0.826366	0.868828
Af	Order	rb41	solirubrobacterales	6	4188	51	49386	0.137416	0.242247
Af	Order	rb41	sphingobacteriales	4	4188	64	49373	0.640348	0.713844
Af	Order	rb41	sphingomonadales	13	4188	77	49360	0.00493508	0.0365217
Af	Order	rb41	stramenopiles	1	4188	2	49435	0.00717487	0.0435205
Af	Order	rb41	syntrophobacterales	4	4188	63	49374	0.626324	0.70141
Af	Order	rb41	unassigned	45	4188	426	49011	0.053762	0.135954
Af	Order	rb41	verrucomicrobiales	2	4188	30	49407	0.472879	0.569022
Af	Order	rb41	wd2101	9	4188	58	49379	0.0228723	0.0823696
Af	Order	rb41	xanthomonadales	4	4188	69	49368	0.705385	0.768695
Af	Order	rhizobiales	rhizobiales	16	4188	170	49267	0.272854	0.38522
Af	Order	rhizobiales	rhodospirillales	9	4188	122	49315	0.590596	0.67149
Af	Order	rhizobiales	saprospirales	9	4188	127	49310	0.641862	0.715152
Af	Order	rhizobiales	solibacterales	10	4188	125	49312	0.493551	0.587023
Af	Order	rhizobiales	solirubrobacterales	14	4188	113	49324	0.0545309	0.137536
Af	Order	rhizobiales	sphingomonadales	1	4188	69	49368	0.983613	0.991374
Af	Order	rhizobiales	stramenopiles	2	4188	7	49430	0.0163867	0.0697686
Af	Order	rhizobiales	streptophyta	1	4188	6	49431	0.0855331	0.180693
Af	Order	rhizobiales	sva0725	4	4188	11	49426	0.00130016	0.0167407
Af	Order	rhizobiales	syntrophobacterales	4	4188	74	49363	0.761724	0.815596
Af	Order	rhizobiales	thiotrichales	1	4188	8	49429	0.142727	0.249331
Af	Order	rhizobiales	unassigned	54	4188	538	48899	0.0850294	0.180591
Af	Order	rhizobiales	verrucomicrobiales	7	4188	38	49399	0.0128691	0.0622741
Af	Order	rhizobiales	wd2101	4	4188	52	49385	0.453227	0.551645
Af	Order	rhizobiales	xanthomonadales	11	4188	94	49343	0.0994566	0.19711
Af	Order	rhodobacterales	rhodospirillales	5	4188	23	49414	0.0105342	0.0544483
Af	Order	rhodobacterales	saprospirales	1	4188	11	49426	0.237795	0.35067
Af	Order	rhodobacterales	solibacterales	1	4188	15	49422	0.36695	0.475278
Af	Order	rhodobacterales	thiotrichales	1	4188	4	49433	0.0383432	0.111565
Af	Order	rhodobacterales	unassigned	9	4188	98	49339	0.317241	0.428401
Af	Order	rhodobacterales	xanthomonadales	4	4188	29	49408	0.0939878	0.19041
Af	Order	rhodospirillales	rhodospirillales	6	4188	65	49372	0.311285	0.422122
Af	Order	rhodospirillales	rickettsiales	1	4188	2	49435	0.00717487	0.0435205
Af	Order	rhodospirillales	saprospirales	6	4188	73	49364	0.424488	0.526314
Af	Order	rhodospirillales	solibacterales	9	4188	120	49317	0.569174	0.65307
Af	Order	rhodospirillales	solirubrobacterales	5	4188	51	49386	0.261419	0.37474
Af	Order	rhodospirillales	sphingobacteriales	1	4188	33	49404	0.781679	0.83272
Af	Order	rhodospirillales	sphingomonadales	1	4188	25	49412	0.637612	0.711155
Af	Order	rhodospirillales	stramenopiles	2	4188	5	49432	0.00533007	0.037322
Af	Order	rhodospirillales	syntrophobacterales	6	4188	36	49401	0.0292967	0.0955576
Af	Order	rhodospirillales	unassigned	44	4188	386	49051	0.0184494	0.0744999
Af	Order	rhodospirillales	wd2101	7	4188	48	49389	0.0470792	0.125593
Af	Order	rhodospirillales	xanthomonadales	5	4188	48	49389	0.218413	0.329466
Af	Order	rickettsiales	solibacterales	2	4188	5	49432	0.00533007	0.037322
Af	Order	rickettsiales	unassigned	2	4188	11	49426	0.0598366	0.146006
Af	Order	rickettsiales	wd2101	1	4188	3	49434	0.0203095	0.0772932
Af	Order	roseiflexales	saprospirales	2	4188	12	49425	0.0749082	0.166446
Af	Order	roseiflexales	solibacterales	1	4188	13	49424	0.302901	0.413446
Af	Order	roseiflexales	sphingobacteriales	1	4188	9	49428	0.173624	0.283392
Af	Order	roseiflexales	unassigned	7	4188	64	49373	0.172166	0.282697
Af	Order	roseiflexales	wd2101	1	4188	14	49423	0.335156	0.444744
Af	Order	roseiflexales	xanthomonadales	1	4188	7	49430	0.113192	0.213771
Af	Order	saprospirales	saprospirales	5	4188	88	49349	0.765856	0.819311
Af	Order	saprospirales	sbr1031	1	4188	10	49427	0.205439	0.316587
Af	Order	saprospirales	solibacterales	6	4188	129	49308	0.927601	0.949493
Af	Order	saprospirales	solirubrobacterales	4	4188	33	49404	0.143021	0.249761
Af	Order	saprospirales	sphingobacteriales	2	4188	78	49359	0.966042	0.978828
Af	Order	saprospirales	sphingomonadales	3	4188	57	49380	0.722385	0.783474
Af	Order	saprospirales	stramenopiles	1	4188	6	49431	0.0855331	0.180693
Af	Order	saprospirales	sva0725	3	4188	8	49429	0.00272347	0.0283455
Af	Order	saprospirales	syntrophobacterales	2	4188	48	49389	0.784432	0.834975
Af	Order	saprospirales	unassigned	31	4188	417	49020	0.746167	0.803175
Af	Order	saprospirales	wd2101	2	4188	52	49385	0.828049	0.870344
Af	Order	saprospirales	xanthomonadales	4	4188	80	49357	0.8181	0.862447
Af	Order	sbr1031	sphingobacteriales	2	4188	7	49430	0.0163867	0.0697686
Af	Order	sbr1031	unassigned	4	4188	20	49417	0.0229519	0.0826069
Af	Order	sbr1031	xanthomonadales	1	4188	4	49433	0.0383432	0.111565
Af	Order	solibacterales	solibacterales	5	4188	81	49356	0.692468	0.758328
Af	Order	solibacterales	solirubrobacterales	3	4188	44	49393	0.51831	0.608923
Af	Order	solibacterales	sphingobacteriales	3	4188	51	49386	0.637098	0.711047
Af	Order	solibacterales	sphingomonadales	3	4188	43	49394	0.499875	0.592566
Af	Order	solibacterales	stramenopiles	2	4188	6	49431	0.00998943	0.0534333
Af	Order	solibacterales	streptophyta	1	4188	3	49434	0.0203095	0.0772932
Af	Order	solibacterales	syntrophobacterales	2	4188	23	49414	0.308543	0.419093
Af	Order	solibacterales	unassigned	38	4188	324	49113	0.0168732	0.0701486
Af	Order	solibacterales	verrucomicrobiales	2	4188	23	49414	0.308543	0.419093
Af	Order	solibacterales	wd2101	7	4188	66	49371	0.193658	0.304529
Af	Order	solibacterales	xanthomonadales	7	4188	51	49386	0.0636692	0.149713
Af	Order	solirubrobacterales	solirubrobacterales	5	4188	47	49390	0.204641	0.316557
Af	Order	solirubrobacterales	sphingobacteriales	3	4188	31	49406	0.265804	0.378727
Af	Order	solirubrobacterales	sphingomonadales	1	4188	34	49403	0.795621	0.844255
Af	Order	solirubrobacterales	stramenopiles	1	4188	2	49435	0.00717487	0.0435205
Af	Order	solirubrobacterales	sva0725	1	4188	6	49431	0.0855331	0.180693
Af	Order	solirubrobacterales	syntrophobacterales	1	4188	32	49405	0.766909	0.820187
Af	Order	solirubrobacterales	unassigned	18	4188	232	49205	0.59564	0.675416
Af	Order	solirubrobacterales	verrucomicrobiales	2	4188	23	49414	0.308543	0.419093
Af	Order	solirubrobacterales	wd2101	4	4188	39	49398	0.232171	0.345091
Af	Order	solirubrobacterales	xanthomonadales	4	4188	49	49388	0.401847	0.506289
Af	Order	sphingobacteriales	sphingobacteriales	2	4188	34	49403	0.558617	0.644866
Af	Order	sphingobacteriales	sphingomonadales	5	4188	47	49390	0.204641	0.316557
Af	Order	sphingobacteriales	stramenopiles	1	4188	15	49422	0.36695	0.475278
Af	Order	sphingobacteriales	syntrophobacterales	1	4188	19	49418	0.486866	0.580881
Af	Order	sphingobacteriales	unassigned	22	4188	292	49145	0.673113	0.741907
Af	Order	sphingobacteriales	wd2101	4	4188	29	49408	0.0939878	0.19041
Af	Order	sphingobacteriales	xanthomonadales	3	4188	44	49393	0.51831	0.608923
Af	Order	sphingomonadales	sphingomonadales	1	4188	36	49401	0.821154	0.864833
Af	Order	sphingomonadales	sva0725	1	4188	4	49433	0.0383432	0.111565
Af	Order	sphingomonadales	syntrophobacterales	2	4188	22	49415	0.284627	0.39629
Af	Order	sphingomonadales	unassigned	9	4188	163	49274	0.892165	0.920778
Af	Order	sphingomonadales	wd2101	1	4188	17	49420	0.428571	0.529767
Af	Order	sphingomonadales	xanthomonadales	1	4188	66	49371	0.979426	0.988338
Af	Order	stramenopiles	syntrophobacterales	1	4188	4	49433	0.0383432	0.111565
Af	Order	stramenopiles	unassigned	2	4188	36	49401	0.598193	0.677452
Af	Order	stramenopiles	wd2101	1	4188	9	49428	0.173624	0.283392
Af	Order	sva0725	unassigned	4	4188	46	49391	0.349958	0.459429
Af	Order	sva0725	xanthomonadales	3	4188	7	49430	0.00145966	0.018198
Af	Order	syntrophobacterales	syntrophobacterales	2	4188	22	49415	0.284627	0.39629
Af	Order	syntrophobacterales	thiotrichales	1	4188	5	49432	0.0603519	0.146006
Af	Order	syntrophobacterales	unassigned	16	4188	254	49183	0.873895	0.906151
Af	Order	syntrophobacterales	wd2101	2	4188	20	49417	0.237392	0.35067
Af	Order	syntrophobacterales	xanthomonadales	1	4188	34	49403	0.795621	0.844255
Af	Order	thiotrichales	unassigned	3	4188	28	49409	0.209341	0.32038
Af	Order	unassigned	unassigned	104	4188	1114	48323	0.135733	0.24041
Af	Order	unassigned	verrucomicrobiales	16	4188	117	49320	0.0198002	0.0767659
Af	Order	unassigned	wd2101	28	4188	215	49222	0.00863728	0.0485747
Af	Order	unassigned	xanthomonadales	25	4188	261	49176	0.220975	0.332829
Af	Order	verrucomicrobiales	verrucomicrobiales	3	4188	32	49405	0.285224	0.396758
Af	Order	verrucomicrobiales	wd2101	3	4188	15	49422	0.0328771	0.102496
Af	Order	verrucomicrobiales	xanthomonadales	2	4188	19	49418	0.214304	0.325441
Af	Order	wd2101	wd2101	2	4188	40	49397	0.670066	0.739041
Af	Order	wd2101	xanthomonadales	4	4188	38	49399	0.216288	0.327164
Af	Order	xanthomonadales	xanthomonadales	3	4188	64	49373	0.801919	0.84903
Af	Family	319	6a21	48	4188	588	48849	0.569821	0.653617
Af	Family	319	6g20	16	4188	255	49182	0.877634	0.909377
Af	Family	10	12	1	4188	3	49434	0.0203095	0.0772932
Af	Family	10	acetobacteraceae	3	4188	3	49434	0	0
Af	Family	10	caulobacteraceae	1	4188	1	49436	0	0
Af	Family	10	chitinophagaceae	1	4188	4	49433	0.0383432	0.111565
Af	Family	10	chthonomonadaceae	1	4188	1	49436	0	0
Af	Family	10	ellin515	2	4188	4	49433	0.00227588	0.0252371
Af	Family	10	ellin517	1	4188	3	49434	0.0203095	0.0772932
Af	Family	10	flavobacteriaceae	1	4188	4	49433	0.0383432	0.111565
Af	Family	10	gemmataceae	2	4188	9	49428	0.0345899	0.105948
Af	Family	10	haliangiaceae	2	4188	8	49429	0.0245847	0.0868838
Af	Family	10	htcc2089	1	4188	4	49433	0.0383432	0.111565
Af	Family	10	hyphomicrobiaceae	1	4188	5	49432	0.0603519	0.146006
Af	Family	10	hyphomonadaceae	1	4188	5	49432	0.0603519	0.146006
Af	Family	10	isosphaeraceae	1	4188	1	49436	0	0
Af	Family	10	kouleothrixaceae	1	4188	1	49436	0	0
Af	Family	10	opitutaceae	2	4188	3	49434	0.000607546	0.00952934
Af	Family	10	pirellulaceae	2	4188	10	49427	0.0463645	0.124326
Af	Family	10	planctomycetaceae	1	4188	6	49431	0.0855331	0.180693
Af	Family	10	prr	16	4188	200	49237	0.530974	0.619713
Af	Family	12	5b	27	4188	279	49158	0.199657	0.310835
Af	Family	a4b	auto67_4w	1	4188	1	49436	0	0
Af	Family	a4b	caulobacteraceae	1	4188	1	49436	0	0
Af	Family	a4b	clostridiaceae	1	4188	3	49434	0.0203095	0.0772932
Af	Family	a4b	flavobacteriaceae	1	4188	1	49436	0	0
Af	Family	a4b	gaiellaceae	1	4188	2	49435	0.00717487	0.0435205
Af	Family	a4b	leptospirillaceae	1	4188	1	49436	0	0
Af	Family	a4b	opitutaceae	1	4188	1	49436	0	0
Af	Family	a4b	pirellulaceae	1	4188	10	49427	0.205439	0.316587
Af	Family	a4b	saprospiraceae	1	4188	1	49436	0	0
Af	Family	a4b	unassigned	12	4188	69	49368	0.00484716	0.0362928
Af	Family	a4b	xanthomonadaceae	1	4188	1	49436	0	0
Af	Family	acetobacteraceae	acetobacteraceae	3	4188	22	49415	0.110429	0.210687
Af	Family	acetobacteraceae	acidobacteriaceae	1	4188	10	49427	0.205439	0.316587
Af	Family	acetobacteraceae	caulobacteraceae	1	4188	9	49428	0.173624	0.283392
Af	Family	acetobacteraceae	chitinophagaceae	3	4188	25	49412	0.156956	0.264428
Af	Family	acetobacteraceae	clostridiaceae	2	4188	6	49431	0.00998943	0.0534333
Af	Family	acetobacteraceae	conexibacteraceae	1	4188	12	49425	0.270372	0.383183
Af	Family	acetobacteraceae	cytophagaceae	1	4188	3	49434	0.0203095	0.0772932
Af	Family	acetobacteraceae	ellin515	1	4188	13	49424	0.302901	0.413446
Af	Family	acetobacteraceae	fimbriimonadaceae	2	4188	2	49435	0	0
Af	Family	acetobacteraceae	gemmataceae	6	4188	25	49412	0.00381609	0.033524
Af	Family	acetobacteraceae	geobacteraceae	2	4188	3	49434	0.000607546	0.00952934
Af	Family	acetobacteraceae	isosphaeraceae	4	4188	9	49428	0.000409815	0.00683464
Af	Family	acetobacteraceae	koribacteraceae	2	4188	34	49403	0.558617	0.644866
Af	Family	acetobacteraceae	microbacteriaceae	1	4188	2	49435	0.00717487	0.0435205
Af	Family	acetobacteraceae	nakamurellaceae	2	4188	3	49434	0.000607546	0.00952934
Af	Family	acetobacteraceae	nocardioidaceae	1	4188	1	49436	0	0
Af	Family	acetobacteraceae	planctomycetaceae	3	4188	15	49422	0.0328771	0.102496
Af	Family	acetobacteraceae	rhodobiaceae	1	4188	1	49436	0	0
Af	Family	acetobacteraceae	rhodospirillaceae	3	4188	30	49407	0.24664	0.359087
Af	Family	acetobacteraceae	solibacteraceae	4	4188	40	49397	0.248371	0.360475
Af	Family	acetobacteraceae	unassigned	37	4188	353	49084	0.0760851	0.168102
Af	Family	acidobacteriaceae	bacillaceae	1	4188	2	49435	0.00717487	0.0435205
Af	Family	acidobacteriaceae	caulobacteraceae	2	4188	8	49429	0.0245847	0.0868838
Af	Family	acidobacteriaceae	conexibacteraceae	2	4188	7	49430	0.0163867	0.0697686
Af	Family	acidobacteriaceae	eb1017	1	4188	3	49434	0.0203095	0.0772932
Af	Family	acidobacteriaceae	fimbriimonadaceae	1	4188	1	49436	0	0
Af	Family	acidobacteriaceae	haliangiaceae	1	4188	4	49433	0.0383432	0.111565
Af	Family	acidobacteriaceae	hyphomicrobiaceae	4	4188	10	49427	0.00076234	0.0111207
Af	Family	acidobacteriaceae	intrasporangiaceae	1	4188	2	49435	0.00717487	0.0435205
[truncated: 40,029 more rows]
