# Supplementary material for: Microbial co-occurrence network demonstrates spatial and climatic trends for global soil diversity
Source: Sci Data. 2024 Jun 22;11:672. doi: 10.1038/s41597-024-03528-1 (PMC11193810; doi:10.1038/s41597-024-03528-1)
Supplement: Supplementary file 4 — Supplementary Table 5 [file 41597_2024_3528_MOESM4_ESM.xlsx]

## Sheet: Supplementary Table 4
Supplementary Table 5: Identified hub nodes in each climate zone. The table showcases the hub nodes identified within each distinct climate zone in the microbial co-occurrence network
ClimateZone	level	value	N	Freq	n1	PresentIn	n2	PresentIn (as Hub)
Af	Kingdom	Bacteria	33	1	19	Af/Am/Aw/BSh/BSk/BWh/BWk/Cfa/Cfb/Csa/Csb/Cwb/Dfa/Dfb/Dfc/Dwb/Dwc/EF/ET	19	Af/Am/Aw/BSh/BSk/BWh/BWk/Cfa/Cfb/Csa/Csb/Cwb/Dfa/Dfb/Dfc/Dwb/Dwc/EF/ET
Af	Phylum	Proteobacteria	6	0.1818	19	Af/Am/Aw/BSh/BSk/BWh/BWk/Cfa/Cfb/Csa/Csb/Cwb/Dfa/Dfb/Dfc/Dwb/Dwc/EF/ET	19	Af/Am/Aw/BSh/BSk/BWh/BWk/Cfa/Cfb/Csa/Csb/Cwb/Dfa/Dfb/Dfc/Dwb/Dwc/EF/ET
Af	Phylum	Acidobacteria	5	0.1515	19	Af/Am/Aw/BSh/BSk/BWh/BWk/Cfa/Cfb/Csa/Csb/Cwb/Dfa/Dfb/Dfc/Dwb/Dwc/EF/ET	17	Af/Am/Aw/BSh/BSk/BWk/Cfa/Cfb/Csb/Cwb/Dfa/Dfb/Dfc/Dwb/Dwc/EF/ET
Af	Phylum	Actinobacteria	5	0.1515	19	Af/Am/Aw/BSh/BSk/BWh/BWk/Cfa/Cfb/Csa/Csb/Cwb/Dfa/Dfb/Dfc/Dwb/Dwc/EF/ET	18	Af/Am/Aw/BSh/BSk/BWh/BWk/Cfa/Cfb/Csa/Csb/Cwb/Dfa/Dfb/Dfc/Dwb/EF/ET
Af	Phylum	Planctomycetes	4	0.1212	19	Af/Am/Aw/BSh/BSk/BWh/BWk/Cfa/Cfb/Csa/Csb/Cwb/Dfa/Dfb/Dfc/Dwb/Dwc/EF/ET	17	Af/Am/Aw/BSh/BSk/BWh/BWk/Cfa/Cfb/Csb/Cwb/Dfa/Dfb/Dfc/Dwb/Dwc/ET
Af	Phylum	Bacteroidetes	3	0.0909	19	Af/Am/Aw/BSh/BSk/BWh/BWk/Cfa/Cfb/Csa/Csb/Cwb/Dfa/Dfb/Dfc/Dwb/Dwc/EF/ET	14	Af/Am/Aw/BSh/BSk/BWh/Cfa/Cfb/Csb/Dfa/Dfb/Dfc/Dwc/EF
Af	Phylum	Chloroflexi	3	0.0909	19	Af/Am/Aw/BSh/BSk/BWh/BWk/Cfa/Cfb/Csa/Csb/Cwb/Dfa/Dfb/Dfc/Dwb/Dwc/EF/ET	15	Af/Am/Aw/BSh/BSk/Cfa/Cfb/Csb/Cwb/Dfb/Dfc/Dwb/Dwc/EF/ET
Af	Phylum	Verrucomicrobia	2	0.0606	19	Af/Am/Aw/BSh/BSk/BWh/BWk/Cfa/Cfb/Csa/Csb/Cwb/Dfa/Dfb/Dfc/Dwb/Dwc/EF/ET	18	Af/Am/Aw/BSh/BSk/BWh/Cfa/Cfb/Csa/Csb/Cwb/Dfa/Dfb/Dfc/Dwb/Dwc/EF/ET
Af	Phylum	Chlorobi	1	0.0303	14	Af/Am/Aw/BSk/Cfa/Cfb/Csb/Dfa/Dfb/Dfc/Dwb/Dwc/EF/ET	2	Af/ET
Af	Phylum	Elusimicrobia	1	0.0303	18	Af/Am/Aw/BSh/BSk/BWh/BWk/Cfa/Cfb/Csb/Cwb/Dfa/Dfb/Dfc/Dwb/Dwc/EF/ET	7	Af/Aw/BSh/Csb/Cwb/Dwb/ET
Af	Phylum	Gemmatimonadetes	1	0.0303	19	Af/Am/Aw/BSh/BSk/BWh/BWk/Cfa/Cfb/Csa/Csb/Cwb/Dfa/Dfb/Dfc/Dwb/Dwc/EF/ET	10	Af/Am/Aw/Cfa/Csb/Cwb/Dfa/Dwb/Dwc/EF
Af	Phylum	WS3	1	0.0303	16	Af/Am/Aw/BSh/BSk/Cfa/Cfb/Csb/Cwb/Dfa/Dfb/Dfc/Dwb/Dwc/EF/ET	4	Af/BSh/Dfa/Dfb
Af	Phylum	unassigned	1	0.0303	16	Af/Am/Aw/BSh/BSk/Cfa/Cfb/Csb/Cwb/Dfa/Dfb/Dfc/Dwb/Dwc/EF/ET	4	Af/Aw/Cwb/Dwc
Af	Class	Alphaproteobacteria	3	0.0909	19	Af/Am/Aw/BSh/BSk/BWh/BWk/Cfa/Cfb/Csa/Csb/Cwb/Dfa/Dfb/Dfc/Dwb/Dwc/EF/ET	17	Af/Am/Aw/BSh/BSk/Cfa/Cfb/Csa/Csb/Cwb/Dfa/Dfb/Dfc/Dwb/Dwc/EF/ET
Af	Class	Betaproteobacteria	3	0.0909	19	Af/Am/Aw/BSh/BSk/BWh/BWk/Cfa/Cfb/Csa/Csb/Cwb/Dfa/Dfb/Dfc/Dwb/Dwc/EF/ET	17	Af/Am/Aw/BSh/BSk/BWh/Cfa/Cfb/Csa/Csb/Cwb/Dfa/Dfb/Dfc/Dwb/EF/ET
Af	Class	Thermoleophilia	3	0.0909	19	Af/Am/Aw/BSh/BSk/BWh/BWk/Cfa/Cfb/Csa/Csb/Cwb/Dfa/Dfb/Dfc/Dwb/Dwc/EF/ET	10	Af/Am/Aw/BWk/Cfa/Cfb/Csb/Dfb/Dfc/EF
Af	Class	Acidobacteria-6	2	0.0606	19	Af/Am/Aw/BSh/BSk/BWh/BWk/Cfa/Cfb/Csa/Csb/Cwb/Dfa/Dfb/Dfc/Dwb/Dwc/EF/ET	9	Af/Aw/BWk/Cfb/Csb/Dfa/Dfc/Dwc/ET
Af	Class	Actinobacteria	2	0.0606	19	Af/Am/Aw/BSh/BSk/BWh/BWk/Cfa/Cfb/Csa/Csb/Cwb/Dfa/Dfb/Dfc/Dwb/Dwc/EF/ET	14	Af/Am/Aw/BSk/BWh/BWk/Cfa/Csa/Cwb/Dfa/Dfb/Dfc/Dwb/ET
Af	Class	Ellin6529	2	0.0606	19	Af/Am/Aw/BSh/BSk/BWh/BWk/Cfa/Cfb/Csa/Csb/Cwb/Dfa/Dfb/Dfc/Dwb/Dwc/EF/ET	4	Af/Cfb/Dfc/Dwb
Af	Class	Phycisphaerae	2	0.0606	18	Af/Am/Aw/BSh/BSk/BWh/BWk/Cfa/Cfb/Csb/Cwb/Dfa/Dfb/Dfc/Dwb/Dwc/EF/ET	9	Af/Cfa/Cfb/Csb/Dfb/Dfc/Dwb/Dwc/ET
Af	Class	Solibacteres	2	0.0606	19	Af/Am/Aw/BSh/BSk/BWh/BWk/Cfa/Cfb/Csa/Csb/Cwb/Dfa/Dfb/Dfc/Dwb/Dwc/EF/ET	9	Af/Aw/BSk/Cfa/Dfa/Dfb/Dwb/Dwc/EF
Af	Class	unassigned	2	0.0606	19	Af/Am/Aw/BSh/BSk/BWh/BWk/Cfa/Cfb/Csa/Csb/Cwb/Dfa/Dfb/Dfc/Dwb/Dwc/EF/ET	12	Af/Am/Aw/Cfa/Cfb/Csa/Csb/Cwb/Dwb/Dwc/EF/ET
Af	Class	Acidobacteria-5	1	0.0303	16	Af/Am/Aw/BSh/BSk/Cfa/Cfb/Csa/Csb/Cwb/Dfa/Dfb/Dfc/Dwb/Dwc/ET	10	Af/Am/Aw/Cfa/Cfb/Cwb/Dfa/Dfb/Dfc/Dwc
Af	Class	Anaerolineae	1	0.0303	16	Af/Am/Aw/BSk/Cfa/Cfb/Csa/Csb/Cwb/Dfa/Dfb/Dfc/Dwb/Dwc/EF/ET	6	Af/BSk/Cfa/Cfb/Csb/EF
Af	Class	Elusimicrobia	1	0.0303	18	Af/Am/Aw/BSh/BSk/BWh/BWk/Cfa/Cfb/Csb/Cwb/Dfa/Dfb/Dfc/Dwb/Dwc/EF/ET	7	Af/Aw/BSh/Csb/Cwb/Dwb/ET
Af	Class	Gemmatimonadetes	1	0.0303	19	Af/Am/Aw/BSh/BSk/BWh/BWk/Cfa/Cfb/Csa/Csb/Cwb/Dfa/Dfb/Dfc/Dwb/Dwc/EF/ET	8	Af/Am/Aw/Cfa/Csb/Dfa/Dwb/Dwc
Af	Class	OM190	1	0.0303	16	Af/Am/Aw/BSh/BSk/Cfa/Cfb/Csa/Csb/Cwb/Dfa/Dfb/Dfc/Dwb/Dwc/ET	6	Af/Am/Csb/Dfa/Dfc/Dwb
Af	Class	Opitutae	1	0.0303	19	Af/Am/Aw/BSh/BSk/BWh/BWk/Cfa/Cfb/Csa/Csb/Cwb/Dfa/Dfb/Dfc/Dwb/Dwc/EF/ET	5	Af/BSk/BWh/Csb/Dwb
Af	Class	PRR-12	1	0.0303	16	Af/Am/Aw/BSh/BSk/Cfa/Cfb/Csb/Cwb/Dfa/Dfb/Dfc/Dwb/Dwc/EF/ET	4	Af/BSh/Dfa/Dfb
Af	Class	Planctomycetia	1	0.0303	19	Af/Am/Aw/BSh/BSk/BWh/BWk/Cfa/Cfb/Csa/Csb/Cwb/Dfa/Dfb/Dfc/Dwb/Dwc/EF/ET	16	Af/Am/Aw/BSh/BSk/BWh/BWk/Cfa/Cfb/Csb/Cwb/Dfa/Dfb/Dfc/Dwb/ET
Af	Class	SJA-28	1	0.0303	14	Af/Am/Aw/BSk/Cfa/Cfb/Csb/Dfa/Dfb/Dfc/Dwb/Dwc/EF/ET	1	Af
Af	Class	Saprospirae	1	0.0303	19	Af/Am/Aw/BSh/BSk/BWh/BWk/Cfa/Cfb/Csa/Csb/Cwb/Dfa/Dfb/Dfc/Dwb/Dwc/EF/ET	11	Af/Am/Aw/BSh/BSk/BWh/Csb/Dfb/Dfc/Dwc/EF
Af	Class	Sphingobacteriia	1	0.0303	19	Af/Am/Aw/BSh/BSk/BWh/BWk/Cfa/Cfb/Csa/Csb/Cwb/Dfa/Dfb/Dfc/Dwb/Dwc/EF/ET	9	Af/Am/Aw/BSh/Cfa/Cfb/Dfb/Dfc/EF
Af	Class	Verrucomicrobiae	1	0.0303	19	Af/Am/Aw/BSh/BSk/BWh/BWk/Cfa/Cfb/Csa/Csb/Cwb/Dfa/Dfb/Dfc/Dwb/Dwc/EF/ET	6	Af/Am/Cfa/Csb/Dfb/Dwb
Af	Order	unassigned	9	0.2727	19	Af/Am/Aw/BSh/BSk/BWh/BWk/Cfa/Cfb/Csa/Csb/Cwb/Dfa/Dfb/Dfc/Dwb/Dwc/EF/ET	18	Af/Am/Aw/BSh/BWh/BWk/Cfa/Cfb/Csa/Csb/Cwb/Dfa/Dfb/Dfc/Dwb/Dwc/EF/ET
Af	Order	Actinomycetales	2	0.0606	19	Af/Am/Aw/BSh/BSk/BWh/BWk/Cfa/Cfb/Csa/Csb/Cwb/Dfa/Dfb/Dfc/Dwb/Dwc/EF/ET	14	Af/Am/Aw/BSk/BWh/BWk/Cfa/Csa/Cwb/Dfa/Dfb/Dfc/Dwb/ET
Af	Order	Gaiellales	2	0.0606	18	Af/Am/Aw/BSh/BSk/BWk/Cfa/Cfb/Csa/Csb/Cwb/Dfa/Dfb/Dfc/Dwb/Dwc/EF/ET	7	Af/Aw/Cfa/Cfb/Csb/Dfc/EF
Af	Order	Rhizobiales	2	0.0606	19	Af/Am/Aw/BSh/BSk/BWh/BWk/Cfa/Cfb/Csa/Csb/Cwb/Dfa/Dfb/Dfc/Dwb/Dwc/EF/ET	12	Af/Aw/BSh/Cfa/Csa/Csb/Cwb/Dfa/Dfb/Dfc/Dwc/ET
Af	Order	Solibacterales	2	0.0606	19	Af/Am/Aw/BSh/BSk/BWh/BWk/Cfa/Cfb/Csa/Csb/Cwb/Dfa/Dfb/Dfc/Dwb/Dwc/EF/ET	9	Af/Aw/BSk/Cfa/Dfa/Dfb/Dwb/Dwc/EF
Af	Order	CPla-3	1	0.0303	13	Af/Am/Aw/BSk/Cfa/Cfb/Csb/Dfa/Dfb/Dfc/Dwb/Dwc/ET	1	Af
Af	Order	IIb	1	0.0303	16	Af/Am/Aw/BSh/BSk/Cfa/Cfb/Csb/Cwb/Dfa/Dfb/Dfc/Dwb/Dwc/EF/ET	3	Af/BSh/ET
Af	Order	MND1	1	0.0303	19	Af/Am/Aw/BSh/BSk/BWh/BWk/Cfa/Cfb/Csa/Csb/Cwb/Dfa/Dfb/Dfc/Dwb/Dwc/EF/ET	5	Af/Csb/Cwb/Dfb/EF
Af	Order	N1423WL	1	0.0303	16	Af/Am/Aw/BSh/BSk/Cfa/Cfb/Csb/Cwb/Dfa/Dfb/Dfc/Dwb/Dwc/EF/ET	2	Af/Dwc
Af	Order	Opitutales	1	0.0303	19	Af/Am/Aw/BSh/BSk/BWh/BWk/Cfa/Cfb/Csa/Csb/Cwb/Dfa/Dfb/Dfc/Dwb/Dwc/EF/ET	5	Af/BSk/BWh/Csb/Dwb
Af	Order	Planctomycetales	1	0.0303	17	Af/Am/Aw/BSh/BSk/BWk/Cfa/Cfb/Csb/Cwb/Dfa/Dfb/Dfc/Dwb/Dwc/EF/ET	3	Af/BSk/Dfc
Af	Order	Rhodobacterales	1	0.0303	17	Af/Am/Aw/BSh/BSk/Cfa/Cfb/Csa/Csb/Cwb/Dfa/Dfb/Dfc/Dwb/Dwc/EF/ET	6	Af/Am/Aw/Dfb/Dfc/EF
Af	Order	SBR1031	1	0.0303	14	Af/Aw/BSk/Cfa/Cfb/Csa/Csb/Cwb/Dfa/Dfb/Dfc/Dwb/Dwc/ET	2	Af/BSk
Af	Order	Saprospirales	1	0.0303	19	Af/Am/Aw/BSh/BSk/BWh/BWk/Cfa/Cfb/Csa/Csb/Cwb/Dfa/Dfb/Dfc/Dwb/Dwc/EF/ET	11	Af/Am/Aw/BSh/BSk/BWh/Csb/Dfb/Dfc/Dwc/EF
Af	Order	Sediment-1	1	0.0303	16	Af/Am/Aw/BSh/BSk/Cfa/Cfb/Csb/Cwb/Dfa/Dfb/Dfc/Dwb/Dwc/EF/ET	4	Af/BSh/Dfa/Dfb
Af	Order	Solirubrobacterales	1	0.0303	19	Af/Am/Aw/BSh/BSk/BWh/BWk/Cfa/Cfb/Csa/Csb/Cwb/Dfa/Dfb/Dfc/Dwb/Dwc/EF/ET	7	Af/Am/Aw/BWk/Cfa/Cfb/Dfb
Af	Order	Sphingobacteriales	1	0.0303	19	Af/Am/Aw/BSh/BSk/BWh/BWk/Cfa/Cfb/Csa/Csb/Cwb/Dfa/Dfb/Dfc/Dwb/Dwc/EF/ET	9	Af/Am/Aw/BSh/Cfa/Cfb/Dfb/Dfc/EF
Af	Order	Verrucomicrobiales	1	0.0303	19	Af/Am/Aw/BSh/BSk/BWh/BWk/Cfa/Cfb/Csa/Csb/Cwb/Dfa/Dfb/Dfc/Dwb/Dwc/EF/ET	6	Af/Am/Cfa/Csb/Dfb/Dwb
Af	Order	WD2101	1	0.0303	18	Af/Am/Aw/BSh/BSk/BWh/BWk/Cfa/Cfb/Csb/Cwb/Dfa/Dfb/Dfc/Dwb/Dwc/EF/ET	8	Af/Cfa/Cfb/Csb/Dfb/Dwb/Dwc/ET
Af	Order	agg27	1	0.0303	16	Af/Am/Aw/BSh/BSk/Cfa/Cfb/Csa/Csb/Cwb/Dfa/Dfb/Dfc/Dwb/Dwc/ET	4	Af/Am/Dfa/Dwb
Af	Order	iii1-15	1	0.0303	19	Af/Am/Aw/BSh/BSk/BWh/BWk/Cfa/Cfb/Csa/Csb/Cwb/Dfa/Dfb/Dfc/Dwb/Dwc/EF/ET	3	Af/Aw/Dfa
Af	Family	unassigned	20	0.6061	19	Af/Am/Aw/BSh/BSk/BWh/BWk/Cfa/Cfb/Csa/Csb/Cwb/Dfa/Dfb/Dfc/Dwb/Dwc/EF/ET	19	Af/Am/Aw/BSh/BSk/BWh/BWk/Cfa/Cfb/Csa/Csb/Cwb/Dfa/Dfb/Dfc/Dwb/Dwc/EF/ET
Af	Family	Gaiellaceae	2	0.0606	18	Af/Am/Aw/BSh/BSk/BWk/Cfa/Cfb/Csa/Csb/Cwb/Dfa/Dfb/Dfc/Dwb/Dwc/EF/ET	7	Af/Aw/Cfa/Cfb/Csb/Dfc/EF
Af	Family	Nocardioidaceae	2	0.0606	19	Af/Am/Aw/BSh/BSk/BWh/BWk/Cfa/Cfb/Csa/Csb/Cwb/Dfa/Dfb/Dfc/Dwb/Dwc/EF/ET	3	Af/BWk/Csa
Af	Family	A4b	1	0.0303	14	Af/Aw/BSk/Cfa/Cfb/Csa/Csb/Cwb/Dfa/Dfb/Dfc/Dwb/Dwc/ET	2	Af/BSk
Af	Family	Chitinophagaceae	1	0.0303	19	Af/Am/Aw/BSh/BSk/BWh/BWk/Cfa/Cfb/Csa/Csb/Cwb/Dfa/Dfb/Dfc/Dwb/Dwc/EF/ET	10	Af/Am/Aw/BSh/BWh/Csb/Dfb/Dfc/Dwc/EF
Af	Family	Hyphomicrobiaceae	1	0.0303	19	Af/Am/Aw/BSh/BSk/BWh/BWk/Cfa/Cfb/Csa/Csb/Cwb/Dfa/Dfb/Dfc/Dwb/Dwc/EF/ET	8	Af/BSh/Csa/Csb/Dfb/Dfc/Dwc/ET
Af	Family	Hyphomonadaceae	1	0.0303	17	Af/Am/Aw/BSh/BSk/Cfa/Cfb/Csa/Csb/Cwb/Dfa/Dfb/Dfc/Dwb/Dwc/EF/ET	6	Af/Am/Aw/Dfb/Dfc/EF
Af	Family	Opitutaceae	1	0.0303	19	Af/Am/Aw/BSh/BSk/BWh/BWk/Cfa/Cfb/Csa/Csb/Cwb/Dfa/Dfb/Dfc/Dwb/Dwc/EF/ET	5	Af/BSk/BWh/Csb/Dwb
Af	Family	PRR-10	1	0.0303	16	Af/Am/Aw/BSh/BSk/Cfa/Cfb/Csb/Cwb/Dfa/Dfb/Dfc/Dwb/Dwc/EF/ET	4	Af/BSh/Dfa/Dfb
Af	Family	Planctomycetaceae	1	0.0303	17	Af/Am/Aw/BSh/BSk/BWk/Cfa/Cfb/Csb/Cwb/Dfa/Dfb/Dfc/Dwb/Dwc/EF/ET	3	Af/BSk/Dfc
Af	Family	Solibacteraceae	1	0.0303	17	Af/Am/Aw/BSh/BSk/Cfa/Cfb/Csa/Csb/Cwb/Dfa/Dfb/Dfc/Dwb/Dwc/EF/ET	4	Af/Aw/Dfb/EF
Af	Family	Verrucomicrobiaceae	1	0.0303	19	Af/Am/Aw/BSh/BSk/BWh/BWk/Cfa/Cfb/Csa/Csb/Cwb/Dfa/Dfb/Dfc/Dwb/Dwc/EF/ET	6	Af/Am/Cfa/Csb/Dfb/Dwb
Af	Genus	unassigned	28	0.8485	19	Af/Am/Aw/BSh/BSk/BWh/BWk/Cfa/Cfb/Csa/Csb/Cwb/Dfa/Dfb/Dfc/Dwb/Dwc/EF/ET	19	Af/Am/Aw/BSh/BSk/BWh/BWk/Cfa/Cfb/Csa/Csb/Cwb/Dfa/Dfb/Dfc/Dwb/Dwc/EF/ET
Af	Genus	Candidatus Solibacter	1	0.0303	17	Af/Am/Aw/BSh/BSk/Cfa/Cfb/Csa/Csb/Cwb/Dfa/Dfb/Dfc/Dwb/Dwc/EF/ET	3	Af/Dfb/EF
Af	Genus	Kribbella	1	0.0303	16	Af/Am/Aw/BSk/BWh/BWk/Cfa/Cfb/Csa/Csb/Cwb/Dfa/Dfb/Dfc/Dwb/Dwc	1	Af
Af	Genus	Nocardioides	1	0.0303	16	Af/Am/Aw/BSh/BSk/Cfa/Cfb/Csa/Csb/Cwb/Dfa/Dfb/Dfc/Dwb/Dwc/ET	1	Af
Af	Genus	Planctomyces	1	0.0303	17	Af/Am/Aw/BSh/BSk/BWk/Cfa/Cfb/Csb/Cwb/Dfa/Dfb/Dfc/Dwb/Dwc/EF/ET	3	Af/BSk/Dfc
Af	Genus	Rhodoplanes	1	0.0303	19	Af/Am/Aw/BSh/BSk/BWh/BWk/Cfa/Cfb/Csa/Csb/Cwb/Dfa/Dfb/Dfc/Dwb/Dwc/EF/ET	6	Af/BSh/Csa/Dfb/Dfc/Dwc
Af	Species	unassigned	33	1	19	Af/Am/Aw/BSh/BSk/BWh/BWk/Cfa/Cfb/Csa/Csb/Cwb/Dfa/Dfb/Dfc/Dwb/Dwc/EF/ET	19	Af/Am/Aw/BSh/BSk/BWh/BWk/Cfa/Cfb/Csa/Csb/Cwb/Dfa/Dfb/Dfc/Dwb/Dwc/EF/ET
Am	Kingdom	Bacteria	28	1	19	Af/Am/Aw/BSh/BSk/BWh/BWk/Cfa/Cfb/Csa/Csb/Cwb/Dfa/Dfb/Dfc/Dwb/Dwc/EF/ET	19	Af/Am/Aw/BSh/BSk/BWh/BWk/Cfa/Cfb/Csa/Csb/Cwb/Dfa/Dfb/Dfc/Dwb/Dwc/EF/ET
Am	Phylum	Proteobacteria	10	0.3571	19	Af/Am/Aw/BSh/BSk/BWh/BWk/Cfa/Cfb/Csa/Csb/Cwb/Dfa/Dfb/Dfc/Dwb/Dwc/EF/ET	19	Af/Am/Aw/BSh/BSk/BWh/BWk/Cfa/Cfb/Csa/Csb/Cwb/Dfa/Dfb/Dfc/Dwb/Dwc/EF/ET
Am	Phylum	Planctomycetes	4	0.1429	19	Af/Am/Aw/BSh/BSk/BWh/BWk/Cfa/Cfb/Csa/Csb/Cwb/Dfa/Dfb/Dfc/Dwb/Dwc/EF/ET	17	Af/Am/Aw/BSh/BSk/BWh/BWk/Cfa/Cfb/Csb/Cwb/Dfa/Dfb/Dfc/Dwb/Dwc/ET
Am	Phylum	Acidobacteria	3	0.1071	19	Af/Am/Aw/BSh/BSk/BWh/BWk/Cfa/Cfb/Csa/Csb/Cwb/Dfa/Dfb/Dfc/Dwb/Dwc/EF/ET	17	Af/Am/Aw/BSh/BSk/BWk/Cfa/Cfb/Csb/Cwb/Dfa/Dfb/Dfc/Dwb/Dwc/EF/ET
Am	Phylum	Bacteroidetes	3	0.1071	19	Af/Am/Aw/BSh/BSk/BWh/BWk/Cfa/Cfb/Csa/Csb/Cwb/Dfa/Dfb/Dfc/Dwb/Dwc/EF/ET	14	Af/Am/Aw/BSh/BSk/BWh/Cfa/Cfb/Csb/Dfa/Dfb/Dfc/Dwc/EF
Am	Phylum	Actinobacteria	2	0.0714	19	Af/Am/Aw/BSh/BSk/BWh/BWk/Cfa/Cfb/Csa/Csb/Cwb/Dfa/Dfb/Dfc/Dwb/Dwc/EF/ET	18	Af/Am/Aw/BSh/BSk/BWh/BWk/Cfa/Cfb/Csa/Csb/Cwb/Dfa/Dfb/Dfc/Dwb/EF/ET
Am	Phylum	Gemmatimonadetes	2	0.0714	19	Af/Am/Aw/BSh/BSk/BWh/BWk/Cfa/Cfb/Csa/Csb/Cwb/Dfa/Dfb/Dfc/Dwb/Dwc/EF/ET	10	Af/Am/Aw/Cfa/Csb/Cwb/Dfa/Dwb/Dwc/EF
Am	Phylum	Chloroflexi	1	0.0357	19	Af/Am/Aw/BSh/BSk/BWh/BWk/Cfa/Cfb/Csa/Csb/Cwb/Dfa/Dfb/Dfc/Dwb/Dwc/EF/ET	15	Af/Am/Aw/BSh/BSk/Cfa/Cfb/Csb/Cwb/Dfb/Dfc/Dwb/Dwc/EF/ET
Am	Phylum	FCPU426	1	0.0357	12	Af/Am/Aw/Cfa/Cfb/Csb/Dfa/Dfb/Dfc/Dwb/Dwc/ET	2	Am/Cfa
Am	Phylum	Nitrospirae	1	0.0357	19	Af/Am/Aw/BSh/BSk/BWh/BWk/Cfa/Cfb/Csa/Csb/Cwb/Dfa/Dfb/Dfc/Dwb/Dwc/EF/ET	10	Am/BWk/Cfa/Cfb/Dfa/Dfb/Dwb/Dwc/EF/ET
Am	Phylum	Verrucomicrobia	1	0.0357	19	Af/Am/Aw/BSh/BSk/BWh/BWk/Cfa/Cfb/Csa/Csb/Cwb/Dfa/Dfb/Dfc/Dwb/Dwc/EF/ET	18	Af/Am/Aw/BSh/BSk/BWh/Cfa/Cfb/Csa/Csb/Cwb/Dfa/Dfb/Dfc/Dwb/Dwc/EF/ET
Am	Class	Alphaproteobacteria	5	0.1786	19	Af/Am/Aw/BSh/BSk/BWh/BWk/Cfa/Cfb/Csa/Csb/Cwb/Dfa/Dfb/Dfc/Dwb/Dwc/EF/ET	17	Af/Am/Aw/BSh/BSk/Cfa/Cfb/Csa/Csb/Cwb/Dfa/Dfb/Dfc/Dwb/Dwc/EF/ET
Am	Class	Planctomycetia	3	0.1071	19	Af/Am/Aw/BSh/BSk/BWh/BWk/Cfa/Cfb/Csa/Csb/Cwb/Dfa/Dfb/Dfc/Dwb/Dwc/EF/ET	16	Af/Am/Aw/BSh/BSk/BWh/BWk/Cfa/Cfb/Csb/Cwb/Dfa/Dfb/Dfc/Dwb/ET
Am	Class	Betaproteobacteria	2	0.0714	19	Af/Am/Aw/BSh/BSk/BWh/BWk/Cfa/Cfb/Csa/Csb/Cwb/Dfa/Dfb/Dfc/Dwb/Dwc/EF/ET	17	Af/Am/Aw/BSh/BSk/BWh/Cfa/Cfb/Csa/Csb/Cwb/Dfa/Dfb/Dfc/Dwb/EF/ET
Am	Class	Chloracidobacteria	2	0.0714	19	Af/Am/Aw/BSh/BSk/BWh/BWk/Cfa/Cfb/Csa/Csb/Cwb/Dfa/Dfb/Dfc/Dwb/Dwc/EF/ET	12	Am/Aw/BSh/BSk/Cfa/Cfb/Cwb/Dfa/Dfb/Dfc/Dwb/Dwc
Am	Class	Deltaproteobacteria	2	0.0714	19	Af/Am/Aw/BSh/BSk/BWh/BWk/Cfa/Cfb/Csa/Csb/Cwb/Dfa/Dfb/Dfc/Dwb/Dwc/EF/ET	13	Am/BSh/BSk/BWh/BWk/Cfb/Csa/Csb/Cwb/Dfa/Dfb/Dwb/Dwc
Am	Class	Acidobacteria-5	1	0.0357	16	Af/Am/Aw/BSh/BSk/Cfa/Cfb/Csa/Csb/Cwb/Dfa/Dfb/Dfc/Dwb/Dwc/ET	10	Af/Am/Aw/Cfa/Cfb/Cwb/Dfa/Dfb/Dfc/Dwc
Am	Class	Actinobacteria	1	0.0357	19	Af/Am/Aw/BSh/BSk/BWh/BWk/Cfa/Cfb/Csa/Csb/Cwb/Dfa/Dfb/Dfc/Dwb/Dwc/EF/ET	14	Af/Am/Aw/BSk/BWh/BWk/Cfa/Csa/Cwb/Dfa/Dfb/Dfc/Dwb/ET
Am	Class	Chloroflexi	1	0.0357	17	Af/Am/Aw/BSh/BSk/BWh/Cfa/Cfb/Csb/Cwb/Dfa/Dfb/Dfc/Dwb/Dwc/EF/ET	4	Am/Cwb/Dfb/Dwb
Am	Class	Cytophagia	1	0.0357	19	Af/Am/Aw/BSh/BSk/BWh/BWk/Cfa/Cfb/Csa/Csb/Cwb/Dfa/Dfb/Dfc/Dwb/Dwc/EF/ET	8	Am/BSk/Cfa/Csb/Dfa/Dfc/Dwc/EF
Am	Class	Gammaproteobacteria	1	0.0357	19	Af/Am/Aw/BSh/BSk/BWh/BWk/Cfa/Cfb/Csa/Csb/Cwb/Dfa/Dfb/Dfc/Dwb/Dwc/EF/ET	13	Am/Aw/BSh/BWk/Cfa/Cfb/Csb/Cwb/Dfa/Dfb/Dfc/Dwc/ET
Am	Class	Gemm-1	1	0.0357	19	Af/Am/Aw/BSh/BSk/BWh/BWk/Cfa/Cfb/Csa/Csb/Cwb/Dfa/Dfb/Dfc/Dwb/Dwc/EF/ET	4	Am/Aw/Cwb/EF
Am	Class	Gemmatimonadetes	1	0.0357	19	Af/Am/Aw/BSh/BSk/BWh/BWk/Cfa/Cfb/Csa/Csb/Cwb/Dfa/Dfb/Dfc/Dwb/Dwc/EF/ET	8	Af/Am/Aw/Cfa/Csb/Dfa/Dwb/Dwc
Am	Class	Nitrospira	1	0.0357	19	Af/Am/Aw/BSh/BSk/BWh/BWk/Cfa/Cfb/Csa/Csb/Cwb/Dfa/Dfb/Dfc/Dwb/Dwc/EF/ET	10	Am/BWk/Cfa/Cfb/Dfa/Dfb/Dwb/Dwc/EF/ET
Am	Class	OM190	1	0.0357	16	Af/Am/Aw/BSh/BSk/Cfa/Cfb/Csa/Csb/Cwb/Dfa/Dfb/Dfc/Dwb/Dwc/ET	6	Af/Am/Csb/Dfa/Dfc/Dwb
Am	Class	Saprospirae	1	0.0357	19	Af/Am/Aw/BSh/BSk/BWh/BWk/Cfa/Cfb/Csa/Csb/Cwb/Dfa/Dfb/Dfc/Dwb/Dwc/EF/ET	11	Af/Am/Aw/BSh/BSk/BWh/Csb/Dfb/Dfc/Dwc/EF
Am	Class	Sphingobacteriia	1	0.0357	19	Af/Am/Aw/BSh/BSk/BWh/BWk/Cfa/Cfb/Csa/Csb/Cwb/Dfa/Dfb/Dfc/Dwb/Dwc/EF/ET	9	Af/Am/Aw/BSh/Cfa/Cfb/Dfb/Dfc/EF
Am	Class	Thermoleophilia	1	0.0357	19	Af/Am/Aw/BSh/BSk/BWh/BWk/Cfa/Cfb/Csa/Csb/Cwb/Dfa/Dfb/Dfc/Dwb/Dwc/EF/ET	10	Af/Am/Aw/BWk/Cfa/Cfb/Csb/Dfb/Dfc/EF
Am	Class	Verrucomicrobiae	1	0.0357	19	Af/Am/Aw/BSh/BSk/BWh/BWk/Cfa/Cfb/Csa/Csb/Cwb/Dfa/Dfb/Dfc/Dwb/Dwc/EF/ET	6	Af/Am/Cfa/Csb/Dfb/Dwb
Am	Class	unassigned	1	0.0357	19	Af/Am/Aw/BSh/BSk/BWh/BWk/Cfa/Cfb/Csa/Csb/Cwb/Dfa/Dfb/Dfc/Dwb/Dwc/EF/ET	12	Af/Am/Aw/Cfa/Cfb/Csa/Csb/Cwb/Dwb/Dwc/EF/ET
Am	Order	unassigned	4	0.1429	19	Af/Am/Aw/BSh/BSk/BWh/BWk/Cfa/Cfb/Csa/Csb/Cwb/Dfa/Dfb/Dfc/Dwb/Dwc/EF/ET	18	Af/Am/Aw/BSh/BWh/BWk/Cfa/Cfb/Csa/Csb/Cwb/Dfa/Dfb/Dfc/Dwb/Dwc/EF/ET
Am	Order	Gemmatales	3	0.1071	19	Af/Am/Aw/BSh/BSk/BWh/BWk/Cfa/Cfb/Csa/Csb/Cwb/Dfa/Dfb/Dfc/Dwb/Dwc/EF/ET	14	Am/Aw/BSh/BSk/BWh/BWk/Cfa/Cfb/Cwb/Dfa/Dfb/Dfc/Dwb/ET
Am	Order	RB41	2	0.0714	19	Af/Am/Aw/BSh/BSk/BWh/BWk/Cfa/Cfb/Csa/Csb/Cwb/Dfa/Dfb/Dfc/Dwb/Dwc/EF/ET	10	Am/Aw/BSh/BSk/Cfa/Cfb/Cwb/Dfa/Dfb/Dwc
Am	Order	Rhodobacterales	2	0.0714	17	Af/Am/Aw/BSh/BSk/Cfa/Cfb/Csa/Csb/Cwb/Dfa/Dfb/Dfc/Dwb/Dwc/EF/ET	6	Af/Am/Aw/Dfb/Dfc/EF
Am	Order	Actinomycetales	1	0.0357	19	Af/Am/Aw/BSh/BSk/BWh/BWk/Cfa/Cfb/Csa/Csb/Cwb/Dfa/Dfb/Dfc/Dwb/Dwc/EF/ET	14	Af/Am/Aw/BSk/BWh/BWk/Cfa/Csa/Cwb/Dfa/Dfb/Dfc/Dwb/ET
Am	Order	Burkholderiales	1	0.0357	19	Af/Am/Aw/BSh/BSk/BWh/BWk/Cfa/Cfb/Csa/Csb/Cwb/Dfa/Dfb/Dfc/Dwb/Dwc/EF/ET	9	Am/BSh/BSk/Cfa/Cfb/Csa/Cwb/Dfa/Dwb
Am	Order	Caulobacterales	1	0.0357	19	Af/Am/Aw/BSh/BSk/BWh/BWk/Cfa/Cfb/Csa/Csb/Cwb/Dfa/Dfb/Dfc/Dwb/Dwc/EF/ET	5	Am/BSk/Csa/Dwb/ET
Am	Order	Cytophagales	1	0.0357	19	Af/Am/Aw/BSh/BSk/BWh/BWk/Cfa/Cfb/Csa/Csb/Cwb/Dfa/Dfb/Dfc/Dwb/Dwc/EF/ET	8	Am/BSk/Cfa/Csb/Dfa/Dfc/Dwc/EF
Am	Order	Gemmatimonadales	1	0.0357	19	Af/Am/Aw/BSh/BSk/BWh/BWk/Cfa/Cfb/Csa/Csb/Cwb/Dfa/Dfb/Dfc/Dwb/Dwc/EF/ET	3	Am/Dfa/Dwc
Am	Order	Nitrospirales	1	0.0357	19	Af/Am/Aw/BSh/BSk/BWh/BWk/Cfa/Cfb/Csa/Csb/Cwb/Dfa/Dfb/Dfc/Dwb/Dwc/EF/ET	10	Am/BWk/Cfa/Cfb/Dfa/Dfb/Dwb/Dwc/EF/ET
Am	Order	Rhodospirillales	1	0.0357	19	Af/Am/Aw/BSh/BSk/BWh/BWk/Cfa/Cfb/Csa/Csb/Cwb/Dfa/Dfb/Dfc/Dwb/Dwc/EF/ET	7	Am/Aw/Cfa/Cfb/Dfb/Dwb/ET
Am	Order	Roseiflexales	1	0.0357	17	Af/Am/Aw/BSh/BSk/BWh/Cfa/Cfb/Csb/Cwb/Dfa/Dfb/Dfc/Dwb/Dwc/EF/ET	4	Am/Cwb/Dfb/Dwb
Am	Order	SC-I-84	1	0.0357	15	Af/Am/Aw/BSh/BSk/Cfa/Cfb/Csb/Cwb/Dfa/Dfb/Dfc/Dwb/Dwc/ET	5	Am/Aw/Csb/Dfa/ET
Am	Order	Saprospirales	1	0.0357	19	Af/Am/Aw/BSh/BSk/BWh/BWk/Cfa/Cfb/Csa/Csb/Cwb/Dfa/Dfb/Dfc/Dwb/Dwc/EF/ET	11	Af/Am/Aw/BSh/BSk/BWh/Csb/Dfb/Dfc/Dwc/EF
Am	Order	Solirubrobacterales	1	0.0357	19	Af/Am/Aw/BSh/BSk/BWh/BWk/Cfa/Cfb/Csa/Csb/Cwb/Dfa/Dfb/Dfc/Dwb/Dwc/EF/ET	7	Af/Am/Aw/BWk/Cfa/Cfb/Dfb
Am	Order	Sphingobacteriales	1	0.0357	19	Af/Am/Aw/BSh/BSk/BWh/BWk/Cfa/Cfb/Csa/Csb/Cwb/Dfa/Dfb/Dfc/Dwb/Dwc/EF/ET	9	Af/Am/Aw/BSh/Cfa/Cfb/Dfb/Dfc/EF
Am	Order	Sphingomonadales	1	0.0357	19	Af/Am/Aw/BSh/BSk/BWh/BWk/Cfa/Cfb/Csa/Csb/Cwb/Dfa/Dfb/Dfc/Dwb/Dwc/EF/ET	8	Am/BSk/Cfa/Cfb/Csa/Cwb/Dfc/Dwc
Am	Order	Syntrophobacterales	1	0.0357	19	Af/Am/Aw/BSh/BSk/BWh/BWk/Cfa/Cfb/Csa/Csb/Cwb/Dfa/Dfb/Dfc/Dwb/Dwc/EF/ET	6	Am/BSk/Csa/Csb/Dfa/Dwc
Am	Order	Verrucomicrobiales	1	0.0357	19	Af/Am/Aw/BSh/BSk/BWh/BWk/Cfa/Cfb/Csa/Csb/Cwb/Dfa/Dfb/Dfc/Dwb/Dwc/EF/ET	6	Af/Am/Cfa/Csb/Dfb/Dwb
Am	Order	Xanthomonadales	1	0.0357	19	Af/Am/Aw/BSh/BSk/BWh/BWk/Cfa/Cfb/Csa/Csb/Cwb/Dfa/Dfb/Dfc/Dwb/Dwc/EF/ET	7	Am/BWk/Csb/Cwb/Dfa/Dfc/Dwc
Am	Order	agg27	1	0.0357	16	Af/Am/Aw/BSh/BSk/Cfa/Cfb/Csa/Csb/Cwb/Dfa/Dfb/Dfc/Dwb/Dwc/ET	4	Af/Am/Dfa/Dwb
Am	Family	unassigned	10	0.3571	19	Af/Am/Aw/BSh/BSk/BWh/BWk/Cfa/Cfb/Csa/Csb/Cwb/Dfa/Dfb/Dfc/Dwb/Dwc/EF/ET	19	Af/Am/Aw/BSh/BSk/BWh/BWk/Cfa/Cfb/Csa/Csb/Cwb/Dfa/Dfb/Dfc/Dwb/Dwc/EF/ET
Am	Family	Gemmataceae	2	0.0714	18	Af/Am/Aw/BSh/BSk/BWh/BWk/Cfa/Cfb/Csb/Cwb/Dfa/Dfb/Dfc/Dwb/Dwc/EF/ET	12	Am/Aw/BSh/BSk/BWh/BWk/Cfa/Cfb/Cwb/Dfb/Dfc/Dwb
Am	Family	Hyphomonadaceae	2	0.0714	17	Af/Am/Aw/BSh/BSk/Cfa/Cfb/Csa/Csb/Cwb/Dfa/Dfb/Dfc/Dwb/Dwc/EF/ET	6	Af/Am/Aw/Dfb/Dfc/EF
Am	Family	0319-6A21	1	0.0357	18	Af/Am/Aw/BSh/BSk/BWh/BWk/Cfa/Cfb/Csb/Cwb/Dfa/Dfb/Dfc/Dwb/Dwc/EF/ET	3	Am/Dfa/Dwc
Am	Family	Caulobacteraceae	1	0.0357	19	Af/Am/Aw/BSh/BSk/BWh/BWk/Cfa/Cfb/Csa/Csb/Cwb/Dfa/Dfb/Dfc/Dwb/Dwc/EF/ET	5	Am/BSk/Csa/Dwb/ET
Am	Family	Chitinophagaceae	1	0.0357	19	Af/Am/Aw/BSh/BSk/BWh/BWk/Cfa/Cfb/Csa/Csb/Cwb/Dfa/Dfb/Dfc/Dwb/Dwc/EF/ET	10	Af/Am/Aw/BSh/BWh/Csb/Dfb/Dfc/Dwc/EF
Am	Family	Comamonadaceae	1	0.0357	19	Af/Am/Aw/BSh/BSk/BWh/BWk/Cfa/Cfb/Csa/Csb/Cwb/Dfa/Dfb/Dfc/Dwb/Dwc/EF/ET	7	Am/BSh/BSk/Cfb/Csa/Cwb/Dfa
Am	Family	Cytophagaceae	1	0.0357	19	Af/Am/Aw/BSh/BSk/BWh/BWk/Cfa/Cfb/Csa/Csb/Cwb/Dfa/Dfb/Dfc/Dwb/Dwc/EF/ET	8	Am/BSk/Cfa/Csb/Dfa/Dfc/Dwc/EF
Am	Family	Ellin6075	1	0.0357	19	Af/Am/Aw/BSh/BSk/BWh/BWk/Cfa/Cfb/Csa/Csb/Cwb/Dfa/Dfb/Dfc/Dwb/Dwc/EF/ET	5	Am/Aw/BSh/Cfa/Dfa
Am	Family	Gemmatimonadaceae	1	0.0357	19	Af/Am/Aw/BSh/BSk/BWh/BWk/Cfa/Cfb/Csa/Csb/Cwb/Dfa/Dfb/Dfc/Dwb/Dwc/EF/ET	1	Am
Am	Family	Isosphaeraceae	1	0.0357	16	Af/Am/Aw/BSh/BSk/Cfa/Cfb/Csa/Csb/Cwb/Dfa/Dfb/Dfc/Dwb/Dwc/ET	5	Am/BSk/Cfb/Dfa/ET
Am	Family	Kouleothrixaceae	1	0.0357	17	Af/Am/Aw/BSh/BSk/BWh/Cfa/Cfb/Csb/Cwb/Dfa/Dfb/Dfc/Dwb/Dwc/EF/ET	4	Am/Cwb/Dfb/Dwb
Am	Family	Rhodospirillaceae	1	0.0357	19	Af/Am/Aw/BSh/BSk/BWh/BWk/Cfa/Cfb/Csa/Csb/Cwb/Dfa/Dfb/Dfc/Dwb/Dwc/EF/ET	4	Am/Aw/Dwb/ET
Am	Family	Sphingomonadaceae	1	0.0357	19	Af/Am/Aw/BSh/BSk/BWh/BWk/Cfa/Cfb/Csa/Csb/Cwb/Dfa/Dfb/Dfc/Dwb/Dwc/EF/ET	7	Am/BSk/Cfb/Csa/Cwb/Dfc/Dwc
Am	Family	Syntrophobacteraceae	1	0.0357	19	Af/Am/Aw/BSh/BSk/BWh/BWk/Cfa/Cfb/Csa/Csb/Cwb/Dfa/Dfb/Dfc/Dwb/Dwc/EF/ET	6	Am/BSk/Csa/Csb/Dfa/Dwc
Am	Family	Verrucomicrobiaceae	1	0.0357	19	Af/Am/Aw/BSh/BSk/BWh/BWk/Cfa/Cfb/Csa/Csb/Cwb/Dfa/Dfb/Dfc/Dwb/Dwc/EF/ET	6	Af/Am/Cfa/Csb/Dfb/Dwb
Am	Family	Xanthomonadaceae	1	0.0357	19	Af/Am/Aw/BSh/BSk/BWh/BWk/Cfa/Cfb/Csa/Csb/Cwb/Dfa/Dfb/Dfc/Dwb/Dwc/EF/ET	4	Am/Csb/Dfa/Dwc
Am	Genus	unassigned	22	0.7857	19	Af/Am/Aw/BSh/BSk/BWh/BWk/Cfa/Cfb/Csa/Csb/Cwb/Dfa/Dfb/Dfc/Dwb/Dwc/EF/ET	19	Af/Am/Aw/BSh/BSk/BWh/BWk/Cfa/Cfb/Csa/Csb/Cwb/Dfa/Dfb/Dfc/Dwb/Dwc/EF/ET
Am	Genus	Gemmata	1	0.0357	18	Af/Am/Aw/BSh/BSk/BWh/BWk/Cfa/Cfb/Csb/Cwb/Dfa/Dfb/Dfc/Dwb/Dwc/EF/ET	7	Am/Aw/BSk/BWk/Cfa/Dfc/Dwb
Am	Genus	Gemmatimonas	1	0.0357	19	Af/Am/Aw/BSh/BSk/BWh/BWk/Cfa/Cfb/Csa/Csb/Cwb/Dfa/Dfb/Dfc/Dwb/Dwc/EF/ET	1	Am
Am	Genus	Kaistobacter	1	0.0357	19	Af/Am/Aw/BSh/BSk/BWh/BWk/Cfa/Cfb/Csa/Csb/Cwb/Dfa/Dfb/Dfc/Dwb/Dwc/EF/ET	5	Am/BSk/Cfb/Csa/Cwb
Am	Genus	Luteimonas	1	0.0357	19	Af/Am/Aw/BSh/BSk/BWh/BWk/Cfa/Cfb/Csa/Csb/Cwb/Dfa/Dfb/Dfc/Dwb/Dwc/EF/ET	2	Am/Csb
Am	Genus	Luteolibacter	1	0.0357	19	Af/Am/Aw/BSh/BSk/BWh/BWk/Cfa/Cfb/Csa/Csb/Cwb/Dfa/Dfb/Dfc/Dwb/Dwc/EF/ET	4	Am/Cfa/Dfb/Dwb
Am	Genus	Phenylobacterium	1	0.0357	19	Af/Am/Aw/BSh/BSk/BWh/BWk/Cfa/Cfb/Csa/Csb/Cwb/Dfa/Dfb/Dfc/Dwb/Dwc/EF/ET	4	Am/BSk/Csa/ET
Am	Species	unassigned	28	1	19	Af/Am/Aw/BSh/BSk/BWh/BWk/Cfa/Cfb/Csa/Csb/Cwb/Dfa/Dfb/Dfc/Dwb/Dwc/EF/ET	19	Af/Am/Aw/BSh/BSk/BWh/BWk/Cfa/Cfb/Csa/Csb/Cwb/Dfa/Dfb/Dfc/Dwb/Dwc/EF/ET
Aw	Kingdom	Bacteria	31	1	19	Af/Am/Aw/BSh/BSk/BWh/BWk/Cfa/Cfb/Csa/Csb/Cwb/Dfa/Dfb/Dfc/Dwb/Dwc/EF/ET	19	Af/Am/Aw/BSh/BSk/BWh/BWk/Cfa/Cfb/Csa/Csb/Cwb/Dfa/Dfb/Dfc/Dwb/Dwc/EF/ET
Aw	Phylum	Proteobacteria	8	0.2581	19	Af/Am/Aw/BSh/BSk/BWh/BWk/Cfa/Cfb/Csa/Csb/Cwb/Dfa/Dfb/Dfc/Dwb/Dwc/EF/ET	19	Af/Am/Aw/BSh/BSk/BWh/BWk/Cfa/Cfb/Csa/Csb/Cwb/Dfa/Dfb/Dfc/Dwb/Dwc/EF/ET
Aw	Phylum	Acidobacteria	5	0.1613	19	Af/Am/Aw/BSh/BSk/BWh/BWk/Cfa/Cfb/Csa/Csb/Cwb/Dfa/Dfb/Dfc/Dwb/Dwc/EF/ET	17	Af/Am/Aw/BSh/BSk/BWk/Cfa/Cfb/Csb/Cwb/Dfa/Dfb/Dfc/Dwb/Dwc/EF/ET
Aw	Phylum	Actinobacteria	5	0.1613	19	Af/Am/Aw/BSh/BSk/BWh/BWk/Cfa/Cfb/Csa/Csb/Cwb/Dfa/Dfb/Dfc/Dwb/Dwc/EF/ET	18	Af/Am/Aw/BSh/BSk/BWh/BWk/Cfa/Cfb/Csa/Csb/Cwb/Dfa/Dfb/Dfc/Dwb/EF/ET
Aw	Phylum	Bacteroidetes	4	0.129	19	Af/Am/Aw/BSh/BSk/BWh/BWk/Cfa/Cfb/Csa/Csb/Cwb/Dfa/Dfb/Dfc/Dwb/Dwc/EF/ET	14	Af/Am/Aw/BSh/BSk/BWh/Cfa/Cfb/Csb/Dfa/Dfb/Dfc/Dwc/EF
Aw	Phylum	Gemmatimonadetes	3	0.0968	19	Af/Am/Aw/BSh/BSk/BWh/BWk/Cfa/Cfb/Csa/Csb/Cwb/Dfa/Dfb/Dfc/Dwb/Dwc/EF/ET	10	Af/Am/Aw/Cfa/Csb/Cwb/Dfa/Dwb/Dwc/EF
Aw	Phylum	Verrucomicrobia	2	0.0645	19	Af/Am/Aw/BSh/BSk/BWh/BWk/Cfa/Cfb/Csa/Csb/Cwb/Dfa/Dfb/Dfc/Dwb/Dwc/EF/ET	18	Af/Am/Aw/BSh/BSk/BWh/Cfa/Cfb/Csa/Csb/Cwb/Dfa/Dfb/Dfc/Dwb/Dwc/EF/ET
Aw	Phylum	Chloroflexi	1	0.0323	19	Af/Am/Aw/BSh/BSk/BWh/BWk/Cfa/Cfb/Csa/Csb/Cwb/Dfa/Dfb/Dfc/Dwb/Dwc/EF/ET	15	Af/Am/Aw/BSh/BSk/Cfa/Cfb/Csb/Cwb/Dfb/Dfc/Dwb/Dwc/EF/ET
Aw	Phylum	Elusimicrobia	1	0.0323	18	Af/Am/Aw/BSh/BSk/BWh/BWk/Cfa/Cfb/Csb/Cwb/Dfa/Dfb/Dfc/Dwb/Dwc/EF/ET	7	Af/Aw/BSh/Csb/Cwb/Dwb/ET
Aw	Phylum	Planctomycetes	1	0.0323	19	Af/Am/Aw/BSh/BSk/BWh/BWk/Cfa/Cfb/Csa/Csb/Cwb/Dfa/Dfb/Dfc/Dwb/Dwc/EF/ET	17	Af/Am/Aw/BSh/BSk/BWh/BWk/Cfa/Cfb/Csb/Cwb/Dfa/Dfb/Dfc/Dwb/Dwc/ET
Aw	Phylum	unassigned	1	0.0323	16	Af/Am/Aw/BSh/BSk/Cfa/Cfb/Csb/Cwb/Dfa/Dfb/Dfc/Dwb/Dwc/EF/ET	4	Af/Aw/Cwb/Dwc
Aw	Class	Alphaproteobacteria	6	0.1935	19	Af/Am/Aw/BSh/BSk/BWh/BWk/Cfa/Cfb/Csa/Csb/Cwb/Dfa/Dfb/Dfc/Dwb/Dwc/EF/ET	17	Af/Am/Aw/BSh/BSk/Cfa/Cfb/Csa/Csb/Cwb/Dfa/Dfb/Dfc/Dwb/Dwc/EF/ET
Aw	Class	Thermoleophilia	3	0.0968	19	Af/Am/Aw/BSh/BSk/BWh/BWk/Cfa/Cfb/Csa/Csb/Cwb/Dfa/Dfb/Dfc/Dwb/Dwc/EF/ET	10	Af/Am/Aw/BWk/Cfa/Cfb/Csb/Dfb/Dfc/EF
Aw	Class	Chloracidobacteria	2	0.0645	19	Af/Am/Aw/BSh/BSk/BWh/BWk/Cfa/Cfb/Csa/Csb/Cwb/Dfa/Dfb/Dfc/Dwb/Dwc/EF/ET	12	Am/Aw/BSh/BSk/Cfa/Cfb/Cwb/Dfa/Dfb/Dfc/Dwb/Dwc
Aw	Class	Gemm-1	2	0.0645	19	Af/Am/Aw/BSh/BSk/BWh/BWk/Cfa/Cfb/Csa/Csb/Cwb/Dfa/Dfb/Dfc/Dwb/Dwc/EF/ET	4	Am/Aw/Cwb/EF
Aw	Class	Pedosphaerae	2	0.0645	19	Af/Am/Aw/BSh/BSk/BWh/BWk/Cfa/Cfb/Csa/Csb/Cwb/Dfa/Dfb/Dfc/Dwb/Dwc/EF/ET	10	Aw/BSk/Cfa/Cfb/Cwb/Dfa/Dfc/Dwc/EF/ET
Aw	Class	Saprospirae	2	0.0645	19	Af/Am/Aw/BSh/BSk/BWh/BWk/Cfa/Cfb/Csa/Csb/Cwb/Dfa/Dfb/Dfc/Dwb/Dwc/EF/ET	11	Af/Am/Aw/BSh/BSk/BWh/Csb/Dfb/Dfc/Dwc/EF
Aw	Class	unassigned	2	0.0645	19	Af/Am/Aw/BSh/BSk/BWh/BWk/Cfa/Cfb/Csa/Csb/Cwb/Dfa/Dfb/Dfc/Dwb/Dwc/EF/ET	12	Af/Am/Aw/Cfa/Cfb/Csa/Csb/Cwb/Dwb/Dwc/EF/ET
Aw	Class	Acidimicrobiia	1	0.0323	19	Af/Am/Aw/BSh/BSk/BWh/BWk/Cfa/Cfb/Csa/Csb/Cwb/Dfa/Dfb/Dfc/Dwb/Dwc/EF/ET	8	Aw/BSh/BWk/Cfa/Cfb/Cwb/EF/ET
Aw	Class	Acidobacteria-5	1	0.0323	16	Af/Am/Aw/BSh/BSk/Cfa/Cfb/Csa/Csb/Cwb/Dfa/Dfb/Dfc/Dwb/Dwc/ET	10	Af/Am/Aw/Cfa/Cfb/Cwb/Dfa/Dfb/Dfc/Dwc
Aw	Class	Acidobacteria-6	1	0.0323	19	Af/Am/Aw/BSh/BSk/BWh/BWk/Cfa/Cfb/Csa/Csb/Cwb/Dfa/Dfb/Dfc/Dwb/Dwc/EF/ET	9	Af/Aw/BWk/Cfb/Csb/Dfa/Dfc/Dwc/ET
Aw	Class	Actinobacteria	1	0.0323	19	Af/Am/Aw/BSh/BSk/BWh/BWk/Cfa/Cfb/Csa/Csb/Cwb/Dfa/Dfb/Dfc/Dwb/Dwc/EF/ET	14	Af/Am/Aw/BSk/BWh/BWk/Cfa/Csa/Cwb/Dfa/Dfb/Dfc/Dwb/ET
Aw	Class	Betaproteobacteria	1	0.0323	19	Af/Am/Aw/BSh/BSk/BWh/BWk/Cfa/Cfb/Csa/Csb/Cwb/Dfa/Dfb/Dfc/Dwb/Dwc/EF/ET	17	Af/Am/Aw/BSh/BSk/BWh/Cfa/Cfb/Csa/Csb/Cwb/Dfa/Dfb/Dfc/Dwb/EF/ET
Aw	Class	Elusimicrobia	1	0.0323	18	Af/Am/Aw/BSh/BSk/BWh/BWk/Cfa/Cfb/Csb/Cwb/Dfa/Dfb/Dfc/Dwb/Dwc/EF/ET	7	Af/Aw/BSh/Csb/Cwb/Dwb/ET
Aw	Class	Gammaproteobacteria	1	0.0323	19	Af/Am/Aw/BSh/BSk/BWh/BWk/Cfa/Cfb/Csa/Csb/Cwb/Dfa/Dfb/Dfc/Dwb/Dwc/EF/ET	13	Am/Aw/BSh/BWk/Cfa/Cfb/Csb/Cwb/Dfa/Dfb/Dfc/Dwc/ET
Aw	Class	Gemmatimonadetes	1	0.0323	19	Af/Am/Aw/BSh/BSk/BWh/BWk/Cfa/Cfb/Csa/Csb/Cwb/Dfa/Dfb/Dfc/Dwb/Dwc/EF/ET	8	Af/Am/Aw/Cfa/Csb/Dfa/Dwb/Dwc
Aw	Class	Planctomycetia	1	0.0323	19	Af/Am/Aw/BSh/BSk/BWh/BWk/Cfa/Cfb/Csa/Csb/Cwb/Dfa/Dfb/Dfc/Dwb/Dwc/EF/ET	16	Af/Am/Aw/BSh/BSk/BWh/BWk/Cfa/Cfb/Csb/Cwb/Dfa/Dfb/Dfc/Dwb/ET
Aw	Class	Solibacteres	1	0.0323	19	Af/Am/Aw/BSh/BSk/BWh/BWk/Cfa/Cfb/Csa/Csb/Cwb/Dfa/Dfb/Dfc/Dwb/Dwc/EF/ET	9	Af/Aw/BSk/Cfa/Dfa/Dfb/Dwb/Dwc/EF
Aw	Class	Sphingobacteriia	1	0.0323	19	Af/Am/Aw/BSh/BSk/BWh/BWk/Cfa/Cfb/Csa/Csb/Cwb/Dfa/Dfb/Dfc/Dwb/Dwc/EF/ET	9	Af/Am/Aw/BSh/Cfa/Cfb/Dfb/Dfc/EF
Aw	Class	TK10	1	0.0323	19	Af/Am/Aw/BSh/BSk/BWh/BWk/Cfa/Cfb/Csa/Csb/Cwb/Dfa/Dfb/Dfc/Dwb/Dwc/EF/ET	3	Aw/BSk/Csb
Aw	Order	unassigned	7	0.2258	19	Af/Am/Aw/BSh/BSk/BWh/BWk/Cfa/Cfb/Csa/Csb/Cwb/Dfa/Dfb/Dfc/Dwb/Dwc/EF/ET	18	Af/Am/Aw/BSh/BWh/BWk/Cfa/Cfb/Csa/Csb/Cwb/Dfa/Dfb/Dfc/Dwb/Dwc/EF/ET
Aw	Order	Pedosphaerales	2	0.0645	19	Af/Am/Aw/BSh/BSk/BWh/BWk/Cfa/Cfb/Csa/Csb/Cwb/Dfa/Dfb/Dfc/Dwb/Dwc/EF/ET	10	Aw/BSk/Cfa/Cfb/Cwb/Dfa/Dfc/Dwc/EF/ET
Aw	Order	RB41	2	0.0645	19	Af/Am/Aw/BSh/BSk/BWh/BWk/Cfa/Cfb/Csa/Csb/Cwb/Dfa/Dfb/Dfc/Dwb/Dwc/EF/ET	10	Am/Aw/BSh/BSk/Cfa/Cfb/Cwb/Dfa/Dfb/Dwc
Aw	Order	Rhodobacterales	2	0.0645	17	Af/Am/Aw/BSh/BSk/Cfa/Cfb/Csa/Csb/Cwb/Dfa/Dfb/Dfc/Dwb/Dwc/EF/ET	6	Af/Am/Aw/Dfb/Dfc/EF
Aw	Order	Rhodospirillales	2	0.0645	19	Af/Am/Aw/BSh/BSk/BWh/BWk/Cfa/Cfb/Csa/Csb/Cwb/Dfa/Dfb/Dfc/Dwb/Dwc/EF/ET	7	Am/Aw/Cfa/Cfb/Dfb/Dwb/ET
Aw	Order	Saprospirales	2	0.0645	19	Af/Am/Aw/BSh/BSk/BWh/BWk/Cfa/Cfb/Csa/Csb/Cwb/Dfa/Dfb/Dfc/Dwb/Dwc/EF/ET	11	Af/Am/Aw/BSh/BSk/BWh/Csb/Dfb/Dfc/Dwc/EF
Aw	Order	Solirubrobacterales	2	0.0645	19	Af/Am/Aw/BSh/BSk/BWh/BWk/Cfa/Cfb/Csa/Csb/Cwb/Dfa/Dfb/Dfc/Dwb/Dwc/EF/ET	7	Af/Am/Aw/BWk/Cfa/Cfb/Dfb
Aw	Order	Acidimicrobiales	1	0.0323	19	Af/Am/Aw/BSh/BSk/BWh/BWk/Cfa/Cfb/Csa/Csb/Cwb/Dfa/Dfb/Dfc/Dwb/Dwc/EF/ET	8	Aw/BSh/BWk/Cfa/Cfb/Cwb/EF/ET
Aw	Order	Actinomycetales	1	0.0323	19	Af/Am/Aw/BSh/BSk/BWh/BWk/Cfa/Cfb/Csa/Csb/Cwb/Dfa/Dfb/Dfc/Dwb/Dwc/EF/ET	14	Af/Am/Aw/BSk/BWh/BWk/Cfa/Csa/Cwb/Dfa/Dfb/Dfc/Dwb/ET
Aw	Order	Ellin5290	1	0.0323	16	Af/Am/Aw/BSh/BSk/Cfa/Cfb/Csb/Cwb/Dfa/Dfb/Dfc/Dwb/Dwc/EF/ET	3	Aw/Dwb/Dwc
Aw	Order	FAC88	1	0.0323	18	Af/Am/Aw/BSh/BSk/BWh/BWk/Cfa/Cfb/Csb/Cwb/Dfa/Dfb/Dfc/Dwb/Dwc/EF/ET	4	Aw/Csb/Cwb/Dwb
Aw	Order	Gaiellales	1	0.0323	18	Af/Am/Aw/BSh/BSk/BWk/Cfa/Cfb/Csa/Csb/Cwb/Dfa/Dfb/Dfc/Dwb/Dwc/EF/ET	7	Af/Aw/Cfa/Cfb/Csb/Dfc/EF
Aw	Order	Gemmatales	1	0.0323	19	Af/Am/Aw/BSh/BSk/BWh/BWk/Cfa/Cfb/Csa/Csb/Cwb/Dfa/Dfb/Dfc/Dwb/Dwc/EF/ET	14	Am/Aw/BSh/BSk/BWh/BWk/Cfa/Cfb/Cwb/Dfa/Dfb/Dfc/Dwb/ET
Aw	Order	Pseudomonadales	1	0.0323	18	Af/Am/Aw/BSh/BSk/BWh/Cfa/Cfb/Csa/Csb/Cwb/Dfa/Dfb/Dfc/Dwb/Dwc/EF/ET	1	Aw
Aw	Order	Rhizobiales	1	0.0323	19	Af/Am/Aw/BSh/BSk/BWh/BWk/Cfa/Cfb/Csa/Csb/Cwb/Dfa/Dfb/Dfc/Dwb/Dwc/EF/ET	12	Af/Aw/BSh/Cfa/Csa/Csb/Cwb/Dfa/Dfb/Dfc/Dwc/ET
Aw	Order	SC-I-84	1	0.0323	15	Af/Am/Aw/BSh/BSk/Cfa/Cfb/Csb/Cwb/Dfa/Dfb/Dfc/Dwb/Dwc/ET	5	Am/Aw/Csb/Dfa/ET
Aw	Order	Solibacterales	1	0.0323	19	Af/Am/Aw/BSh/BSk/BWh/BWk/Cfa/Cfb/Csa/Csb/Cwb/Dfa/Dfb/Dfc/Dwb/Dwc/EF/ET	9	Af/Aw/BSk/Cfa/Dfa/Dfb/Dwb/Dwc/EF
Aw	Order	Sphingobacteriales	1	0.0323	19	Af/Am/Aw/BSh/BSk/BWh/BWk/Cfa/Cfb/Csa/Csb/Cwb/Dfa/Dfb/Dfc/Dwb/Dwc/EF/ET	9	Af/Am/Aw/BSh/Cfa/Cfb/Dfb/Dfc/EF
Aw	Order	iii1-15	1	0.0323	19	Af/Am/Aw/BSh/BSk/BWh/BWk/Cfa/Cfb/Csa/Csb/Cwb/Dfa/Dfb/Dfc/Dwb/Dwc/EF/ET	3	Af/Aw/Dfa
Aw	Family	unassigned	13	0.4194	19	Af/Am/Aw/BSh/BSk/BWh/BWk/Cfa/Cfb/Csa/Csb/Cwb/Dfa/Dfb/Dfc/Dwb/Dwc/EF/ET	19	Af/Am/Aw/BSh/BSk/BWh/BWk/Cfa/Cfb/Csa/Csb/Cwb/Dfa/Dfb/Dfc/Dwb/Dwc/EF/ET
Aw	Family	Chitinophagaceae	2	0.0645	19	Af/Am/Aw/BSh/BSk/BWh/BWk/Cfa/Cfb/Csa/Csb/Cwb/Dfa/Dfb/Dfc/Dwb/Dwc/EF/ET	10	Af/Am/Aw/BSh/BWh/Csb/Dfb/Dfc/Dwc/EF
Aw	Family	Hyphomonadaceae	2	0.0645	17	Af/Am/Aw/BSh/BSk/Cfa/Cfb/Csa/Csb/Cwb/Dfa/Dfb/Dfc/Dwb/Dwc/EF/ET	6	Af/Am/Aw/Dfb/Dfc/EF
Aw	Family	Rhodospirillaceae	2	0.0645	19	Af/Am/Aw/BSh/BSk/BWh/BWk/Cfa/Cfb/Csa/Csb/Cwb/Dfa/Dfb/Dfc/Dwb/Dwc/EF/ET	4	Am/Aw/Dwb/ET
Aw	Family	EB1017	1	0.0323	17	Af/Am/Aw/BSh/BSk/Cfa/Cfb/Csa/Csb/Cwb/Dfa/Dfb/Dfc/Dwb/Dwc/EF/ET	4	Aw/Cfb/Cwb/ET
Aw	Family	Ellin515	1	0.0323	19	Af/Am/Aw/BSh/BSk/BWh/BWk/Cfa/Cfb/Csa/Csb/Cwb/Dfa/Dfb/Dfc/Dwb/Dwc/EF/ET	5	Aw/BSk/Cfa/Dfa/Dfc
Aw	Family	Ellin6075	1	0.0323	19	Af/Am/Aw/BSh/BSk/BWh/BWk/Cfa/Cfb/Csa/Csb/Cwb/Dfa/Dfb/Dfc/Dwb/Dwc/EF/ET	5	Am/Aw/BSh/Cfa/Dfa
Aw	Family	Gaiellaceae	1	0.0323	18	Af/Am/Aw/BSh/BSk/BWk/Cfa/Cfb/Csa/Csb/Cwb/Dfa/Dfb/Dfc/Dwb/Dwc/EF/ET	7	Af/Aw/Cfa/Cfb/Csb/Dfc/EF
Aw	Family	Gemmataceae	1	0.0323	18	Af/Am/Aw/BSh/BSk/BWh/BWk/Cfa/Cfb/Csb/Cwb/Dfa/Dfb/Dfc/Dwb/Dwc/EF/ET	12	Am/Aw/BSh/BSk/BWh/BWk/Cfa/Cfb/Cwb/Dfb/Dfc/Dwb
Aw	Family	Methylocystaceae	1	0.0323	14	Af/Am/Aw/BSh/BSk/Cfa/Cfb/Csb/Dfa/Dfb/Dfc/Dwb/Dwc/ET	1	Aw
Aw	Family	Mycobacteriaceae	1	0.0323	19	Af/Am/Aw/BSh/BSk/BWh/BWk/Cfa/Cfb/Csa/Csb/Cwb/Dfa/Dfb/Dfc/Dwb/Dwc/EF/ET	5	Aw/BSk/BWh/Cwb/Dfb
Aw	Family	Pseudomonadaceae	1	0.0323	18	Af/Am/Aw/BSh/BSk/BWh/Cfa/Cfb/Csa/Csb/Cwb/Dfa/Dfb/Dfc/Dwb/Dwc/EF/ET	1	Aw
Aw	Family	Solibacteraceae	1	0.0323	17	Af/Am/Aw/BSh/BSk/Cfa/Cfb/Csa/Csb/Cwb/Dfa/Dfb/Dfc/Dwb/Dwc/EF/ET	4	Af/Aw/Dfb/EF
Aw	Family	Solirubrobacteraceae	1	0.0323	19	Af/Am/Aw/BSh/BSk/BWh/BWk/Cfa/Cfb/Csa/Csb/Cwb/Dfa/Dfb/Dfc/Dwb/Dwc/EF/ET	3	Aw/BWk/Cfb
Aw	Family	Sphingobacteriaceae	1	0.0323	19	Af/Am/Aw/BSh/BSk/BWh/BWk/Cfa/Cfb/Csa/Csb/Cwb/Dfa/Dfb/Dfc/Dwb/Dwc/EF/ET	3	Aw/BSh/Dfb
Aw	Family	auto67_4W	1	0.0323	17	Af/Am/Aw/BSh/BSk/Cfa/Cfb/Csa/Csb/Cwb/Dfa/Dfb/Dfc/Dwb/Dwc/EF/ET	2	Aw/Dfa
Aw	Genus	unassigned	26	0.8387	19	Af/Am/Aw/BSh/BSk/BWh/BWk/Cfa/Cfb/Csa/Csb/Cwb/Dfa/Dfb/Dfc/Dwb/Dwc/EF/ET	19	Af/Am/Aw/BSh/BSk/BWh/BWk/Cfa/Cfb/Csa/Csb/Cwb/Dfa/Dfb/Dfc/Dwb/Dwc/EF/ET
Aw	Genus	Gemmata	1	0.0323	18	Af/Am/Aw/BSh/BSk/BWh/BWk/Cfa/Cfb/Csb/Cwb/Dfa/Dfb/Dfc/Dwb/Dwc/EF/ET	7	Am/Aw/BSk/BWk/Cfa/Dfc/Dwb
Aw	Genus	Mycobacterium	1	0.0323	19	Af/Am/Aw/BSh/BSk/BWh/BWk/Cfa/Cfb/Csa/Csb/Cwb/Dfa/Dfb/Dfc/Dwb/Dwc/EF/ET	5	Aw/BSk/BWh/Cwb/Dfb
Aw	Genus	Pedobacter	1	0.0323	19	Af/Am/Aw/BSh/BSk/BWh/BWk/Cfa/Cfb/Csa/Csb/Cwb/Dfa/Dfb/Dfc/Dwb/Dwc/EF/ET	3	Aw/BSh/Dfb
Aw	Genus	Pseudomonas	1	0.0323	18	Af/Am/Aw/BSh/BSk/BWh/Cfa/Cfb/Csa/Csb/Cwb/Dfa/Dfb/Dfc/Dwb/Dwc/EF/ET	1	Aw
Aw	Genus	Skermanella	1	0.0323	18	Af/Am/Aw/BSh/BSk/BWh/BWk/Cfa/Cfb/Csa/Csb/Cwb/Dfa/Dfb/Dfc/Dwc/EF/ET	1	Aw
Aw	Species	unassigned	30	0.9677	19	Af/Am/Aw/BSh/BSk/BWh/BWk/Cfa/Cfb/Csa/Csb/Cwb/Dfa/Dfb/Dfc/Dwb/Dwc/EF/ET	19	Af/Am/Aw/BSh/BSk/BWh/BWk/Cfa/Cfb/Csa/Csb/Cwb/Dfa/Dfb/Dfc/Dwb/Dwc/EF/ET
Aw	Species	viridiflava	1	0.0323	17	Af/Am/Aw/BSh/BSk/BWh/Cfa/Cfb/Csb/Cwb/Dfa/Dfb/Dfc/Dwb/Dwc/EF/ET	1	Aw
BSh	Kingdom	Bacteria	22	1	19	Af/Am/Aw/BSh/BSk/BWh/BWk/Cfa/Cfb/Csa/Csb/Cwb/Dfa/Dfb/Dfc/Dwb/Dwc/EF/ET	19	Af/Am/Aw/BSh/BSk/BWh/BWk/Cfa/Cfb/Csa/Csb/Cwb/Dfa/Dfb/Dfc/Dwb/Dwc/EF/ET
BSh	Phylum	Proteobacteria	6	0.2727	19	Af/Am/Aw/BSh/BSk/BWh/BWk/Cfa/Cfb/Csa/Csb/Cwb/Dfa/Dfb/Dfc/Dwb/Dwc/EF/ET	19	Af/Am/Aw/BSh/BSk/BWh/BWk/Cfa/Cfb/Csa/Csb/Cwb/Dfa/Dfb/Dfc/Dwb/Dwc/EF/ET
BSh	Phylum	Bacteroidetes	5	0.2273	19	Af/Am/Aw/BSh/BSk/BWh/BWk/Cfa/Cfb/Csa/Csb/Cwb/Dfa/Dfb/Dfc/Dwb/Dwc/EF/ET	14	Af/Am/Aw/BSh/BSk/BWh/Cfa/Cfb/Csb/Dfa/Dfb/Dfc/Dwc/EF
BSh	Phylum	Acidobacteria	3	0.1364	19	Af/Am/Aw/BSh/BSk/BWh/BWk/Cfa/Cfb/Csa/Csb/Cwb/Dfa/Dfb/Dfc/Dwb/Dwc/EF/ET	17	Af/Am/Aw/BSh/BSk/BWk/Cfa/Cfb/Csb/Cwb/Dfa/Dfb/Dfc/Dwb/Dwc/EF/ET
BSh	Phylum	Planctomycetes	2	0.0909	19	Af/Am/Aw/BSh/BSk/BWh/BWk/Cfa/Cfb/Csa/Csb/Cwb/Dfa/Dfb/Dfc/Dwb/Dwc/EF/ET	17	Af/Am/Aw/BSh/BSk/BWh/BWk/Cfa/Cfb/Csb/Cwb/Dfa/Dfb/Dfc/Dwb/Dwc/ET
BSh	Phylum	WS3	2	0.0909	16	Af/Am/Aw/BSh/BSk/Cfa/Cfb/Csb/Cwb/Dfa/Dfb/Dfc/Dwb/Dwc/EF/ET	4	Af/BSh/Dfa/Dfb
BSh	Phylum	Actinobacteria	1	0.0455	19	Af/Am/Aw/BSh/BSk/BWh/BWk/Cfa/Cfb/Csa/Csb/Cwb/Dfa/Dfb/Dfc/Dwb/Dwc/EF/ET	18	Af/Am/Aw/BSh/BSk/BWh/BWk/Cfa/Cfb/Csa/Csb/Cwb/Dfa/Dfb/Dfc/Dwb/EF/ET
BSh	Phylum	Chloroflexi	1	0.0455	19	Af/Am/Aw/BSh/BSk/BWh/BWk/Cfa/Cfb/Csa/Csb/Cwb/Dfa/Dfb/Dfc/Dwb/Dwc/EF/ET	15	Af/Am/Aw/BSh/BSk/Cfa/Cfb/Csb/Cwb/Dfb/Dfc/Dwb/Dwc/EF/ET
BSh	Phylum	Elusimicrobia	1	0.0455	18	Af/Am/Aw/BSh/BSk/BWh/BWk/Cfa/Cfb/Csb/Cwb/Dfa/Dfb/Dfc/Dwb/Dwc/EF/ET	7	Af/Aw/BSh/Csb/Cwb/Dwb/ET
BSh	Phylum	Verrucomicrobia	1	0.0455	19	Af/Am/Aw/BSh/BSk/BWh/BWk/Cfa/Cfb/Csa/Csb/Cwb/Dfa/Dfb/Dfc/Dwb/Dwc/EF/ET	18	Af/Am/Aw/BSh/BSk/BWh/Cfa/Cfb/Csa/Csb/Cwb/Dfa/Dfb/Dfc/Dwb/Dwc/EF/ET
BSh	Class	Deltaproteobacteria	3	0.1364	19	Af/Am/Aw/BSh/BSk/BWh/BWk/Cfa/Cfb/Csa/Csb/Cwb/Dfa/Dfb/Dfc/Dwb/Dwc/EF/ET	13	Am/BSh/BSk/BWh/BWk/Cfb/Csa/Csb/Cwb/Dfa/Dfb/Dwb/Dwc
BSh	Class	Sphingobacteriia	3	0.1364	19	Af/Am/Aw/BSh/BSk/BWh/BWk/Cfa/Cfb/Csa/Csb/Cwb/Dfa/Dfb/Dfc/Dwb/Dwc/EF/ET	9	Af/Am/Aw/BSh/Cfa/Cfb/Dfb/Dfc/EF
BSh	Class	Chloracidobacteria	2	0.0909	19	Af/Am/Aw/BSh/BSk/BWh/BWk/Cfa/Cfb/Csa/Csb/Cwb/Dfa/Dfb/Dfc/Dwb/Dwc/EF/ET	12	Am/Aw/BSh/BSk/Cfa/Cfb/Cwb/Dfa/Dfb/Dfc/Dwb/Dwc
BSh	Class	PRR-12	2	0.0909	16	Af/Am/Aw/BSh/BSk/Cfa/Cfb/Csb/Cwb/Dfa/Dfb/Dfc/Dwb/Dwc/EF/ET	4	Af/BSh/Dfa/Dfb
BSh	Class	Saprospirae	2	0.0909	19	Af/Am/Aw/BSh/BSk/BWh/BWk/Cfa/Cfb/Csa/Csb/Cwb/Dfa/Dfb/Dfc/Dwb/Dwc/EF/ET	11	Af/Am/Aw/BSh/BSk/BWh/Csb/Dfb/Dfc/Dwc/EF
BSh	Class	Acidimicrobiia	1	0.0455	19	Af/Am/Aw/BSh/BSk/BWh/BWk/Cfa/Cfb/Csa/Csb/Cwb/Dfa/Dfb/Dfc/Dwb/Dwc/EF/ET	8	Aw/BSh/BWk/Cfa/Cfb/Cwb/EF/ET
BSh	Class	Alphaproteobacteria	1	0.0455	19	Af/Am/Aw/BSh/BSk/BWh/BWk/Cfa/Cfb/Csa/Csb/Cwb/Dfa/Dfb/Dfc/Dwb/Dwc/EF/ET	17	Af/Am/Aw/BSh/BSk/Cfa/Cfb/Csa/Csb/Cwb/Dfa/Dfb/Dfc/Dwb/Dwc/EF/ET
BSh	Class	Betaproteobacteria	1	0.0455	19	Af/Am/Aw/BSh/BSk/BWh/BWk/Cfa/Cfb/Csa/Csb/Cwb/Dfa/Dfb/Dfc/Dwb/Dwc/EF/ET	17	Af/Am/Aw/BSh/BSk/BWh/Cfa/Cfb/Csa/Csb/Cwb/Dfa/Dfb/Dfc/Dwb/EF/ET
BSh	Class	C6	1	0.0455	16	Af/Am/Aw/BSh/BSk/Cfa/Cfb/Csb/Cwb/Dfa/Dfb/Dfc/Dwb/Dwc/EF/ET	2	BSh/ET
BSh	Class	Elusimicrobia	1	0.0455	18	Af/Am/Aw/BSh/BSk/BWh/BWk/Cfa/Cfb/Csb/Cwb/Dfa/Dfb/Dfc/Dwb/Dwc/EF/ET	7	Af/Aw/BSh/Csb/Cwb/Dwb/ET
BSh	Class	Gammaproteobacteria	1	0.0455	19	Af/Am/Aw/BSh/BSk/BWh/BWk/Cfa/Cfb/Csa/Csb/Cwb/Dfa/Dfb/Dfc/Dwb/Dwc/EF/ET	13	Am/Aw/BSh/BWk/Cfa/Cfb/Csb/Cwb/Dfa/Dfb/Dfc/Dwc/ET
BSh	Class	Planctomycetia	1	0.0455	19	Af/Am/Aw/BSh/BSk/BWh/BWk/Cfa/Cfb/Csa/Csb/Cwb/Dfa/Dfb/Dfc/Dwb/Dwc/EF/ET	16	Af/Am/Aw/BSh/BSk/BWh/BWk/Cfa/Cfb/Csb/Cwb/Dfa/Dfb/Dfc/Dwb/ET
BSh	Class	S085	1	0.0455	19	Af/Am/Aw/BSh/BSk/BWh/BWk/Cfa/Cfb/Csa/Csb/Cwb/Dfa/Dfb/Dfc/Dwb/Dwc/EF/ET	2	BSh/Dwc
BSh	Class	Spartobacteria	1	0.0455	19	Af/Am/Aw/BSh/BSk/BWh/BWk/Cfa/Cfb/Csa/Csb/Cwb/Dfa/Dfb/Dfc/Dwb/Dwc/EF/ET	10	BSh/BSk/BWh/Cfb/Csa/Cwb/Dfb/Dfc/Dwb/Dwc
BSh	Class	iii1-8	1	0.0455	18	Af/Am/Aw/BSh/BSk/BWh/BWk/Cfa/Cfb/Csb/Cwb/Dfa/Dfb/Dfc/Dwb/Dwc/EF/ET	2	BSh/ET
BSh	Order	Myxococcales	3	0.1364	19	Af/Am/Aw/BSh/BSk/BWh/BWk/Cfa/Cfb/Csa/Csb/Cwb/Dfa/Dfb/Dfc/Dwb/Dwc/EF/ET	9	BSh/BSk/BWh/BWk/Cfb/Csb/Cwb/Dfb/Dwb
BSh	Order	Sphingobacteriales	3	0.1364	19	Af/Am/Aw/BSh/BSk/BWh/BWk/Cfa/Cfb/Csa/Csb/Cwb/Dfa/Dfb/Dfc/Dwb/Dwc/EF/ET	9	Af/Am/Aw/BSh/Cfa/Cfb/Dfb/Dfc/EF
BSh	Order	RB41	2	0.0909	19	Af/Am/Aw/BSh/BSk/BWh/BWk/Cfa/Cfb/Csa/Csb/Cwb/Dfa/Dfb/Dfc/Dwb/Dwc/EF/ET	10	Am/Aw/BSh/BSk/Cfa/Cfb/Cwb/Dfa/Dfb/Dwc
BSh	Order	Saprospirales	2	0.0909	19	Af/Am/Aw/BSh/BSk/BWh/BWk/Cfa/Cfb/Csa/Csb/Cwb/Dfa/Dfb/Dfc/Dwb/Dwc/EF/ET	11	Af/Am/Aw/BSh/BSk/BWh/Csb/Dfb/Dfc/Dwc/EF
BSh	Order	Sediment-1	2	0.0909	16	Af/Am/Aw/BSh/BSk/Cfa/Cfb/Csb/Cwb/Dfa/Dfb/Dfc/Dwb/Dwc/EF/ET	4	Af/BSh/Dfa/Dfb
BSh	Order	Acidimicrobiales	1	0.0455	19	Af/Am/Aw/BSh/BSk/BWh/BWk/Cfa/Cfb/Csa/Csb/Cwb/Dfa/Dfb/Dfc/Dwb/Dwc/EF/ET	8	Aw/BSh/BWk/Cfa/Cfb/Cwb/EF/ET
BSh	Order	Burkholderiales	1	0.0455	19	Af/Am/Aw/BSh/BSk/BWh/BWk/Cfa/Cfb/Csa/Csb/Cwb/Dfa/Dfb/Dfc/Dwb/Dwc/EF/ET	9	Am/BSh/BSk/Cfa/Cfb/Csa/Cwb/Dfa/Dwb
BSh	Order	Chthoniobacterales	1	0.0455	19	Af/Am/Aw/BSh/BSk/BWh/BWk/Cfa/Cfb/Csa/Csb/Cwb/Dfa/Dfb/Dfc/Dwb/Dwc/EF/ET	10	BSh/BSk/BWh/Cfb/Csa/Cwb/Dfb/Dfc/Dwb/Dwc
BSh	Order	DS-18	1	0.0455	18	Af/Am/Aw/BSh/BSk/BWh/BWk/Cfa/Cfb/Csb/Cwb/Dfa/Dfb/Dfc/Dwb/Dwc/EF/ET	1	BSh
BSh	Order	Gemmatales	1	0.0455	19	Af/Am/Aw/BSh/BSk/BWh/BWk/Cfa/Cfb/Csa/Csb/Cwb/Dfa/Dfb/Dfc/Dwb/Dwc/EF/ET	14	Am/Aw/BSh/BSk/BWh/BWk/Cfa/Cfb/Cwb/Dfa/Dfb/Dfc/Dwb/ET
BSh	Order	IIb	1	0.0455	16	Af/Am/Aw/BSh/BSk/Cfa/Cfb/Csb/Cwb/Dfa/Dfb/Dfc/Dwb/Dwc/EF/ET	3	Af/BSh/ET
BSh	Order	MVS-107	1	0.0455	16	Af/Am/Aw/BSh/BSk/Cfa/Cfb/Csb/Cwb/Dfa/Dfb/Dfc/Dwb/Dwc/EF/ET	2	BSh/ET
BSh	Order	Rhizobiales	1	0.0455	19	Af/Am/Aw/BSh/BSk/BWh/BWk/Cfa/Cfb/Csa/Csb/Cwb/Dfa/Dfb/Dfc/Dwb/Dwc/EF/ET	12	Af/Aw/BSh/Cfa/Csa/Csb/Cwb/Dfa/Dfb/Dfc/Dwc/ET
BSh	Order	Thiotrichales	1	0.0455	18	Af/Am/Aw/BSh/BSk/BWk/Cfa/Cfb/Csa/Csb/Cwb/Dfa/Dfb/Dfc/Dwb/Dwc/EF/ET	1	BSh
BSh	Order	unassigned	1	0.0455	19	Af/Am/Aw/BSh/BSk/BWh/BWk/Cfa/Cfb/Csa/Csb/Cwb/Dfa/Dfb/Dfc/Dwb/Dwc/EF/ET	18	Af/Am/Aw/BSh/BWh/BWk/Cfa/Cfb/Csa/Csb/Cwb/Dfa/Dfb/Dfc/Dwb/Dwc/EF/ET
BSh	Family	unassigned	7	0.3182	19	Af/Am/Aw/BSh/BSk/BWh/BWk/Cfa/Cfb/Csa/Csb/Cwb/Dfa/Dfb/Dfc/Dwb/Dwc/EF/ET	19	Af/Am/Aw/BSh/BSk/BWh/BWk/Cfa/Cfb/Csa/Csb/Cwb/Dfa/Dfb/Dfc/Dwb/Dwc/EF/ET
BSh	Family	Chitinophagaceae	2	0.0909	19	Af/Am/Aw/BSh/BSk/BWh/BWk/Cfa/Cfb/Csa/Csb/Cwb/Dfa/Dfb/Dfc/Dwb/Dwc/EF/ET	10	Af/Am/Aw/BSh/BWh/Csb/Dfb/Dfc/Dwc/EF
BSh	Family	Ellin6075	2	0.0909	19	Af/Am/Aw/BSh/BSk/BWh/BWk/Cfa/Cfb/Csa/Csb/Cwb/Dfa/Dfb/Dfc/Dwb/Dwc/EF/ET	5	Am/Aw/BSh/Cfa/Dfa
BSh	Family	Haliangiaceae	2	0.0909	19	Af/Am/Aw/BSh/BSk/BWh/BWk/Cfa/Cfb/Csa/Csb/Cwb/Dfa/Dfb/Dfc/Dwb/Dwc/EF/ET	2	BSh/BWh
BSh	Family	PRR-10	2	0.0909	16	Af/Am/Aw/BSh/BSk/Cfa/Cfb/Csb/Cwb/Dfa/Dfb/Dfc/Dwb/Dwc/EF/ET	4	Af/BSh/Dfa/Dfb
BSh	Family	Chthoniobacteraceae	1	0.0455	19	Af/Am/Aw/BSh/BSk/BWh/BWk/Cfa/Cfb/Csa/Csb/Cwb/Dfa/Dfb/Dfc/Dwb/Dwc/EF/ET	10	BSh/BSk/BWh/Cfb/Csa/Cwb/Dfb/Dfc/Dwb/Dwc
BSh	Family	Comamonadaceae	1	0.0455	19	Af/Am/Aw/BSh/BSk/BWh/BWk/Cfa/Cfb/Csa/Csb/Cwb/Dfa/Dfb/Dfc/Dwb/Dwc/EF/ET	7	Am/BSh/BSk/Cfb/Csa/Cwb/Dfa
BSh	Family	Gemmataceae	1	0.0455	18	Af/Am/Aw/BSh/BSk/BWh/BWk/Cfa/Cfb/Csb/Cwb/Dfa/Dfb/Dfc/Dwb/Dwc/EF/ET	12	Am/Aw/BSh/BSk/BWh/BWk/Cfa/Cfb/Cwb/Dfb/Dfc/Dwb
BSh	Family	Hyphomicrobiaceae	1	0.0455	19	Af/Am/Aw/BSh/BSk/BWh/BWk/Cfa/Cfb/Csa/Csb/Cwb/Dfa/Dfb/Dfc/Dwb/Dwc/EF/ET	8	Af/BSh/Csa/Csb/Dfb/Dfc/Dwc/ET
BSh	Family	Iamiaceae	1	0.0455	16	Af/Am/Aw/BSh/BSk/Cfa/Cfb/Csb/Cwb/Dfa/Dfb/Dfc/Dwb/Dwc/EF/ET	2	BSh/EF
BSh	Family	Piscirickettsiaceae	1	0.0455	18	Af/Am/Aw/BSh/BSk/BWk/Cfa/Cfb/Csa/Csb/Cwb/Dfa/Dfb/Dfc/Dwb/Dwc/EF/ET	1	BSh
BSh	Family	Sphingobacteriaceae	1	0.0455	19	Af/Am/Aw/BSh/BSk/BWh/BWk/Cfa/Cfb/Csa/Csb/Cwb/Dfa/Dfb/Dfc/Dwb/Dwc/EF/ET	3	Aw/BSh/Dfb
BSh	Genus	unassigned	18	0.8182	19	Af/Am/Aw/BSh/BSk/BWh/BWk/Cfa/Cfb/Csa/Csb/Cwb/Dfa/Dfb/Dfc/Dwb/Dwc/EF/ET	19	Af/Am/Aw/BSh/BSk/BWh/BWk/Cfa/Cfb/Csa/Csb/Cwb/Dfa/Dfb/Dfc/Dwb/Dwc/EF/ET
BSh	Genus	DA101	1	0.0455	19	Af/Am/Aw/BSh/BSk/BWh/BWk/Cfa/Cfb/Csa/Csb/Cwb/Dfa/Dfb/Dfc/Dwb/Dwc/EF/ET	10	BSh/BSk/BWh/Cfb/Csa/Cwb/Dfb/Dfc/Dwb/Dwc
BSh	Genus	Iamia	1	0.0455	16	Af/Am/Aw/BSh/BSk/Cfa/Cfb/Csb/Cwb/Dfa/Dfb/Dfc/Dwb/Dwc/EF/ET	2	BSh/EF
BSh	Genus	Pedobacter	1	0.0455	19	Af/Am/Aw/BSh/BSk/BWh/BWk/Cfa/Cfb/Csa/Csb/Cwb/Dfa/Dfb/Dfc/Dwb/Dwc/EF/ET	3	Aw/BSh/Dfb
BSh	Genus	Rhodoplanes	1	0.0455	19	Af/Am/Aw/BSh/BSk/BWh/BWk/Cfa/Cfb/Csa/Csb/Cwb/Dfa/Dfb/Dfc/Dwb/Dwc/EF/ET	6	Af/BSh/Csa/Dfb/Dfc/Dwc
BSh	Species	unassigned	22	1	19	Af/Am/Aw/BSh/BSk/BWh/BWk/Cfa/Cfb/Csa/Csb/Cwb/Dfa/Dfb/Dfc/Dwb/Dwc/EF/ET	19	Af/Am/Aw/BSh/BSk/BWh/BWk/Cfa/Cfb/Csa/Csb/Cwb/Dfa/Dfb/Dfc/Dwb/Dwc/EF/ET
BSk	Kingdom	Bacteria	28	1	19	Af/Am/Aw/BSh/BSk/BWh/BWk/Cfa/Cfb/Csa/Csb/Cwb/Dfa/Dfb/Dfc/Dwb/Dwc/EF/ET	19	Af/Am/Aw/BSh/BSk/BWh/BWk/Cfa/Cfb/Csa/Csb/Cwb/Dfa/Dfb/Dfc/Dwb/Dwc/EF/ET
BSk	Phylum	Proteobacteria	8	0.2857	19	Af/Am/Aw/BSh/BSk/BWh/BWk/Cfa/Cfb/Csa/Csb/Cwb/Dfa/Dfb/Dfc/Dwb/Dwc/EF/ET	19	Af/Am/Aw/BSh/BSk/BWh/BWk/Cfa/Cfb/Csa/Csb/Cwb/Dfa/Dfb/Dfc/Dwb/Dwc/EF/ET
BSk	Phylum	Verrucomicrobia	5	0.1786	19	Af/Am/Aw/BSh/BSk/BWh/BWk/Cfa/Cfb/Csa/Csb/Cwb/Dfa/Dfb/Dfc/Dwb/Dwc/EF/ET	18	Af/Am/Aw/BSh/BSk/BWh/Cfa/Cfb/Csa/Csb/Cwb/Dfa/Dfb/Dfc/Dwb/Dwc/EF/ET
BSk	Phylum	Planctomycetes	4	0.1429	19	Af/Am/Aw/BSh/BSk/BWh/BWk/Cfa/Cfb/Csa/Csb/Cwb/Dfa/Dfb/Dfc/Dwb/Dwc/EF/ET	17	Af/Am/Aw/BSh/BSk/BWh/BWk/Cfa/Cfb/Csb/Cwb/Dfa/Dfb/Dfc/Dwb/Dwc/ET
BSk	Phylum	Acidobacteria	3	0.1071	19	Af/Am/Aw/BSh/BSk/BWh/BWk/Cfa/Cfb/Csa/Csb/Cwb/Dfa/Dfb/Dfc/Dwb/Dwc/EF/ET	17	Af/Am/Aw/BSh/BSk/BWk/Cfa/Cfb/Csb/Cwb/Dfa/Dfb/Dfc/Dwb/Dwc/EF/ET
BSk	Phylum	Actinobacteria	3	0.1071	19	Af/Am/Aw/BSh/BSk/BWh/BWk/Cfa/Cfb/Csa/Csb/Cwb/Dfa/Dfb/Dfc/Dwb/Dwc/EF/ET	18	Af/Am/Aw/BSh/BSk/BWh/BWk/Cfa/Cfb/Csa/Csb/Cwb/Dfa/Dfb/Dfc/Dwb/EF/ET
BSk	Phylum	Bacteroidetes	2	0.0714	19	Af/Am/Aw/BSh/BSk/BWh/BWk/Cfa/Cfb/Csa/Csb/Cwb/Dfa/Dfb/Dfc/Dwb/Dwc/EF/ET	14	Af/Am/Aw/BSh/BSk/BWh/Cfa/Cfb/Csb/Dfa/Dfb/Dfc/Dwc/EF
BSk	Phylum	Chloroflexi	2	0.0714	19	Af/Am/Aw/BSh/BSk/BWh/BWk/Cfa/Cfb/Csa/Csb/Cwb/Dfa/Dfb/Dfc/Dwb/Dwc/EF/ET	15	Af/Am/Aw/BSh/BSk/Cfa/Cfb/Csb/Cwb/Dfb/Dfc/Dwb/Dwc/EF/ET
BSk	Phylum	Firmicutes	1	0.0357	19	Af/Am/Aw/BSh/BSk/BWh/BWk/Cfa/Cfb/Csa/Csb/Cwb/Dfa/Dfb/Dfc/Dwb/Dwc/EF/ET	3	BSk/Csa/Dwb
BSk	Class	Deltaproteobacteria	4	0.1429	19	Af/Am/Aw/BSh/BSk/BWh/BWk/Cfa/Cfb/Csa/Csb/Cwb/Dfa/Dfb/Dfc/Dwb/Dwc/EF/ET	13	Am/BSh/BSk/BWh/BWk/Cfb/Csa/Csb/Cwb/Dfa/Dfb/Dwb/Dwc
BSk	Class	Planctomycetia	4	0.1429	19	Af/Am/Aw/BSh/BSk/BWh/BWk/Cfa/Cfb/Csa/Csb/Cwb/Dfa/Dfb/Dfc/Dwb/Dwc/EF/ET	16	Af/Am/Aw/BSh/BSk/BWh/BWk/Cfa/Cfb/Csb/Cwb/Dfa/Dfb/Dfc/Dwb/ET
BSk	Class	Actinobacteria	3	0.1071	19	Af/Am/Aw/BSh/BSk/BWh/BWk/Cfa/Cfb/Csa/Csb/Cwb/Dfa/Dfb/Dfc/Dwb/Dwc/EF/ET	14	Af/Am/Aw/BSk/BWh/BWk/Cfa/Csa/Cwb/Dfa/Dfb/Dfc/Dwb/ET
BSk	Class	Alphaproteobacteria	2	0.0714	19	Af/Am/Aw/BSh/BSk/BWh/BWk/Cfa/Cfb/Csa/Csb/Cwb/Dfa/Dfb/Dfc/Dwb/Dwc/EF/ET	17	Af/Am/Aw/BSh/BSk/Cfa/Cfb/Csa/Csb/Cwb/Dfa/Dfb/Dfc/Dwb/Dwc/EF/ET
BSk	Class	Betaproteobacteria	2	0.0714	19	Af/Am/Aw/BSh/BSk/BWh/BWk/Cfa/Cfb/Csa/Csb/Cwb/Dfa/Dfb/Dfc/Dwb/Dwc/EF/ET	17	Af/Am/Aw/BSh/BSk/BWh/Cfa/Cfb/Csa/Csb/Cwb/Dfa/Dfb/Dfc/Dwb/EF/ET
BSk	Class	Chloracidobacteria	2	0.0714	19	Af/Am/Aw/BSh/BSk/BWh/BWk/Cfa/Cfb/Csa/Csb/Cwb/Dfa/Dfb/Dfc/Dwb/Dwc/EF/ET	12	Am/Aw/BSh/BSk/Cfa/Cfb/Cwb/Dfa/Dfb/Dfc/Dwb/Dwc
BSk	Class	Pedosphaerae	2	0.0714	19	Af/Am/Aw/BSh/BSk/BWh/BWk/Cfa/Cfb/Csa/Csb/Cwb/Dfa/Dfb/Dfc/Dwb/Dwc/EF/ET	10	Aw/BSk/Cfa/Cfb/Cwb/Dfa/Dfc/Dwc/EF/ET
BSk	Class	Spartobacteria	2	0.0714	19	Af/Am/Aw/BSh/BSk/BWh/BWk/Cfa/Cfb/Csa/Csb/Cwb/Dfa/Dfb/Dfc/Dwb/Dwc/EF/ET	10	BSh/BSk/BWh/Cfb/Csa/Cwb/Dfb/Dfc/Dwb/Dwc
BSk	Class	Anaerolineae	1	0.0357	16	Af/Am/Aw/BSk/Cfa/Cfb/Csa/Csb/Cwb/Dfa/Dfb/Dfc/Dwb/Dwc/EF/ET	6	Af/BSk/Cfa/Cfb/Csb/EF
BSk	Class	Bacilli	1	0.0357	19	Af/Am/Aw/BSh/BSk/BWh/BWk/Cfa/Cfb/Csa/Csb/Cwb/Dfa/Dfb/Dfc/Dwb/Dwc/EF/ET	3	BSk/Csa/Dwb
BSk	Class	Cytophagia	1	0.0357	19	Af/Am/Aw/BSh/BSk/BWh/BWk/Cfa/Cfb/Csa/Csb/Cwb/Dfa/Dfb/Dfc/Dwb/Dwc/EF/ET	8	Am/BSk/Cfa/Csb/Dfa/Dfc/Dwc/EF
BSk	Class	Opitutae	1	0.0357	19	Af/Am/Aw/BSh/BSk/BWh/BWk/Cfa/Cfb/Csa/Csb/Cwb/Dfa/Dfb/Dfc/Dwb/Dwc/EF/ET	5	Af/BSk/BWh/Csb/Dwb
BSk	Class	Saprospirae	1	0.0357	19	Af/Am/Aw/BSh/BSk/BWh/BWk/Cfa/Cfb/Csa/Csb/Cwb/Dfa/Dfb/Dfc/Dwb/Dwc/EF/ET	11	Af/Am/Aw/BSh/BSk/BWh/Csb/Dfb/Dfc/Dwc/EF
BSk	Class	Solibacteres	1	0.0357	19	Af/Am/Aw/BSh/BSk/BWh/BWk/Cfa/Cfb/Csa/Csb/Cwb/Dfa/Dfb/Dfc/Dwb/Dwc/EF/ET	9	Af/Aw/BSk/Cfa/Dfa/Dfb/Dwb/Dwc/EF
BSk	Class	TK10	1	0.0357	19	Af/Am/Aw/BSh/BSk/BWh/BWk/Cfa/Cfb/Csa/Csb/Cwb/Dfa/Dfb/Dfc/Dwb/Dwc/EF/ET	3	Aw/BSk/Csb
BSk	Order	Actinomycetales	3	0.1071	19	Af/Am/Aw/BSh/BSk/BWh/BWk/Cfa/Cfb/Csa/Csb/Cwb/Dfa/Dfb/Dfc/Dwb/Dwc/EF/ET	14	Af/Am/Aw/BSk/BWh/BWk/Cfa/Csa/Cwb/Dfa/Dfb/Dfc/Dwb/ET
BSk	Order	Gemmatales	3	0.1071	19	Af/Am/Aw/BSh/BSk/BWh/BWk/Cfa/Cfb/Csa/Csb/Cwb/Dfa/Dfb/Dfc/Dwb/Dwc/EF/ET	14	Am/Aw/BSh/BSk/BWh/BWk/Cfa/Cfb/Cwb/Dfa/Dfb/Dfc/Dwb/ET
BSk	Order	Chthoniobacterales	2	0.0714	19	Af/Am/Aw/BSh/BSk/BWh/BWk/Cfa/Cfb/Csa/Csb/Cwb/Dfa/Dfb/Dfc/Dwb/Dwc/EF/ET	10	BSh/BSk/BWh/Cfb/Csa/Cwb/Dfb/Dfc/Dwb/Dwc
BSk	Order	Myxococcales	2	0.0714	19	Af/Am/Aw/BSh/BSk/BWh/BWk/Cfa/Cfb/Csa/Csb/Cwb/Dfa/Dfb/Dfc/Dwb/Dwc/EF/ET	9	BSh/BSk/BWh/BWk/Cfb/Csb/Cwb/Dfb/Dwb
BSk	Order	Pedosphaerales	2	0.0714	19	Af/Am/Aw/BSh/BSk/BWh/BWk/Cfa/Cfb/Csa/Csb/Cwb/Dfa/Dfb/Dfc/Dwb/Dwc/EF/ET	10	Aw/BSk/Cfa/Cfb/Cwb/Dfa/Dfc/Dwc/EF/ET
BSk	Order	RB41	2	0.0714	19	Af/Am/Aw/BSh/BSk/BWh/BWk/Cfa/Cfb/Csa/Csb/Cwb/Dfa/Dfb/Dfc/Dwb/Dwc/EF/ET	10	Am/Aw/BSh/BSk/Cfa/Cfb/Cwb/Dfa/Dfb/Dwc
BSk	Order	AKYG885	1	0.0357	18	Af/Am/Aw/BSh/BSk/BWh/BWk/Cfa/Cfb/Csb/Cwb/Dfa/Dfb/Dfc/Dwb/Dwc/EF/ET	2	BSk/Csb
BSk	Order	Bacillales	1	0.0357	19	Af/Am/Aw/BSh/BSk/BWh/BWk/Cfa/Cfb/Csa/Csb/Cwb/Dfa/Dfb/Dfc/Dwb/Dwc/EF/ET	3	BSk/Csa/Dwb
BSk	Order	Bdellovibrionales	1	0.0357	17	Af/Am/Aw/BSh/BSk/BWk/Cfa/Cfb/Csb/Cwb/Dfa/Dfb/Dfc/Dwb/Dwc/EF/ET	2	BSk/Csb
BSk	Order	Burkholderiales	1	0.0357	19	Af/Am/Aw/BSh/BSk/BWh/BWk/Cfa/Cfb/Csa/Csb/Cwb/Dfa/Dfb/Dfc/Dwb/Dwc/EF/ET	9	Am/BSh/BSk/Cfa/Cfb/Csa/Cwb/Dfa/Dwb
BSk	Order	Caulobacterales	1	0.0357	19	Af/Am/Aw/BSh/BSk/BWh/BWk/Cfa/Cfb/Csa/Csb/Cwb/Dfa/Dfb/Dfc/Dwb/Dwc/EF/ET	5	Am/BSk/Csa/Dwb/ET
BSk	Order	Cytophagales	1	0.0357	19	Af/Am/Aw/BSh/BSk/BWh/BWk/Cfa/Cfb/Csa/Csb/Cwb/Dfa/Dfb/Dfc/Dwb/Dwc/EF/ET	8	Am/BSk/Cfa/Csb/Dfa/Dfc/Dwc/EF
BSk	Order	Ellin6067	1	0.0357	18	Af/Am/Aw/BSh/BSk/BWk/Cfa/Cfb/Csa/Csb/Cwb/Dfa/Dfb/Dfc/Dwb/Dwc/EF/ET	3	BSk/Dwb/EF
BSk	Order	Opitutales	1	0.0357	19	Af/Am/Aw/BSh/BSk/BWh/BWk/Cfa/Cfb/Csa/Csb/Cwb/Dfa/Dfb/Dfc/Dwb/Dwc/EF/ET	5	Af/BSk/BWh/Csb/Dwb
BSk	Order	Planctomycetales	1	0.0357	17	Af/Am/Aw/BSh/BSk/BWk/Cfa/Cfb/Csb/Cwb/Dfa/Dfb/Dfc/Dwb/Dwc/EF/ET	3	Af/BSk/Dfc
BSk	Order	SBR1031	1	0.0357	14	Af/Aw/BSk/Cfa/Cfb/Csa/Csb/Cwb/Dfa/Dfb/Dfc/Dwb/Dwc/ET	2	Af/BSk
BSk	Order	Saprospirales	1	0.0357	19	Af/Am/Aw/BSh/BSk/BWh/BWk/Cfa/Cfb/Csa/Csb/Cwb/Dfa/Dfb/Dfc/Dwb/Dwc/EF/ET	11	Af/Am/Aw/BSh/BSk/BWh/Csb/Dfb/Dfc/Dwc/EF
BSk	Order	Solibacterales	1	0.0357	19	Af/Am/Aw/BSh/BSk/BWh/BWk/Cfa/Cfb/Csa/Csb/Cwb/Dfa/Dfb/Dfc/Dwb/Dwc/EF/ET	9	Af/Aw/BSk/Cfa/Dfa/Dfb/Dwb/Dwc/EF
BSk	Order	Sphingomonadales	1	0.0357	19	Af/Am/Aw/BSh/BSk/BWh/BWk/Cfa/Cfb/Csa/Csb/Cwb/Dfa/Dfb/Dfc/Dwb/Dwc/EF/ET	8	Am/BSk/Cfa/Cfb/Csa/Cwb/Dfc/Dwc
BSk	Order	Syntrophobacterales	1	0.0357	19	Af/Am/Aw/BSh/BSk/BWh/BWk/Cfa/Cfb/Csa/Csb/Cwb/Dfa/Dfb/Dfc/Dwb/Dwc/EF/ET	6	Am/BSk/Csa/Csb/Dfa/Dwc
BSk	Family	unassigned	6	0.2143	19	Af/Am/Aw/BSh/BSk/BWh/BWk/Cfa/Cfb/Csa/Csb/Cwb/Dfa/Dfb/Dfc/Dwb/Dwc/EF/ET	19	Af/Am/Aw/BSh/BSk/BWh/BWk/Cfa/Cfb/Csa/Csb/Cwb/Dfa/Dfb/Dfc/Dwb/Dwc/EF/ET
BSk	Family	Chthoniobacteraceae	2	0.0714	19	Af/Am/Aw/BSh/BSk/BWh/BWk/Cfa/Cfb/Csa/Csb/Cwb/Dfa/Dfb/Dfc/Dwb/Dwc/EF/ET	10	BSh/BSk/BWh/Cfb/Csa/Cwb/Dfb/Dfc/Dwb/Dwc
BSk	Family	Gemmataceae	2	0.0714	18	Af/Am/Aw/BSh/BSk/BWh/BWk/Cfa/Cfb/Csb/Cwb/Dfa/Dfb/Dfc/Dwb/Dwc/EF/ET	12	Am/Aw/BSh/BSk/BWh/BWk/Cfa/Cfb/Cwb/Dfb/Dfc/Dwb
BSk	Family	A4b	1	0.0357	14	Af/Aw/BSk/Cfa/Cfb/Csa/Csb/Cwb/Dfa/Dfb/Dfc/Dwb/Dwc/ET	2	Af/BSk
BSk	Family	Bdellovibrionaceae	1	0.0357	17	Af/Am/Aw/BSh/BSk/BWk/Cfa/Cfb/Csb/Cwb/Dfa/Dfb/Dfc/Dwb/Dwc/EF/ET	2	BSk/Csb
BSk	Family	Caulobacteraceae	1	0.0357	19	Af/Am/Aw/BSh/BSk/BWh/BWk/Cfa/Cfb/Csa/Csb/Cwb/Dfa/Dfb/Dfc/Dwb/Dwc/EF/ET	5	Am/BSk/Csa/Dwb/ET
BSk	Family	Comamonadaceae	1	0.0357	19	Af/Am/Aw/BSh/BSk/BWh/BWk/Cfa/Cfb/Csa/Csb/Cwb/Dfa/Dfb/Dfc/Dwb/Dwc/EF/ET	7	Am/BSh/BSk/Cfb/Csa/Cwb/Dfa
BSk	Family	Cytophagaceae	1	0.0357	19	Af/Am/Aw/BSh/BSk/BWh/BWk/Cfa/Cfb/Csa/Csb/Cwb/Dfa/Dfb/Dfc/Dwb/Dwc/EF/ET	8	Am/BSk/Cfa/Csb/Dfa/Dfc/Dwc/EF
BSk	Family	Dolo_23	1	0.0357	16	Af/Am/Aw/BSh/BSk/Cfa/Cfb/Csb/Cwb/Dfa/Dfb/Dfc/Dwb/Dwc/EF/ET	2	BSk/Csb
BSk	Family	Ellin515	1	0.0357	19	Af/Am/Aw/BSh/BSk/BWh/BWk/Cfa/Cfb/Csa/Csb/Cwb/Dfa/Dfb/Dfc/Dwb/Dwc/EF/ET	5	Aw/BSk/Cfa/Dfa/Dfc
BSk	Family	Ellin517	1	0.0357	17	Af/Am/Aw/BSh/BSk/BWh/BWk/Cfa/Cfb/Csb/Cwb/Dfa/Dfb/Dfc/Dwb/Dwc/ET	5	BSk/Cfb/Cwb/Dfa/Dfc
BSk	Family	Geodermatophilaceae	1	0.0357	18	Af/Am/Aw/BSh/BSk/BWh/BWk/Cfa/Cfb/Csa/Csb/Cwb/Dfa/Dfb/Dfc/Dwb/Dwc/EF	1	BSk
BSk	Family	Isosphaeraceae	1	0.0357	16	Af/Am/Aw/BSh/BSk/Cfa/Cfb/Csa/Csb/Cwb/Dfa/Dfb/Dfc/Dwb/Dwc/ET	5	Am/BSk/Cfb/Dfa/ET
BSk	Family	Micromonosporaceae	1	0.0357	19	Af/Am/Aw/BSh/BSk/BWh/BWk/Cfa/Cfb/Csa/Csb/Cwb/Dfa/Dfb/Dfc/Dwb/Dwc/EF/ET	1	BSk
BSk	Family	Mycobacteriaceae	1	0.0357	19	Af/Am/Aw/BSh/BSk/BWh/BWk/Cfa/Cfb/Csa/Csb/Cwb/Dfa/Dfb/Dfc/Dwb/Dwc/EF/ET	5	Aw/BSk/BWh/Cwb/Dfb
BSk	Family	Opitutaceae	1	0.0357	19	Af/Am/Aw/BSh/BSk/BWh/BWk/Cfa/Cfb/Csa/Csb/Cwb/Dfa/Dfb/Dfc/Dwb/Dwc/EF/ET	5	Af/BSk/BWh/Csb/Dwb
BSk	Family	Paenibacillaceae	1	0.0357	13	Af/Am/Aw/BSk/Cfa/Cfb/Csb/Dfa/Dfb/Dfc/Dwb/Dwc/ET	1	BSk
BSk	Family	Planctomycetaceae	1	0.0357	17	Af/Am/Aw/BSh/BSk/BWk/Cfa/Cfb/Csb/Cwb/Dfa/Dfb/Dfc/Dwb/Dwc/EF/ET	3	Af/BSk/Dfc
BSk	Family	Saprospiraceae	1	0.0357	14	Af/Am/Aw/BSk/Cfa/Cfb/Csb/Dfa/Dfb/Dfc/Dwb/Dwc/EF/ET	1	BSk
BSk	Family	Sphingomonadaceae	1	0.0357	19	Af/Am/Aw/BSh/BSk/BWh/BWk/Cfa/Cfb/Csa/Csb/Cwb/Dfa/Dfb/Dfc/Dwb/Dwc/EF/ET	7	Am/BSk/Cfb/Csa/Cwb/Dfc/Dwc
BSk	Family	Syntrophobacteraceae	1	0.0357	19	Af/Am/Aw/BSh/BSk/BWh/BWk/Cfa/Cfb/Csa/Csb/Cwb/Dfa/Dfb/Dfc/Dwb/Dwc/EF/ET	6	Am/BSk/Csa/Csb/Dfa/Dwc
BSk	Genus	unassigned	18	0.6429	19	Af/Am/Aw/BSh/BSk/BWh/BWk/Cfa/Cfb/Csa/Csb/Cwb/Dfa/Dfb/Dfc/Dwb/Dwc/EF/ET	19	Af/Am/Aw/BSh/BSk/BWh/BWk/Cfa/Cfb/Csa/Csb/Cwb/Dfa/Dfb/Dfc/Dwb/Dwc/EF/ET
BSk	Genus	Chthoniobacter	1	0.0357	15	Af/Aw/BSk/BWh/BWk/Cfa/Cfb/Csb/Cwb/Dfa/Dfb/Dfc/Dwc/EF/ET	1	BSk
BSk	Genus	DA101	1	0.0357	19	Af/Am/Aw/BSh/BSk/BWh/BWk/Cfa/Cfb/Csa/Csb/Cwb/Dfa/Dfb/Dfc/Dwb/Dwc/EF/ET	10	BSh/BSk/BWh/Cfb/Csa/Cwb/Dfb/Dfc/Dwb/Dwc
BSk	Genus	Dactylosporangium	1	0.0357	17	Af/Am/Aw/BSh/BSk/BWk/Cfa/Cfb/Csa/Csb/Cwb/Dfa/Dfb/Dfc/Dwb/Dwc/ET	1	BSk
BSk	Genus	Gemmata	1	0.0357	18	Af/Am/Aw/BSh/BSk/BWh/BWk/Cfa/Cfb/Csb/Cwb/Dfa/Dfb/Dfc/Dwb/Dwc/EF/ET	7	Am/Aw/BSk/BWk/Cfa/Dfc/Dwb
BSk	Genus	Kaistobacter	1	0.0357	19	Af/Am/Aw/BSh/BSk/BWh/BWk/Cfa/Cfb/Csa/Csb/Cwb/Dfa/Dfb/Dfc/Dwb/Dwc/EF/ET	5	Am/BSk/Cfb/Csa/Cwb
BSk	Genus	Mycobacterium	1	0.0357	19	Af/Am/Aw/BSh/BSk/BWh/BWk/Cfa/Cfb/Csa/Csb/Cwb/Dfa/Dfb/Dfc/Dwb/Dwc/EF/ET	5	Aw/BSk/BWh/Cwb/Dfb
BSk	Genus	Opitutus	1	0.0357	19	Af/Am/Aw/BSh/BSk/BWh/BWk/Cfa/Cfb/Csa/Csb/Cwb/Dfa/Dfb/Dfc/Dwb/Dwc/EF/ET	4	BSk/BWh/Csb/Dwb
BSk	Genus	Paenibacillus	1	0.0357	13	Af/Am/Aw/BSk/Cfa/Cfb/Csb/Dfa/Dfb/Dfc/Dwb/Dwc/ET	1	BSk
BSk	Genus	Phenylobacterium	1	0.0357	19	Af/Am/Aw/BSh/BSk/BWh/BWk/Cfa/Cfb/Csa/Csb/Cwb/Dfa/Dfb/Dfc/Dwb/Dwc/EF/ET	4	Am/BSk/Csa/ET
BSk	Genus	Planctomyces	1	0.0357	17	Af/Am/Aw/BSh/BSk/BWk/Cfa/Cfb/Csb/Cwb/Dfa/Dfb/Dfc/Dwb/Dwc/EF/ET	3	Af/BSk/Dfc
BSk	Species	unassigned	28	1	19	Af/Am/Aw/BSh/BSk/BWh/BWk/Cfa/Cfb/Csa/Csb/Cwb/Dfa/Dfb/Dfc/Dwb/Dwc/EF/ET	19	Af/Am/Aw/BSh/BSk/BWh/BWk/Cfa/Cfb/Csa/Csb/Cwb/Dfa/Dfb/Dfc/Dwb/Dwc/EF/ET
BWh	Kingdom	Bacteria	8	1	19	Af/Am/Aw/BSh/BSk/BWh/BWk/Cfa/Cfb/Csa/Csb/Cwb/Dfa/Dfb/Dfc/Dwb/Dwc/EF/ET	19	Af/Am/Aw/BSh/BSk/BWh/BWk/Cfa/Cfb/Csa/Csb/Cwb/Dfa/Dfb/Dfc/Dwb/Dwc/EF/ET
BWh	Phylum	Proteobacteria	3	0.375	19	Af/Am/Aw/BSh/BSk/BWh/BWk/Cfa/Cfb/Csa/Csb/Cwb/Dfa/Dfb/Dfc/Dwb/Dwc/EF/ET	19	Af/Am/Aw/BSh/BSk/BWh/BWk/Cfa/Cfb/Csa/Csb/Cwb/Dfa/Dfb/Dfc/Dwb/Dwc/EF/ET
BWh	Phylum	Verrucomicrobia	2	0.25	19	Af/Am/Aw/BSh/BSk/BWh/BWk/Cfa/Cfb/Csa/Csb/Cwb/Dfa/Dfb/Dfc/Dwb/Dwc/EF/ET	18	Af/Am/Aw/BSh/BSk/BWh/Cfa/Cfb/Csa/Csb/Cwb/Dfa/Dfb/Dfc/Dwb/Dwc/EF/ET
BWh	Phylum	Actinobacteria	1	0.125	19	Af/Am/Aw/BSh/BSk/BWh/BWk/Cfa/Cfb/Csa/Csb/Cwb/Dfa/Dfb/Dfc/Dwb/Dwc/EF/ET	18	Af/Am/Aw/BSh/BSk/BWh/BWk/Cfa/Cfb/Csa/Csb/Cwb/Dfa/Dfb/Dfc/Dwb/EF/ET
BWh	Phylum	Bacteroidetes	1	0.125	19	Af/Am/Aw/BSh/BSk/BWh/BWk/Cfa/Cfb/Csa/Csb/Cwb/Dfa/Dfb/Dfc/Dwb/Dwc/EF/ET	14	Af/Am/Aw/BSh/BSk/BWh/Cfa/Cfb/Csb/Dfa/Dfb/Dfc/Dwc/EF
BWh	Phylum	Planctomycetes	1	0.125	19	Af/Am/Aw/BSh/BSk/BWh/BWk/Cfa/Cfb/Csa/Csb/Cwb/Dfa/Dfb/Dfc/Dwb/Dwc/EF/ET	17	Af/Am/Aw/BSh/BSk/BWh/BWk/Cfa/Cfb/Csb/Cwb/Dfa/Dfb/Dfc/Dwb/Dwc/ET
BWh	Class	Deltaproteobacteria	2	0.25	19	Af/Am/Aw/BSh/BSk/BWh/BWk/Cfa/Cfb/Csa/Csb/Cwb/Dfa/Dfb/Dfc/Dwb/Dwc/EF/ET	13	Am/BSh/BSk/BWh/BWk/Cfb/Csa/Csb/Cwb/Dfa/Dfb/Dwb/Dwc
BWh	Class	Actinobacteria	1	0.125	19	Af/Am/Aw/BSh/BSk/BWh/BWk/Cfa/Cfb/Csa/Csb/Cwb/Dfa/Dfb/Dfc/Dwb/Dwc/EF/ET	14	Af/Am/Aw/BSk/BWh/BWk/Cfa/Csa/Cwb/Dfa/Dfb/Dfc/Dwb/ET
BWh	Class	Betaproteobacteria	1	0.125	19	Af/Am/Aw/BSh/BSk/BWh/BWk/Cfa/Cfb/Csa/Csb/Cwb/Dfa/Dfb/Dfc/Dwb/Dwc/EF/ET	17	Af/Am/Aw/BSh/BSk/BWh/Cfa/Cfb/Csa/Csb/Cwb/Dfa/Dfb/Dfc/Dwb/EF/ET
BWh	Class	Opitutae	1	0.125	19	Af/Am/Aw/BSh/BSk/BWh/BWk/Cfa/Cfb/Csa/Csb/Cwb/Dfa/Dfb/Dfc/Dwb/Dwc/EF/ET	5	Af/BSk/BWh/Csb/Dwb
BWh	Class	Planctomycetia	1	0.125	19	Af/Am/Aw/BSh/BSk/BWh/BWk/Cfa/Cfb/Csa/Csb/Cwb/Dfa/Dfb/Dfc/Dwb/Dwc/EF/ET	16	Af/Am/Aw/BSh/BSk/BWh/BWk/Cfa/Cfb/Csb/Cwb/Dfa/Dfb/Dfc/Dwb/ET
BWh	Class	Saprospirae	1	0.125	19	Af/Am/Aw/BSh/BSk/BWh/BWk/Cfa/Cfb/Csa/Csb/Cwb/Dfa/Dfb/Dfc/Dwb/Dwc/EF/ET	11	Af/Am/Aw/BSh/BSk/BWh/Csb/Dfb/Dfc/Dwc/EF
BWh	Class	Spartobacteria	1	0.125	19	Af/Am/Aw/BSh/BSk/BWh/BWk/Cfa/Cfb/Csa/Csb/Cwb/Dfa/Dfb/Dfc/Dwb/Dwc/EF/ET	10	BSh/BSk/BWh/Cfb/Csa/Cwb/Dfb/Dfc/Dwb/Dwc
BWh	Order	Myxococcales	2	0.25	19	Af/Am/Aw/BSh/BSk/BWh/BWk/Cfa/Cfb/Csa/Csb/Cwb/Dfa/Dfb/Dfc/Dwb/Dwc/EF/ET	9	BSh/BSk/BWh/BWk/Cfb/Csb/Cwb/Dfb/Dwb
BWh	Order	Actinomycetales	1	0.125	19	Af/Am/Aw/BSh/BSk/BWh/BWk/Cfa/Cfb/Csa/Csb/Cwb/Dfa/Dfb/Dfc/Dwb/Dwc/EF/ET	14	Af/Am/Aw/BSk/BWh/BWk/Cfa/Csa/Cwb/Dfa/Dfb/Dfc/Dwb/ET
BWh	Order	Chthoniobacterales	1	0.125	19	Af/Am/Aw/BSh/BSk/BWh/BWk/Cfa/Cfb/Csa/Csb/Cwb/Dfa/Dfb/Dfc/Dwb/Dwc/EF/ET	10	BSh/BSk/BWh/Cfb/Csa/Cwb/Dfb/Dfc/Dwb/Dwc
BWh	Order	Gemmatales	1	0.125	19	Af/Am/Aw/BSh/BSk/BWh/BWk/Cfa/Cfb/Csa/Csb/Cwb/Dfa/Dfb/Dfc/Dwb/Dwc/EF/ET	14	Am/Aw/BSh/BSk/BWh/BWk/Cfa/Cfb/Cwb/Dfa/Dfb/Dfc/Dwb/ET
BWh	Order	Opitutales	1	0.125	19	Af/Am/Aw/BSh/BSk/BWh/BWk/Cfa/Cfb/Csa/Csb/Cwb/Dfa/Dfb/Dfc/Dwb/Dwc/EF/ET	5	Af/BSk/BWh/Csb/Dwb
BWh	Order	Saprospirales	1	0.125	19	Af/Am/Aw/BSh/BSk/BWh/BWk/Cfa/Cfb/Csa/Csb/Cwb/Dfa/Dfb/Dfc/Dwb/Dwc/EF/ET	11	Af/Am/Aw/BSh/BSk/BWh/Csb/Dfb/Dfc/Dwc/EF
BWh	Order	unassigned	1	0.125	19	Af/Am/Aw/BSh/BSk/BWh/BWk/Cfa/Cfb/Csa/Csb/Cwb/Dfa/Dfb/Dfc/Dwb/Dwc/EF/ET	18	Af/Am/Aw/BSh/BWh/BWk/Cfa/Cfb/Csa/Csb/Cwb/Dfa/Dfb/Dfc/Dwb/Dwc/EF/ET
BWh	Family	unassigned	2	0.25	19	Af/Am/Aw/BSh/BSk/BWh/BWk/Cfa/Cfb/Csa/Csb/Cwb/Dfa/Dfb/Dfc/Dwb/Dwc/EF/ET	19	Af/Am/Aw/BSh/BSk/BWh/BWk/Cfa/Cfb/Csa/Csb/Cwb/Dfa/Dfb/Dfc/Dwb/Dwc/EF/ET
BWh	Family	Chitinophagaceae	1	0.125	19	Af/Am/Aw/BSh/BSk/BWh/BWk/Cfa/Cfb/Csa/Csb/Cwb/Dfa/Dfb/Dfc/Dwb/Dwc/EF/ET	10	Af/Am/Aw/BSh/BWh/Csb/Dfb/Dfc/Dwc/EF
BWh	Family	Chthoniobacteraceae	1	0.125	19	Af/Am/Aw/BSh/BSk/BWh/BWk/Cfa/Cfb/Csa/Csb/Cwb/Dfa/Dfb/Dfc/Dwb/Dwc/EF/ET	10	BSh/BSk/BWh/Cfb/Csa/Cwb/Dfb/Dfc/Dwb/Dwc
BWh	Family	Gemmataceae	1	0.125	18	Af/Am/Aw/BSh/BSk/BWh/BWk/Cfa/Cfb/Csb/Cwb/Dfa/Dfb/Dfc/Dwb/Dwc/EF/ET	12	Am/Aw/BSh/BSk/BWh/BWk/Cfa/Cfb/Cwb/Dfb/Dfc/Dwb
BWh	Family	Haliangiaceae	1	0.125	19	Af/Am/Aw/BSh/BSk/BWh/BWk/Cfa/Cfb/Csa/Csb/Cwb/Dfa/Dfb/Dfc/Dwb/Dwc/EF/ET	2	BSh/BWh
BWh	Family	Mycobacteriaceae	1	0.125	19	Af/Am/Aw/BSh/BSk/BWh/BWk/Cfa/Cfb/Csa/Csb/Cwb/Dfa/Dfb/Dfc/Dwb/Dwc/EF/ET	5	Aw/BSk/BWh/Cwb/Dfb
BWh	Family	Opitutaceae	1	0.125	19	Af/Am/Aw/BSh/BSk/BWh/BWk/Cfa/Cfb/Csa/Csb/Cwb/Dfa/Dfb/Dfc/Dwb/Dwc/EF/ET	5	Af/BSk/BWh/Csb/Dwb
BWh	Genus	unassigned	5	0.625	19	Af/Am/Aw/BSh/BSk/BWh/BWk/Cfa/Cfb/Csa/Csb/Cwb/Dfa/Dfb/Dfc/Dwb/Dwc/EF/ET	19	Af/Am/Aw/BSh/BSk/BWh/BWk/Cfa/Cfb/Csa/Csb/Cwb/Dfa/Dfb/Dfc/Dwb/Dwc/EF/ET
BWh	Genus	DA101	1	0.125	19	Af/Am/Aw/BSh/BSk/BWh/BWk/Cfa/Cfb/Csa/Csb/Cwb/Dfa/Dfb/Dfc/Dwb/Dwc/EF/ET	10	BSh/BSk/BWh/Cfb/Csa/Cwb/Dfb/Dfc/Dwb/Dwc
BWh	Genus	Mycobacterium	1	0.125	19	Af/Am/Aw/BSh/BSk/BWh/BWk/Cfa/Cfb/Csa/Csb/Cwb/Dfa/Dfb/Dfc/Dwb/Dwc/EF/ET	5	Aw/BSk/BWh/Cwb/Dfb
BWh	Genus	Opitutus	1	0.125	19	Af/Am/Aw/BSh/BSk/BWh/BWk/Cfa/Cfb/Csa/Csb/Cwb/Dfa/Dfb/Dfc/Dwb/Dwc/EF/ET	4	BSk/BWh/Csb/Dwb
BWh	Species	unassigned	8	1	19	Af/Am/Aw/BSh/BSk/BWh/BWk/Cfa/Cfb/Csa/Csb/Cwb/Dfa/Dfb/Dfc/Dwb/Dwc/EF/ET	19	Af/Am/Aw/BSh/BSk/BWh/BWk/Cfa/Cfb/Csa/Csb/Cwb/Dfa/Dfb/Dfc/Dwb/Dwc/EF/ET
BWk	Kingdom	Bacteria	9	1	19	Af/Am/Aw/BSh/BSk/BWh/BWk/Cfa/Cfb/Csa/Csb/Cwb/Dfa/Dfb/Dfc/Dwb/Dwc/EF/ET	19	Af/Am/Aw/BSh/BSk/BWh/BWk/Cfa/Cfb/Csa/Csb/Cwb/Dfa/Dfb/Dfc/Dwb/Dwc/EF/ET
BWk	Phylum	Actinobacteria	4	0.4444	19	Af/Am/Aw/BSh/BSk/BWh/BWk/Cfa/Cfb/Csa/Csb/Cwb/Dfa/Dfb/Dfc/Dwb/Dwc/EF/ET	18	Af/Am/Aw/BSh/BSk/BWh/BWk/Cfa/Cfb/Csa/Csb/Cwb/Dfa/Dfb/Dfc/Dwb/EF/ET
BWk	Phylum	Proteobacteria	2	0.2222	19	Af/Am/Aw/BSh/BSk/BWh/BWk/Cfa/Cfb/Csa/Csb/Cwb/Dfa/Dfb/Dfc/Dwb/Dwc/EF/ET	19	Af/Am/Aw/BSh/BSk/BWh/BWk/Cfa/Cfb/Csa/Csb/Cwb/Dfa/Dfb/Dfc/Dwb/Dwc/EF/ET
BWk	Phylum	Acidobacteria	1	0.1111	19	Af/Am/Aw/BSh/BSk/BWh/BWk/Cfa/Cfb/Csa/Csb/Cwb/Dfa/Dfb/Dfc/Dwb/Dwc/EF/ET	17	Af/Am/Aw/BSh/BSk/BWk/Cfa/Cfb/Csb/Cwb/Dfa/Dfb/Dfc/Dwb/Dwc/EF/ET
BWk	Phylum	Nitrospirae	1	0.1111	19	Af/Am/Aw/BSh/BSk/BWh/BWk/Cfa/Cfb/Csa/Csb/Cwb/Dfa/Dfb/Dfc/Dwb/Dwc/EF/ET	10	Am/BWk/Cfa/Cfb/Dfa/Dfb/Dwb/Dwc/EF/ET
BWk	Phylum	Planctomycetes	1	0.1111	19	Af/Am/Aw/BSh/BSk/BWh/BWk/Cfa/Cfb/Csa/Csb/Cwb/Dfa/Dfb/Dfc/Dwb/Dwc/EF/ET	17	Af/Am/Aw/BSh/BSk/BWh/BWk/Cfa/Cfb/Csb/Cwb/Dfa/Dfb/Dfc/Dwb/Dwc/ET
BWk	Class	Thermoleophilia	2	0.2222	19	Af/Am/Aw/BSh/BSk/BWh/BWk/Cfa/Cfb/Csa/Csb/Cwb/Dfa/Dfb/Dfc/Dwb/Dwc/EF/ET	10	Af/Am/Aw/BWk/Cfa/Cfb/Csb/Dfb/Dfc/EF
BWk	Class	Acidimicrobiia	1	0.1111	19	Af/Am/Aw/BSh/BSk/BWh/BWk/Cfa/Cfb/Csa/Csb/Cwb/Dfa/Dfb/Dfc/Dwb/Dwc/EF/ET	8	Aw/BSh/BWk/Cfa/Cfb/Cwb/EF/ET
BWk	Class	Acidobacteria-6	1	0.1111	19	Af/Am/Aw/BSh/BSk/BWh/BWk/Cfa/Cfb/Csa/Csb/Cwb/Dfa/Dfb/Dfc/Dwb/Dwc/EF/ET	9	Af/Aw/BWk/Cfb/Csb/Dfa/Dfc/Dwc/ET
BWk	Class	Actinobacteria	1	0.1111	19	Af/Am/Aw/BSh/BSk/BWh/BWk/Cfa/Cfb/Csa/Csb/Cwb/Dfa/Dfb/Dfc/Dwb/Dwc/EF/ET	14	Af/Am/Aw/BSk/BWh/BWk/Cfa/Csa/Cwb/Dfa/Dfb/Dfc/Dwb/ET
BWk	Class	Deltaproteobacteria	1	0.1111	19	Af/Am/Aw/BSh/BSk/BWh/BWk/Cfa/Cfb/Csa/Csb/Cwb/Dfa/Dfb/Dfc/Dwb/Dwc/EF/ET	13	Am/BSh/BSk/BWh/BWk/Cfb/Csa/Csb/Cwb/Dfa/Dfb/Dwb/Dwc
BWk	Class	Gammaproteobacteria	1	0.1111	19	Af/Am/Aw/BSh/BSk/BWh/BWk/Cfa/Cfb/Csa/Csb/Cwb/Dfa/Dfb/Dfc/Dwb/Dwc/EF/ET	13	Am/Aw/BSh/BWk/Cfa/Cfb/Csb/Cwb/Dfa/Dfb/Dfc/Dwc/ET
BWk	Class	Nitrospira	1	0.1111	19	Af/Am/Aw/BSh/BSk/BWh/BWk/Cfa/Cfb/Csa/Csb/Cwb/Dfa/Dfb/Dfc/Dwb/Dwc/EF/ET	10	Am/BWk/Cfa/Cfb/Dfa/Dfb/Dwb/Dwc/EF/ET
BWk	Class	Planctomycetia	1	0.1111	19	Af/Am/Aw/BSh/BSk/BWh/BWk/Cfa/Cfb/Csa/Csb/Cwb/Dfa/Dfb/Dfc/Dwb/Dwc/EF/ET	16	Af/Am/Aw/BSh/BSk/BWh/BWk/Cfa/Cfb/Csb/Cwb/Dfa/Dfb/Dfc/Dwb/ET
BWk	Order	Solirubrobacterales	2	0.2222	19	Af/Am/Aw/BSh/BSk/BWh/BWk/Cfa/Cfb/Csa/Csb/Cwb/Dfa/Dfb/Dfc/Dwb/Dwc/EF/ET	7	Af/Am/Aw/BWk/Cfa/Cfb/Dfb
BWk	Order	Acidimicrobiales	1	0.1111	19	Af/Am/Aw/BSh/BSk/BWh/BWk/Cfa/Cfb/Csa/Csb/Cwb/Dfa/Dfb/Dfc/Dwb/Dwc/EF/ET	8	Aw/BSh/BWk/Cfa/Cfb/Cwb/EF/ET
BWk	Order	Actinomycetales	1	0.1111	19	Af/Am/Aw/BSh/BSk/BWh/BWk/Cfa/Cfb/Csa/Csb/Cwb/Dfa/Dfb/Dfc/Dwb/Dwc/EF/ET	14	Af/Am/Aw/BSk/BWh/BWk/Cfa/Csa/Cwb/Dfa/Dfb/Dfc/Dwb/ET
BWk	Order	Gemmatales	1	0.1111	19	Af/Am/Aw/BSh/BSk/BWh/BWk/Cfa/Cfb/Csa/Csb/Cwb/Dfa/Dfb/Dfc/Dwb/Dwc/EF/ET	14	Am/Aw/BSh/BSk/BWh/BWk/Cfa/Cfb/Cwb/Dfa/Dfb/Dfc/Dwb/ET
BWk	Order	Myxococcales	1	0.1111	19	Af/Am/Aw/BSh/BSk/BWh/BWk/Cfa/Cfb/Csa/Csb/Cwb/Dfa/Dfb/Dfc/Dwb/Dwc/EF/ET	9	BSh/BSk/BWh/BWk/Cfb/Csb/Cwb/Dfb/Dwb
BWk	Order	Nitrospirales	1	0.1111	19	Af/Am/Aw/BSh/BSk/BWh/BWk/Cfa/Cfb/Csa/Csb/Cwb/Dfa/Dfb/Dfc/Dwb/Dwc/EF/ET	10	Am/BWk/Cfa/Cfb/Dfa/Dfb/Dwb/Dwc/EF/ET
BWk	Order	Xanthomonadales	1	0.1111	19	Af/Am/Aw/BSh/BSk/BWh/BWk/Cfa/Cfb/Csa/Csb/Cwb/Dfa/Dfb/Dfc/Dwb/Dwc/EF/ET	7	Am/BWk/Csb/Cwb/Dfa/Dfc/Dwc
BWk	Order	unassigned	1	0.1111	19	Af/Am/Aw/BSh/BSk/BWh/BWk/Cfa/Cfb/Csa/Csb/Cwb/Dfa/Dfb/Dfc/Dwb/Dwc/EF/ET	18	Af/Am/Aw/BSh/BWh/BWk/Cfa/Cfb/Csa/Csb/Cwb/Dfa/Dfb/Dfc/Dwb/Dwc/EF/ET
BWk	Family	unassigned	4	0.4444	19	Af/Am/Aw/BSh/BSk/BWh/BWk/Cfa/Cfb/Csa/Csb/Cwb/Dfa/Dfb/Dfc/Dwb/Dwc/EF/ET	19	Af/Am/Aw/BSh/BSk/BWh/BWk/Cfa/Cfb/Csa/Csb/Cwb/Dfa/Dfb/Dfc/Dwb/Dwc/EF/ET
BWk	Family	Gemmataceae	1	0.1111	18	Af/Am/Aw/BSh/BSk/BWh/BWk/Cfa/Cfb/Csb/Cwb/Dfa/Dfb/Dfc/Dwb/Dwc/EF/ET	12	Am/Aw/BSh/BSk/BWh/BWk/Cfa/Cfb/Cwb/Dfb/Dfc/Dwb
BWk	Family	Nitrospiraceae	1	0.1111	19	Af/Am/Aw/BSh/BSk/BWh/BWk/Cfa/Cfb/Csa/Csb/Cwb/Dfa/Dfb/Dfc/Dwb/Dwc/EF/ET	6	BWk/Cfb/Dfa/Dfb/EF/ET
BWk	Family	Nocardioidaceae	1	0.1111	19	Af/Am/Aw/BSh/BSk/BWh/BWk/Cfa/Cfb/Csa/Csb/Cwb/Dfa/Dfb/Dfc/Dwb/Dwc/EF/ET	3	Af/BWk/Csa
BWk	Family	Sinobacteraceae	1	0.1111	19	Af/Am/Aw/BSh/BSk/BWh/BWk/Cfa/Cfb/Csa/Csb/Cwb/Dfa/Dfb/Dfc/Dwb/Dwc/EF/ET	5	BWk/Csb/Cwb/Dfa/Dfc
BWk	Family	Solirubrobacteraceae	1	0.1111	19	Af/Am/Aw/BSh/BSk/BWh/BWk/Cfa/Cfb/Csa/Csb/Cwb/Dfa/Dfb/Dfc/Dwb/Dwc/EF/ET	3	Aw/BWk/Cfb
BWk	Genus	unassigned	6	0.6667	19	Af/Am/Aw/BSh/BSk/BWh/BWk/Cfa/Cfb/Csa/Csb/Cwb/Dfa/Dfb/Dfc/Dwb/Dwc/EF/ET	19	Af/Am/Aw/BSh/BSk/BWh/BWk/Cfa/Cfb/Csa/Csb/Cwb/Dfa/Dfb/Dfc/Dwb/Dwc/EF/ET
BWk	Genus	Gemmata	1	0.1111	18	Af/Am/Aw/BSh/BSk/BWh/BWk/Cfa/Cfb/Csb/Cwb/Dfa/Dfb/Dfc/Dwb/Dwc/EF/ET	7	Am/Aw/BSk/BWk/Cfa/Dfc/Dwb
BWk	Genus	Nitrospira	1	0.1111	19	Af/Am/Aw/BSh/BSk/BWh/BWk/Cfa/Cfb/Csa/Csb/Cwb/Dfa/Dfb/Dfc/Dwb/Dwc/EF/ET	5	BWk/Dfa/Dfb/EF/ET
BWk	Genus	Steroidobacter	1	0.1111	18	Af/Am/Aw/BSh/BSk/BWh/BWk/Cfa/Cfb/Csa/Csb/Cwb/Dfa/Dfb/Dfc/Dwb/Dwc/EF	2	BWk/Cwb
BWk	Species	unassigned	9	1	19	Af/Am/Aw/BSh/BSk/BWh/BWk/Cfa/Cfb/Csa/Csb/Cwb/Dfa/Dfb/Dfc/Dwb/Dwc/EF/ET	19	Af/Am/Aw/BSh/BSk/BWh/BWk/Cfa/Cfb/Csa/Csb/Cwb/Dfa/Dfb/Dfc/Dwb/Dwc/EF/ET
Cfa	Kingdom	Bacteria	34	1	19	Af/Am/Aw/BSh/BSk/BWh/BWk/Cfa/Cfb/Csa/Csb/Cwb/Dfa/Dfb/Dfc/Dwb/Dwc/EF/ET	19	Af/Am/Aw/BSh/BSk/BWh/BWk/Cfa/Cfb/Csa/Csb/Cwb/Dfa/Dfb/Dfc/Dwb/Dwc/EF/ET
Cfa	Phylum	Acidobacteria	9	0.2647	19	Af/Am/Aw/BSh/BSk/BWh/BWk/Cfa/Cfb/Csa/Csb/Cwb/Dfa/Dfb/Dfc/Dwb/Dwc/EF/ET	17	Af/Am/Aw/BSh/BSk/BWk/Cfa/Cfb/Csb/Cwb/Dfa/Dfb/Dfc/Dwb/Dwc/EF/ET
Cfa	Phylum	Proteobacteria	7	0.2059	19	Af/Am/Aw/BSh/BSk/BWh/BWk/Cfa/Cfb/Csa/Csb/Cwb/Dfa/Dfb/Dfc/Dwb/Dwc/EF/ET	19	Af/Am/Aw/BSh/BSk/BWh/BWk/Cfa/Cfb/Csa/Csb/Cwb/Dfa/Dfb/Dfc/Dwb/Dwc/EF/ET
Cfa	Phylum	Actinobacteria	5	0.1471	19	Af/Am/Aw/BSh/BSk/BWh/BWk/Cfa/Cfb/Csa/Csb/Cwb/Dfa/Dfb/Dfc/Dwb/Dwc/EF/ET	18	Af/Am/Aw/BSh/BSk/BWh/BWk/Cfa/Cfb/Csa/Csb/Cwb/Dfa/Dfb/Dfc/Dwb/EF/ET
Cfa	Phylum	Verrucomicrobia	4	0.1176	19	Af/Am/Aw/BSh/BSk/BWh/BWk/Cfa/Cfb/Csa/Csb/Cwb/Dfa/Dfb/Dfc/Dwb/Dwc/EF/ET	18	Af/Am/Aw/BSh/BSk/BWh/Cfa/Cfb/Csa/Csb/Cwb/Dfa/Dfb/Dfc/Dwb/Dwc/EF/ET
Cfa	Phylum	Planctomycetes	3	0.0882	19	Af/Am/Aw/BSh/BSk/BWh/BWk/Cfa/Cfb/Csa/Csb/Cwb/Dfa/Dfb/Dfc/Dwb/Dwc/EF/ET	17	Af/Am/Aw/BSh/BSk/BWh/BWk/Cfa/Cfb/Csb/Cwb/Dfa/Dfb/Dfc/Dwb/Dwc/ET
Cfa	Phylum	Bacteroidetes	2	0.0588	19	Af/Am/Aw/BSh/BSk/BWh/BWk/Cfa/Cfb/Csa/Csb/Cwb/Dfa/Dfb/Dfc/Dwb/Dwc/EF/ET	14	Af/Am/Aw/BSh/BSk/BWh/Cfa/Cfb/Csb/Dfa/Dfb/Dfc/Dwc/EF
Cfa	Phylum	Chloroflexi	1	0.0294	19	Af/Am/Aw/BSh/BSk/BWh/BWk/Cfa/Cfb/Csa/Csb/Cwb/Dfa/Dfb/Dfc/Dwb/Dwc/EF/ET	15	Af/Am/Aw/BSh/BSk/Cfa/Cfb/Csb/Cwb/Dfb/Dfc/Dwb/Dwc/EF/ET
Cfa	Phylum	FCPU426	1	0.0294	12	Af/Am/Aw/Cfa/Cfb/Csb/Dfa/Dfb/Dfc/Dwb/Dwc/ET	2	Am/Cfa
Cfa	Phylum	Gemmatimonadetes	1	0.0294	19	Af/Am/Aw/BSh/BSk/BWh/BWk/Cfa/Cfb/Csa/Csb/Cwb/Dfa/Dfb/Dfc/Dwb/Dwc/EF/ET	10	Af/Am/Aw/Cfa/Csb/Cwb/Dfa/Dwb/Dwc/EF
Cfa	Phylum	Nitrospirae	1	0.0294	19	Af/Am/Aw/BSh/BSk/BWh/BWk/Cfa/Cfb/Csa/Csb/Cwb/Dfa/Dfb/Dfc/Dwb/Dwc/EF/ET	10	Am/BWk/Cfa/Cfb/Dfa/Dfb/Dwb/Dwc/EF/ET
Cfa	Class	Chloracidobacteria	5	0.1471	19	Af/Am/Aw/BSh/BSk/BWh/BWk/Cfa/Cfb/Csa/Csb/Cwb/Dfa/Dfb/Dfc/Dwb/Dwc/EF/ET	12	Am/Aw/BSh/BSk/Cfa/Cfb/Cwb/Dfa/Dfb/Dfc/Dwb/Dwc
Cfa	Class	Alphaproteobacteria	4	0.1176	19	Af/Am/Aw/BSh/BSk/BWh/BWk/Cfa/Cfb/Csa/Csb/Cwb/Dfa/Dfb/Dfc/Dwb/Dwc/EF/ET	17	Af/Am/Aw/BSh/BSk/Cfa/Cfb/Csa/Csb/Cwb/Dfa/Dfb/Dfc/Dwb/Dwc/EF/ET
Cfa	Class	unassigned	3	0.0882	19	Af/Am/Aw/BSh/BSk/BWh/BWk/Cfa/Cfb/Csa/Csb/Cwb/Dfa/Dfb/Dfc/Dwb/Dwc/EF/ET	12	Af/Am/Aw/Cfa/Cfb/Csa/Csb/Cwb/Dwb/Dwc/EF/ET
Cfa	Class	Acidimicrobiia	2	0.0588	19	Af/Am/Aw/BSh/BSk/BWh/BWk/Cfa/Cfb/Csa/Csb/Cwb/Dfa/Dfb/Dfc/Dwb/Dwc/EF/ET	8	Aw/BSh/BWk/Cfa/Cfb/Cwb/EF/ET
Cfa	Class	Betaproteobacteria	2	0.0588	19	Af/Am/Aw/BSh/BSk/BWh/BWk/Cfa/Cfb/Csa/Csb/Cwb/Dfa/Dfb/Dfc/Dwb/Dwc/EF/ET	17	Af/Am/Aw/BSh/BSk/BWh/Cfa/Cfb/Csa/Csb/Cwb/Dfa/Dfb/Dfc/Dwb/EF/ET
Cfa	Class	Planctomycetia	2	0.0588	19	Af/Am/Aw/BSh/BSk/BWh/BWk/Cfa/Cfb/Csa/Csb/Cwb/Dfa/Dfb/Dfc/Dwb/Dwc/EF/ET	16	Af/Am/Aw/BSh/BSk/BWh/BWk/Cfa/Cfb/Csb/Cwb/Dfa/Dfb/Dfc/Dwb/ET
Cfa	Class	Thermoleophilia	2	0.0588	19	Af/Am/Aw/BSh/BSk/BWh/BWk/Cfa/Cfb/Csa/Csb/Cwb/Dfa/Dfb/Dfc/Dwb/Dwc/EF/ET	10	Af/Am/Aw/BWk/Cfa/Cfb/Csb/Dfb/Dfc/EF
Cfa	Class	Acidobacteria-5	1	0.0294	16	Af/Am/Aw/BSh/BSk/Cfa/Cfb/Csa/Csb/Cwb/Dfa/Dfb/Dfc/Dwb/Dwc/ET	10	Af/Am/Aw/Cfa/Cfb/Cwb/Dfa/Dfb/Dfc/Dwc
Cfa	Class	Acidobacteriia	1	0.0294	18	Af/Am/Aw/BSh/BSk/BWh/Cfa/Cfb/Csa/Csb/Cwb/Dfa/Dfb/Dfc/Dwb/Dwc/EF/ET	7	Cfa/Cfb/Csb/Dfa/Dfb/Dfc/Dwc
Cfa	Class	Actinobacteria	1	0.0294	19	Af/Am/Aw/BSh/BSk/BWh/BWk/Cfa/Cfb/Csa/Csb/Cwb/Dfa/Dfb/Dfc/Dwb/Dwc/EF/ET	14	Af/Am/Aw/BSk/BWh/BWk/Cfa/Csa/Cwb/Dfa/Dfb/Dfc/Dwb/ET
Cfa	Class	Anaerolineae	1	0.0294	16	Af/Am/Aw/BSk/Cfa/Cfb/Csa/Csb/Cwb/Dfa/Dfb/Dfc/Dwb/Dwc/EF/ET	6	Af/BSk/Cfa/Cfb/Csb/EF
Cfa	Class	Cytophagia	1	0.0294	19	Af/Am/Aw/BSh/BSk/BWh/BWk/Cfa/Cfb/Csa/Csb/Cwb/Dfa/Dfb/Dfc/Dwb/Dwc/EF/ET	8	Am/BSk/Cfa/Csb/Dfa/Dfc/Dwc/EF
Cfa	Class	DA052	1	0.0294	16	Af/Am/Aw/BSh/BSk/Cfa/Cfb/Csb/Cwb/Dfa/Dfb/Dfc/Dwb/Dwc/EF/ET	2	Cfa/Dfa
Cfa	Class	Gammaproteobacteria	1	0.0294	19	Af/Am/Aw/BSh/BSk/BWh/BWk/Cfa/Cfb/Csa/Csb/Cwb/Dfa/Dfb/Dfc/Dwb/Dwc/EF/ET	13	Am/Aw/BSh/BWk/Cfa/Cfb/Csb/Cwb/Dfa/Dfb/Dfc/Dwc/ET
Cfa	Class	Gemmatimonadetes	1	0.0294	19	Af/Am/Aw/BSh/BSk/BWh/BWk/Cfa/Cfb/Csa/Csb/Cwb/Dfa/Dfb/Dfc/Dwb/Dwc/EF/ET	8	Af/Am/Aw/Cfa/Csb/Dfa/Dwb/Dwc
Cfa	Class	Nitrospira	1	0.0294	19	Af/Am/Aw/BSh/BSk/BWh/BWk/Cfa/Cfb/Csa/Csb/Cwb/Dfa/Dfb/Dfc/Dwb/Dwc/EF/ET	10	Am/BWk/Cfa/Cfb/Dfa/Dfb/Dwb/Dwc/EF/ET
Cfa	Class	Pedosphaerae	1	0.0294	19	Af/Am/Aw/BSh/BSk/BWh/BWk/Cfa/Cfb/Csa/Csb/Cwb/Dfa/Dfb/Dfc/Dwb/Dwc/EF/ET	10	Aw/BSk/Cfa/Cfb/Cwb/Dfa/Dfc/Dwc/EF/ET
Cfa	Class	Phycisphaerae	1	0.0294	18	Af/Am/Aw/BSh/BSk/BWh/BWk/Cfa/Cfb/Csb/Cwb/Dfa/Dfb/Dfc/Dwb/Dwc/EF/ET	9	Af/Cfa/Cfb/Csb/Dfb/Dfc/Dwb/Dwc/ET
Cfa	Class	Solibacteres	1	0.0294	19	Af/Am/Aw/BSh/BSk/BWh/BWk/Cfa/Cfb/Csa/Csb/Cwb/Dfa/Dfb/Dfc/Dwb/Dwc/EF/ET	9	Af/Aw/BSk/Cfa/Dfa/Dfb/Dwb/Dwc/EF
Cfa	Class	Sphingobacteriia	1	0.0294	19	Af/Am/Aw/BSh/BSk/BWh/BWk/Cfa/Cfb/Csa/Csb/Cwb/Dfa/Dfb/Dfc/Dwb/Dwc/EF/ET	9	Af/Am/Aw/BSh/Cfa/Cfb/Dfb/Dfc/EF
Cfa	Class	Verrucomicrobiae	1	0.0294	19	Af/Am/Aw/BSh/BSk/BWh/BWk/Cfa/Cfb/Csa/Csb/Cwb/Dfa/Dfb/Dfc/Dwb/Dwc/EF/ET	6	Af/Am/Cfa/Csb/Dfb/Dwb
Cfa	Order	RB41	5	0.1471	19	Af/Am/Aw/BSh/BSk/BWh/BWk/Cfa/Cfb/Csa/Csb/Cwb/Dfa/Dfb/Dfc/Dwb/Dwc/EF/ET	10	Am/Aw/BSh/BSk/Cfa/Cfb/Cwb/Dfa/Dfb/Dwc
Cfa	Order	unassigned	4	0.1176	19	Af/Am/Aw/BSh/BSk/BWh/BWk/Cfa/Cfb/Csa/Csb/Cwb/Dfa/Dfb/Dfc/Dwb/Dwc/EF/ET	18	Af/Am/Aw/BSh/BWh/BWk/Cfa/Cfb/Csa/Csb/Cwb/Dfa/Dfb/Dfc/Dwb/Dwc/EF/ET
Cfa	Order	Acidimicrobiales	2	0.0588	19	Af/Am/Aw/BSh/BSk/BWh/BWk/Cfa/Cfb/Csa/Csb/Cwb/Dfa/Dfb/Dfc/Dwb/Dwc/EF/ET	8	Aw/BSh/BWk/Cfa/Cfb/Cwb/EF/ET
Cfa	Order	Rhizobiales	2	0.0588	19	Af/Am/Aw/BSh/BSk/BWh/BWk/Cfa/Cfb/Csa/Csb/Cwb/Dfa/Dfb/Dfc/Dwb/Dwc/EF/ET	12	Af/Aw/BSh/Cfa/Csa/Csb/Cwb/Dfa/Dfb/Dfc/Dwc/ET
Cfa	Order	Acidobacteriales	1	0.0294	18	Af/Am/Aw/BSh/BSk/BWh/Cfa/Cfb/Csa/Csb/Cwb/Dfa/Dfb/Dfc/Dwb/Dwc/EF/ET	7	Cfa/Cfb/Csb/Dfa/Dfb/Dfc/Dwc
Cfa	Order	Actinomycetales	1	0.0294	19	Af/Am/Aw/BSh/BSk/BWh/BWk/Cfa/Cfb/Csa/Csb/Cwb/Dfa/Dfb/Dfc/Dwb/Dwc/EF/ET	14	Af/Am/Aw/BSk/BWh/BWk/Cfa/Csa/Cwb/Dfa/Dfb/Dfc/Dwb/ET
Cfa	Order	Burkholderiales	1	0.0294	19	Af/Am/Aw/BSh/BSk/BWh/BWk/Cfa/Cfb/Csa/Csb/Cwb/Dfa/Dfb/Dfc/Dwb/Dwc/EF/ET	9	Am/BSh/BSk/Cfa/Cfb/Csa/Cwb/Dfa/Dwb
Cfa	Order	Cytophagales	1	0.0294	19	Af/Am/Aw/BSh/BSk/BWh/BWk/Cfa/Cfb/Csa/Csb/Cwb/Dfa/Dfb/Dfc/Dwb/Dwc/EF/ET	8	Am/BSk/Cfa/Csb/Dfa/Dfc/Dwc/EF
Cfa	Order	Ellin6513	1	0.0294	16	Af/Am/Aw/BSh/BSk/Cfa/Cfb/Csb/Cwb/Dfa/Dfb/Dfc/Dwb/Dwc/EF/ET	2	Cfa/Dfa
Cfa	Order	Gaiellales	1	0.0294	18	Af/Am/Aw/BSh/BSk/BWk/Cfa/Cfb/Csa/Csb/Cwb/Dfa/Dfb/Dfc/Dwb/Dwc/EF/ET	7	Af/Aw/Cfa/Cfb/Csb/Dfc/EF
Cfa	Order	Gemmatales	1	0.0294	19	Af/Am/Aw/BSh/BSk/BWh/BWk/Cfa/Cfb/Csa/Csb/Cwb/Dfa/Dfb/Dfc/Dwb/Dwc/EF/ET	14	Am/Aw/BSh/BSk/BWh/BWk/Cfa/Cfb/Cwb/Dfa/Dfb/Dfc/Dwb/ET
Cfa	Order	H39	1	0.0294	13	Af/Aw/BSk/Cfa/Cfb/Csb/Dfa/Dfb/Dfc/Dwb/Dwc/EF/ET	4	Cfa/Cfb/Csb/EF
Cfa	Order	HTCC2188	1	0.0294	12	Af/Am/Aw/Cfa/Cfb/Csb/Dfa/Dfb/Dfc/Dwb/Dwc/ET	5	Cfa/Cfb/Dfb/Dfc/ET
Cfa	Order	IS-44	1	0.0294	16	Af/Am/Aw/BSk/Cfa/Cfb/Csa/Csb/Cwb/Dfa/Dfb/Dfc/Dwb/Dwc/EF/ET	2	Cfa/Cwb
Cfa	Order	KD8-87	1	0.0294	14	Af/Am/Aw/BSk/Cfa/Cfb/Csb/Cwb/Dfa/Dfb/Dfc/Dwb/Dwc/ET	2	Cfa/Dwb
Cfa	Order	Nitrospirales	1	0.0294	19	Af/Am/Aw/BSh/BSk/BWh/BWk/Cfa/Cfb/Csa/Csb/Cwb/Dfa/Dfb/Dfc/Dwb/Dwc/EF/ET	10	Am/BWk/Cfa/Cfb/Dfa/Dfb/Dwb/Dwc/EF/ET
Cfa	Order	Pedosphaerales	1	0.0294	19	Af/Am/Aw/BSh/BSk/BWh/BWk/Cfa/Cfb/Csa/Csb/Cwb/Dfa/Dfb/Dfc/Dwb/Dwc/EF/ET	10	Aw/BSk/Cfa/Cfb/Cwb/Dfa/Dfc/Dwc/EF/ET
Cfa	Order	Pirellulales	1	0.0294	19	Af/Am/Aw/BSh/BSk/BWh/BWk/Cfa/Cfb/Csa/Csb/Cwb/Dfa/Dfb/Dfc/Dwb/Dwc/EF/ET	6	Cfa/Csb/Dfb/Dfc/Dwb/ET
Cfa	Order	Rhodospirillales	1	0.0294	19	Af/Am/Aw/BSh/BSk/BWh/BWk/Cfa/Cfb/Csa/Csb/Cwb/Dfa/Dfb/Dfc/Dwb/Dwc/EF/ET	7	Am/Aw/Cfa/Cfb/Dfb/Dwb/ET
Cfa	Order	Solibacterales	1	0.0294	19	Af/Am/Aw/BSh/BSk/BWh/BWk/Cfa/Cfb/Csa/Csb/Cwb/Dfa/Dfb/Dfc/Dwb/Dwc/EF/ET	9	Af/Aw/BSk/Cfa/Dfa/Dfb/Dwb/Dwc/EF
Cfa	Order	Solirubrobacterales	1	0.0294	19	Af/Am/Aw/BSh/BSk/BWh/BWk/Cfa/Cfb/Csa/Csb/Cwb/Dfa/Dfb/Dfc/Dwb/Dwc/EF/ET	7	Af/Am/Aw/BWk/Cfa/Cfb/Dfb
Cfa	Order	Sphingobacteriales	1	0.0294	19	Af/Am/Aw/BSh/BSk/BWh/BWk/Cfa/Cfb/Csa/Csb/Cwb/Dfa/Dfb/Dfc/Dwb/Dwc/EF/ET	9	Af/Am/Aw/BSh/Cfa/Cfb/Dfb/Dfc/EF
Cfa	Order	Sphingomonadales	1	0.0294	19	Af/Am/Aw/BSh/BSk/BWh/BWk/Cfa/Cfb/Csa/Csb/Cwb/Dfa/Dfb/Dfc/Dwb/Dwc/EF/ET	8	Am/BSk/Cfa/Cfb/Csa/Cwb/Dfc/Dwc
Cfa	Order	Verrucomicrobiales	1	0.0294	19	Af/Am/Aw/BSh/BSk/BWh/BWk/Cfa/Cfb/Csa/Csb/Cwb/Dfa/Dfb/Dfc/Dwb/Dwc/EF/ET	6	Af/Am/Cfa/Csb/Dfb/Dwb
Cfa	Order	WD2101	1	0.0294	18	Af/Am/Aw/BSh/BSk/BWh/BWk/Cfa/Cfb/Csb/Cwb/Dfa/Dfb/Dfc/Dwb/Dwc/EF/ET	8	Af/Cfa/Cfb/Csb/Dfb/Dwb/Dwc/ET
Cfa	Family	unassigned	18	0.5294	19	Af/Am/Aw/BSh/BSk/BWh/BWk/Cfa/Cfb/Csa/Csb/Cwb/Dfa/Dfb/Dfc/Dwb/Dwc/EF/ET	19	Af/Am/Aw/BSh/BSk/BWh/BWk/Cfa/Cfb/Csa/Csb/Cwb/Dfa/Dfb/Dfc/Dwb/Dwc/EF/ET
Cfa	Family	Ellin6075	3	0.0882	19	Af/Am/Aw/BSh/BSk/BWh/BWk/Cfa/Cfb/Csa/Csb/Cwb/Dfa/Dfb/Dfc/Dwb/Dwc/EF/ET	5	Am/Aw/BSh/Cfa/Dfa
Cfa	Family	Acetobacteraceae	1	0.0294	17	Af/Am/Aw/BSh/BSk/Cfa/Cfb/Csa/Csb/Cwb/Dfa/Dfb/Dfc/Dwb/Dwc/EF/ET	4	Cfa/Cfb/Dfb/ET
Cfa	Family	Cytophagaceae	1	0.0294	19	Af/Am/Aw/BSh/BSk/BWh/BWk/Cfa/Cfb/Csa/Csb/Cwb/Dfa/Dfb/Dfc/Dwb/Dwc/EF/ET	8	Am/BSk/Cfa/Csb/Dfa/Dfc/Dwc/EF
Cfa	Family	Ellin515	1	0.0294	19	Af/Am/Aw/BSh/BSk/BWh/BWk/Cfa/Cfb/Csa/Csb/Cwb/Dfa/Dfb/Dfc/Dwb/Dwc/EF/ET	5	Aw/BSk/Cfa/Dfa/Dfc
Cfa	Family	Erythrobacteraceae	1	0.0294	19	Af/Am/Aw/BSh/BSk/BWh/BWk/Cfa/Cfb/Csa/Csb/Cwb/Dfa/Dfb/Dfc/Dwb/Dwc/EF/ET	1	Cfa
Cfa	Family	Gaiellaceae	1	0.0294	18	Af/Am/Aw/BSh/BSk/BWk/Cfa/Cfb/Csa/Csb/Cwb/Dfa/Dfb/Dfc/Dwb/Dwc/EF/ET	7	Af/Aw/Cfa/Cfb/Csb/Dfc/EF
Cfa	Family	Gemmataceae	1	0.0294	18	Af/Am/Aw/BSh/BSk/BWh/BWk/Cfa/Cfb/Csb/Cwb/Dfa/Dfb/Dfc/Dwb/Dwc/EF/ET	12	Am/Aw/BSh/BSk/BWh/BWk/Cfa/Cfb/Cwb/Dfb/Dfc/Dwb
Cfa	Family	HTCC2089	1	0.0294	12	Af/Am/Aw/Cfa/Cfb/Csb/Dfa/Dfb/Dfc/Dwb/Dwc/ET	5	Cfa/Cfb/Dfb/Dfc/ET
Cfa	Family	Koribacteraceae	1	0.0294	18	Af/Am/Aw/BSh/BSk/BWh/Cfa/Cfb/Csa/Csb/Cwb/Dfa/Dfb/Dfc/Dwb/Dwc/EF/ET	6	Cfa/Csb/Dfa/Dfb/Dfc/Dwc
Cfa	Family	Leptospirillaceae	1	0.0294	11	Af/Aw/Cfa/Cfb/Csb/Dfa/Dfb/Dfc/Dwb/Dwc/ET	2	Cfa/Dwb
Cfa	Family	Nakamurellaceae	1	0.0294	12	Af/BSk/Cfa/Cfb/Csb/Dfa/Dfb/Dfc/Dwb/Dwc/EF/ET	2	Cfa/Dfc
Cfa	Family	Pirellulaceae	1	0.0294	19	Af/Am/Aw/BSh/BSk/BWh/BWk/Cfa/Cfb/Csa/Csb/Cwb/Dfa/Dfb/Dfc/Dwb/Dwc/EF/ET	6	Cfa/Csb/Dfb/Dfc/Dwb/ET
Cfa	Family	Rhodobiaceae	1	0.0294	14	Af/Am/Aw/BSk/Cfa/Cfb/Csb/Cwb/Dfa/Dfb/Dfc/Dwb/Dwc/ET	3	Cfa/Dfa/Dfc
Cfa	Family	Verrucomicrobiaceae	1	0.0294	19	Af/Am/Aw/BSh/BSk/BWh/BWk/Cfa/Cfb/Csa/Csb/Cwb/Dfa/Dfb/Dfc/Dwb/Dwc/EF/ET	6	Af/Am/Cfa/Csb/Dfb/Dwb
Cfa	Genus	unassigned	30	0.8824	19	Af/Am/Aw/BSh/BSk/BWh/BWk/Cfa/Cfb/Csa/Csb/Cwb/Dfa/Dfb/Dfc/Dwb/Dwc/EF/ET	19	Af/Am/Aw/BSh/BSk/BWh/BWk/Cfa/Cfb/Csa/Csb/Cwb/Dfa/Dfb/Dfc/Dwb/Dwc/EF/ET
Cfa	Genus	A17	1	0.0294	16	Af/Am/Aw/BSh/BSk/Cfa/Cfb/Csa/Csb/Cwb/Dfa/Dfb/Dfc/Dwb/Dwc/ET	2	Cfa/Dfb
Cfa	Genus	Afifella	1	0.0294	14	Af/Am/Aw/BSk/Cfa/Cfb/Csb/Cwb/Dfa/Dfb/Dfc/Dwb/Dwc/ET	3	Cfa/Dfa/Dfc
Cfa	Genus	Gemmata	1	0.0294	18	Af/Am/Aw/BSh/BSk/BWh/BWk/Cfa/Cfb/Csb/Cwb/Dfa/Dfb/Dfc/Dwb/Dwc/EF/ET	7	Am/Aw/BSk/BWk/Cfa/Dfc/Dwb
Cfa	Genus	Luteolibacter	1	0.0294	19	Af/Am/Aw/BSh/BSk/BWh/BWk/Cfa/Cfb/Csa/Csb/Cwb/Dfa/Dfb/Dfc/Dwb/Dwc/EF/ET	4	Am/Cfa/Dfb/Dwb
Cfa	Species	unassigned	34	1	19	Af/Am/Aw/BSh/BSk/BWh/BWk/Cfa/Cfb/Csa/Csb/Cwb/Dfa/Dfb/Dfc/Dwb/Dwc/EF/ET	19	Af/Am/Aw/BSh/BSk/BWh/BWk/Cfa/Cfb/Csa/Csb/Cwb/Dfa/Dfb/Dfc/Dwb/Dwc/EF/ET
Cfb	Kingdom	Bacteria	33	1	19	Af/Am/Aw/BSh/BSk/BWh/BWk/Cfa/Cfb/Csa/Csb/Cwb/Dfa/Dfb/Dfc/Dwb/Dwc/EF/ET	19	Af/Am/Aw/BSh/BSk/BWh/BWk/Cfa/Cfb/Csa/Csb/Cwb/Dfa/Dfb/Dfc/Dwb/Dwc/EF/ET
Cfb	Phylum	Planctomycetes	9	0.2727	19	Af/Am/Aw/BSh/BSk/BWh/BWk/Cfa/Cfb/Csa/Csb/Cwb/Dfa/Dfb/Dfc/Dwb/Dwc/EF/ET	17	Af/Am/Aw/BSh/BSk/BWh/BWk/Cfa/Cfb/Csb/Cwb/Dfa/Dfb/Dfc/Dwb/Dwc/ET
Cfb	Phylum	Proteobacteria	7	0.2121	19	Af/Am/Aw/BSh/BSk/BWh/BWk/Cfa/Cfb/Csa/Csb/Cwb/Dfa/Dfb/Dfc/Dwb/Dwc/EF/ET	19	Af/Am/Aw/BSh/BSk/BWh/BWk/Cfa/Cfb/Csa/Csb/Cwb/Dfa/Dfb/Dfc/Dwb/Dwc/EF/ET
Cfb	Phylum	Acidobacteria	6	0.1818	19	Af/Am/Aw/BSh/BSk/BWh/BWk/Cfa/Cfb/Csa/Csb/Cwb/Dfa/Dfb/Dfc/Dwb/Dwc/EF/ET	17	Af/Am/Aw/BSh/BSk/BWk/Cfa/Cfb/Csb/Cwb/Dfa/Dfb/Dfc/Dwb/Dwc/EF/ET
Cfb	Phylum	Actinobacteria	4	0.1212	19	Af/Am/Aw/BSh/BSk/BWh/BWk/Cfa/Cfb/Csa/Csb/Cwb/Dfa/Dfb/Dfc/Dwb/Dwc/EF/ET	18	Af/Am/Aw/BSh/BSk/BWh/BWk/Cfa/Cfb/Csa/Csb/Cwb/Dfa/Dfb/Dfc/Dwb/EF/ET
Cfb	Phylum	Bacteroidetes	2	0.0606	19	Af/Am/Aw/BSh/BSk/BWh/BWk/Cfa/Cfb/Csa/Csb/Cwb/Dfa/Dfb/Dfc/Dwb/Dwc/EF/ET	14	Af/Am/Aw/BSh/BSk/BWh/Cfa/Cfb/Csb/Dfa/Dfb/Dfc/Dwc/EF
Cfb	Phylum	Chloroflexi	2	0.0606	19	Af/Am/Aw/BSh/BSk/BWh/BWk/Cfa/Cfb/Csa/Csb/Cwb/Dfa/Dfb/Dfc/Dwb/Dwc/EF/ET	15	Af/Am/Aw/BSh/BSk/Cfa/Cfb/Csb/Cwb/Dfb/Dfc/Dwb/Dwc/EF/ET
Cfb	Phylum	Verrucomicrobia	2	0.0606	19	Af/Am/Aw/BSh/BSk/BWh/BWk/Cfa/Cfb/Csa/Csb/Cwb/Dfa/Dfb/Dfc/Dwb/Dwc/EF/ET	18	Af/Am/Aw/BSh/BSk/BWh/Cfa/Cfb/Csa/Csb/Cwb/Dfa/Dfb/Dfc/Dwb/Dwc/EF/ET
Cfb	Phylum	Nitrospirae	1	0.0303	19	Af/Am/Aw/BSh/BSk/BWh/BWk/Cfa/Cfb/Csa/Csb/Cwb/Dfa/Dfb/Dfc/Dwb/Dwc/EF/ET	10	Am/BWk/Cfa/Cfb/Dfa/Dfb/Dwb/Dwc/EF/ET
Cfb	Class	Phycisphaerae	5	0.1515	18	Af/Am/Aw/BSh/BSk/BWh/BWk/Cfa/Cfb/Csb/Cwb/Dfa/Dfb/Dfc/Dwb/Dwc/EF/ET	9	Af/Cfa/Cfb/Csb/Dfb/Dfc/Dwb/Dwc/ET
Cfb	Class	Planctomycetia	4	0.1212	19	Af/Am/Aw/BSh/BSk/BWh/BWk/Cfa/Cfb/Csa/Csb/Cwb/Dfa/Dfb/Dfc/Dwb/Dwc/EF/ET	16	Af/Am/Aw/BSh/BSk/BWh/BWk/Cfa/Cfb/Csb/Cwb/Dfa/Dfb/Dfc/Dwb/ET
Cfb	Class	Alphaproteobacteria	3	0.0909	19	Af/Am/Aw/BSh/BSk/BWh/BWk/Cfa/Cfb/Csa/Csb/Cwb/Dfa/Dfb/Dfc/Dwb/Dwc/EF/ET	17	Af/Am/Aw/BSh/BSk/Cfa/Cfb/Csa/Csb/Cwb/Dfa/Dfb/Dfc/Dwb/Dwc/EF/ET
Cfb	Class	Thermoleophilia	3	0.0909	19	Af/Am/Aw/BSh/BSk/BWh/BWk/Cfa/Cfb/Csa/Csb/Cwb/Dfa/Dfb/Dfc/Dwb/Dwc/EF/ET	10	Af/Am/Aw/BWk/Cfa/Cfb/Csb/Dfb/Dfc/EF
Cfb	Class	Chloracidobacteria	2	0.0606	19	Af/Am/Aw/BSh/BSk/BWh/BWk/Cfa/Cfb/Csa/Csb/Cwb/Dfa/Dfb/Dfc/Dwb/Dwc/EF/ET	12	Am/Aw/BSh/BSk/Cfa/Cfb/Cwb/Dfa/Dfb/Dfc/Dwb/Dwc
Cfb	Class	Deltaproteobacteria	2	0.0606	19	Af/Am/Aw/BSh/BSk/BWh/BWk/Cfa/Cfb/Csa/Csb/Cwb/Dfa/Dfb/Dfc/Dwb/Dwc/EF/ET	13	Am/BSh/BSk/BWh/BWk/Cfb/Csa/Csb/Cwb/Dfa/Dfb/Dwb/Dwc
Cfb	Class	unassigned	2	0.0606	19	Af/Am/Aw/BSh/BSk/BWh/BWk/Cfa/Cfb/Csa/Csb/Cwb/Dfa/Dfb/Dfc/Dwb/Dwc/EF/ET	12	Af/Am/Aw/Cfa/Cfb/Csa/Csb/Cwb/Dwb/Dwc/EF/ET
Cfb	Class	Acidimicrobiia	1	0.0303	19	Af/Am/Aw/BSh/BSk/BWh/BWk/Cfa/Cfb/Csa/Csb/Cwb/Dfa/Dfb/Dfc/Dwb/Dwc/EF/ET	8	Aw/BSh/BWk/Cfa/Cfb/Cwb/EF/ET
Cfb	Class	Acidobacteria-5	1	0.0303	16	Af/Am/Aw/BSh/BSk/Cfa/Cfb/Csa/Csb/Cwb/Dfa/Dfb/Dfc/Dwb/Dwc/ET	10	Af/Am/Aw/Cfa/Cfb/Cwb/Dfa/Dfb/Dfc/Dwc
Cfb	Class	Acidobacteria-6	1	0.0303	19	Af/Am/Aw/BSh/BSk/BWh/BWk/Cfa/Cfb/Csa/Csb/Cwb/Dfa/Dfb/Dfc/Dwb/Dwc/EF/ET	9	Af/Aw/BWk/Cfb/Csb/Dfa/Dfc/Dwc/ET
Cfb	Class	Acidobacteriia	1	0.0303	18	Af/Am/Aw/BSh/BSk/BWh/Cfa/Cfb/Csa/Csb/Cwb/Dfa/Dfb/Dfc/Dwb/Dwc/EF/ET	7	Cfa/Cfb/Csb/Dfa/Dfb/Dfc/Dwc
Cfb	Class	Anaerolineae	1	0.0303	16	Af/Am/Aw/BSk/Cfa/Cfb/Csa/Csb/Cwb/Dfa/Dfb/Dfc/Dwb/Dwc/EF/ET	6	Af/BSk/Cfa/Cfb/Csb/EF
Cfb	Class	Betaproteobacteria	1	0.0303	19	Af/Am/Aw/BSh/BSk/BWh/BWk/Cfa/Cfb/Csa/Csb/Cwb/Dfa/Dfb/Dfc/Dwb/Dwc/EF/ET	17	Af/Am/Aw/BSh/BSk/BWh/Cfa/Cfb/Csa/Csb/Cwb/Dfa/Dfb/Dfc/Dwb/EF/ET
Cfb	Class	Ellin6529	1	0.0303	19	Af/Am/Aw/BSh/BSk/BWh/BWk/Cfa/Cfb/Csa/Csb/Cwb/Dfa/Dfb/Dfc/Dwb/Dwc/EF/ET	4	Af/Cfb/Dfc/Dwb
Cfb	Class	Gammaproteobacteria	1	0.0303	19	Af/Am/Aw/BSh/BSk/BWh/BWk/Cfa/Cfb/Csa/Csb/Cwb/Dfa/Dfb/Dfc/Dwb/Dwc/EF/ET	13	Am/Aw/BSh/BWk/Cfa/Cfb/Csb/Cwb/Dfa/Dfb/Dfc/Dwc/ET
Cfb	Class	Nitrospira	1	0.0303	19	Af/Am/Aw/BSh/BSk/BWh/BWk/Cfa/Cfb/Csa/Csb/Cwb/Dfa/Dfb/Dfc/Dwb/Dwc/EF/ET	10	Am/BWk/Cfa/Cfb/Dfa/Dfb/Dwb/Dwc/EF/ET
Cfb	Class	Pedosphaerae	1	0.0303	19	Af/Am/Aw/BSh/BSk/BWh/BWk/Cfa/Cfb/Csa/Csb/Cwb/Dfa/Dfb/Dfc/Dwb/Dwc/EF/ET	10	Aw/BSk/Cfa/Cfb/Cwb/Dfa/Dfc/Dwc/EF/ET
Cfb	Class	Spartobacteria	1	0.0303	19	Af/Am/Aw/BSh/BSk/BWh/BWk/Cfa/Cfb/Csa/Csb/Cwb/Dfa/Dfb/Dfc/Dwb/Dwc/EF/ET	10	BSh/BSk/BWh/Cfb/Csa/Cwb/Dfb/Dfc/Dwb/Dwc
Cfb	Class	Sphingobacteriia	1	0.0303	19	Af/Am/Aw/BSh/BSk/BWh/BWk/Cfa/Cfb/Csa/Csb/Cwb/Dfa/Dfb/Dfc/Dwb/Dwc/EF/ET	9	Af/Am/Aw/BSh/Cfa/Cfb/Dfb/Dfc/EF
Cfb	Order	WD2101	5	0.1515	18	Af/Am/Aw/BSh/BSk/BWh/BWk/Cfa/Cfb/Csb/Cwb/Dfa/Dfb/Dfc/Dwb/Dwc/EF/ET	8	Af/Cfa/Cfb/Csb/Dfb/Dwb/Dwc/ET
Cfb	Order	unassigned	5	0.1515	19	Af/Am/Aw/BSh/BSk/BWh/BWk/Cfa/Cfb/Csa/Csb/Cwb/Dfa/Dfb/Dfc/Dwb/Dwc/EF/ET	18	Af/Am/Aw/BSh/BWh/BWk/Cfa/Cfb/Csa/Csb/Cwb/Dfa/Dfb/Dfc/Dwb/Dwc/EF/ET
Cfb	Order	Gemmatales	4	0.1212	19	Af/Am/Aw/BSh/BSk/BWh/BWk/Cfa/Cfb/Csa/Csb/Cwb/Dfa/Dfb/Dfc/Dwb/Dwc/EF/ET	14	Am/Aw/BSh/BSk/BWh/BWk/Cfa/Cfb/Cwb/Dfa/Dfb/Dfc/Dwb/ET
Cfb	Order	Myxococcales	2	0.0606	19	Af/Am/Aw/BSh/BSk/BWh/BWk/Cfa/Cfb/Csa/Csb/Cwb/Dfa/Dfb/Dfc/Dwb/Dwc/EF/ET	9	BSh/BSk/BWh/BWk/Cfb/Csb/Cwb/Dfb/Dwb
Cfb	Order	Solirubrobacterales	2	0.0606	19	Af/Am/Aw/BSh/BSk/BWh/BWk/Cfa/Cfb/Csa/Csb/Cwb/Dfa/Dfb/Dfc/Dwb/Dwc/EF/ET	7	Af/Am/Aw/BWk/Cfa/Cfb/Dfb
Cfb	Order	Acidimicrobiales	1	0.0303	19	Af/Am/Aw/BSh/BSk/BWh/BWk/Cfa/Cfb/Csa/Csb/Cwb/Dfa/Dfb/Dfc/Dwb/Dwc/EF/ET	8	Aw/BSh/BWk/Cfa/Cfb/Cwb/EF/ET
Cfb	Order	Acidobacteriales	1	0.0303	18	Af/Am/Aw/BSh/BSk/BWh/Cfa/Cfb/Csa/Csb/Cwb/Dfa/Dfb/Dfc/Dwb/Dwc/EF/ET	7	Cfa/Cfb/Csb/Dfa/Dfb/Dfc/Dwc
Cfb	Order	Burkholderiales	1	0.0303	19	Af/Am/Aw/BSh/BSk/BWh/BWk/Cfa/Cfb/Csa/Csb/Cwb/Dfa/Dfb/Dfc/Dwb/Dwc/EF/ET	9	Am/BSh/BSk/Cfa/Cfb/Csa/Cwb/Dfa/Dwb
Cfb	Order	CCU21	1	0.0303	17	Af/Am/Aw/BSh/BSk/BWk/Cfa/Cfb/Csb/Cwb/Dfa/Dfb/Dfc/Dwb/Dwc/EF/ET	6	Cfb/Csb/Dfa/Dfc/Dwc/ET
Cfb	Order	Chthoniobacterales	1	0.0303	19	Af/Am/Aw/BSh/BSk/BWh/BWk/Cfa/Cfb/Csa/Csb/Cwb/Dfa/Dfb/Dfc/Dwb/Dwc/EF/ET	10	BSh/BSk/BWh/Cfb/Csa/Cwb/Dfb/Dfc/Dwb/Dwc
Cfb	Order	DS-100	1	0.0303	15	Af/Am/Aw/BSh/BSk/Cfa/Cfb/Csa/Csb/Cwb/Dfa/Dfb/Dfc/Dwb/Dwc	2	Cfb/Dfc
Cfb	Order	Gaiellales	1	0.0303	18	Af/Am/Aw/BSh/BSk/BWk/Cfa/Cfb/Csa/Csb/Cwb/Dfa/Dfb/Dfc/Dwb/Dwc/EF/ET	7	Af/Aw/Cfa/Cfb/Csb/Dfc/EF
Cfb	Order	H39	1	0.0303	13	Af/Aw/BSk/Cfa/Cfb/Csb/Dfa/Dfb/Dfc/Dwb/Dwc/EF/ET	4	Cfa/Cfb/Csb/EF
Cfb	Order	HTCC2188	1	0.0303	12	Af/Am/Aw/Cfa/Cfb/Csb/Dfa/Dfb/Dfc/Dwb/Dwc/ET	5	Cfa/Cfb/Dfb/Dfc/ET
Cfb	Order	Nitrospirales	1	0.0303	19	Af/Am/Aw/BSh/BSk/BWh/BWk/Cfa/Cfb/Csa/Csb/Cwb/Dfa/Dfb/Dfc/Dwb/Dwc/EF/ET	10	Am/BWk/Cfa/Cfb/Dfa/Dfb/Dwb/Dwc/EF/ET
Cfb	Order	Pedosphaerales	1	0.0303	19	Af/Am/Aw/BSh/BSk/BWh/BWk/Cfa/Cfb/Csa/Csb/Cwb/Dfa/Dfb/Dfc/Dwb/Dwc/EF/ET	10	Aw/BSk/Cfa/Cfb/Cwb/Dfa/Dfc/Dwc/EF/ET
Cfb	Order	RB41	1	0.0303	19	Af/Am/Aw/BSh/BSk/BWh/BWk/Cfa/Cfb/Csa/Csb/Cwb/Dfa/Dfb/Dfc/Dwb/Dwc/EF/ET	10	Am/Aw/BSh/BSk/Cfa/Cfb/Cwb/Dfa/Dfb/Dwc
Cfb	Order	Rhodospirillales	1	0.0303	19	Af/Am/Aw/BSh/BSk/BWh/BWk/Cfa/Cfb/Csa/Csb/Cwb/Dfa/Dfb/Dfc/Dwb/Dwc/EF/ET	7	Am/Aw/Cfa/Cfb/Dfb/Dwb/ET
Cfb	Order	Sphingobacteriales	1	0.0303	19	Af/Am/Aw/BSh/BSk/BWh/BWk/Cfa/Cfb/Csa/Csb/Cwb/Dfa/Dfb/Dfc/Dwb/Dwc/EF/ET	9	Af/Am/Aw/BSh/Cfa/Cfb/Dfb/Dfc/EF
Cfb	Order	Sphingomonadales	1	0.0303	19	Af/Am/Aw/BSh/BSk/BWh/BWk/Cfa/Cfb/Csa/Csb/Cwb/Dfa/Dfb/Dfc/Dwb/Dwc/EF/ET	8	Am/BSk/Cfa/Cfb/Csa/Cwb/Dfc/Dwc
Cfb	Family	unassigned	18	0.5455	19	Af/Am/Aw/BSh/BSk/BWh/BWk/Cfa/Cfb/Csa/Csb/Cwb/Dfa/Dfb/Dfc/Dwb/Dwc/EF/ET	19	Af/Am/Aw/BSh/BSk/BWh/BWk/Cfa/Cfb/Csa/Csb/Cwb/Dfa/Dfb/Dfc/Dwb/Dwc/EF/ET
Cfb	Family	Gemmataceae	3	0.0909	18	Af/Am/Aw/BSh/BSk/BWh/BWk/Cfa/Cfb/Csb/Cwb/Dfa/Dfb/Dfc/Dwb/Dwc/EF/ET	12	Am/Aw/BSh/BSk/BWh/BWk/Cfa/Cfb/Cwb/Dfb/Dfc/Dwb
Cfb	Family	Acetobacteraceae	1	0.0303	17	Af/Am/Aw/BSh/BSk/Cfa/Cfb/Csa/Csb/Cwb/Dfa/Dfb/Dfc/Dwb/Dwc/EF/ET	4	Cfa/Cfb/Dfb/ET
Cfb	Family	Acidobacteriaceae	1	0.0303	16	Af/Am/Aw/BSh/BSk/Cfa/Cfb/Csa/Csb/Dfa/Dfb/Dfc/Dwb/Dwc/EF/ET	1	Cfb
Cfb	Family	Chthoniobacteraceae	1	0.0303	19	Af/Am/Aw/BSh/BSk/BWh/BWk/Cfa/Cfb/Csa/Csb/Cwb/Dfa/Dfb/Dfc/Dwb/Dwc/EF/ET	10	BSh/BSk/BWh/Cfb/Csa/Cwb/Dfb/Dfc/Dwb/Dwc
Cfb	Family	Comamonadaceae	1	0.0303	19	Af/Am/Aw/BSh/BSk/BWh/BWk/Cfa/Cfb/Csa/Csb/Cwb/Dfa/Dfb/Dfc/Dwb/Dwc/EF/ET	7	Am/BSh/BSk/Cfb/Csa/Cwb/Dfa
Cfb	Family	EB1017	1	0.0303	17	Af/Am/Aw/BSh/BSk/Cfa/Cfb/Csa/Csb/Cwb/Dfa/Dfb/Dfc/Dwb/Dwc/EF/ET	4	Aw/Cfb/Cwb/ET
Cfb	Family	Ellin517	1	0.0303	17	Af/Am/Aw/BSh/BSk/BWh/BWk/Cfa/Cfb/Csb/Cwb/Dfa/Dfb/Dfc/Dwb/Dwc/ET	5	BSk/Cfb/Cwb/Dfa/Dfc
Cfb	Family	Gaiellaceae	1	0.0303	18	Af/Am/Aw/BSh/BSk/BWk/Cfa/Cfb/Csa/Csb/Cwb/Dfa/Dfb/Dfc/Dwb/Dwc/EF/ET	7	Af/Aw/Cfa/Cfb/Csb/Dfc/EF
Cfb	Family	HTCC2089	1	0.0303	12	Af/Am/Aw/Cfa/Cfb/Csb/Dfa/Dfb/Dfc/Dwb/Dwc/ET	5	Cfa/Cfb/Dfb/Dfc/ET
Cfb	Family	Isosphaeraceae	1	0.0303	16	Af/Am/Aw/BSh/BSk/Cfa/Cfb/Csa/Csb/Cwb/Dfa/Dfb/Dfc/Dwb/Dwc/ET	5	Am/BSk/Cfb/Dfa/ET
Cfb	Family	Nitrospiraceae	1	0.0303	19	Af/Am/Aw/BSh/BSk/BWh/BWk/Cfa/Cfb/Csa/Csb/Cwb/Dfa/Dfb/Dfc/Dwb/Dwc/EF/ET	6	BWk/Cfb/Dfa/Dfb/EF/ET
Cfb	Family	Solirubrobacteraceae	1	0.0303	19	Af/Am/Aw/BSh/BSk/BWh/BWk/Cfa/Cfb/Csa/Csb/Cwb/Dfa/Dfb/Dfc/Dwb/Dwc/EF/ET	3	Aw/BWk/Cfb
Cfb	Family	Sphingomonadaceae	1	0.0303	19	Af/Am/Aw/BSh/BSk/BWh/BWk/Cfa/Cfb/Csa/Csb/Cwb/Dfa/Dfb/Dfc/Dwb/Dwc/EF/ET	7	Am/BSk/Cfb/Csa/Cwb/Dfc/Dwc
Cfb	Genus	unassigned	30	0.9091	19	Af/Am/Aw/BSh/BSk/BWh/BWk/Cfa/Cfb/Csa/Csb/Cwb/Dfa/Dfb/Dfc/Dwb/Dwc/EF/ET	19	Af/Am/Aw/BSh/BSk/BWh/BWk/Cfa/Cfb/Csa/Csb/Cwb/Dfa/Dfb/Dfc/Dwb/Dwc/EF/ET
Cfb	Genus	DA101	1	0.0303	19	Af/Am/Aw/BSh/BSk/BWh/BWk/Cfa/Cfb/Csa/Csb/Cwb/Dfa/Dfb/Dfc/Dwb/Dwc/EF/ET	10	BSh/BSk/BWh/Cfb/Csa/Cwb/Dfb/Dfc/Dwb/Dwc
Cfb	Genus	Edaphobacter	1	0.0303	15	Af/Am/Aw/BSh/BSk/Cfa/Cfb/Csa/Csb/Dfa/Dfb/Dfc/Dwb/Dwc/EF	1	Cfb
Cfb	Genus	Kaistobacter	1	0.0303	19	Af/Am/Aw/BSh/BSk/BWh/BWk/Cfa/Cfb/Csa/Csb/Cwb/Dfa/Dfb/Dfc/Dwb/Dwc/EF/ET	5	Am/BSk/Cfb/Csa/Cwb
Cfb	Species	unassigned	33	1	19	Af/Am/Aw/BSh/BSk/BWh/BWk/Cfa/Cfb/Csa/Csb/Cwb/Dfa/Dfb/Dfc/Dwb/Dwc/EF/ET	19	Af/Am/Aw/BSh/BSk/BWh/BWk/Cfa/Cfb/Csa/Csb/Cwb/Dfa/Dfb/Dfc/Dwb/Dwc/EF/ET
Csa	Kingdom	Bacteria	10	1	19	Af/Am/Aw/BSh/BSk/BWh/BWk/Cfa/Cfb/Csa/Csb/Cwb/Dfa/Dfb/Dfc/Dwb/Dwc/EF/ET	19	Af/Am/Aw/BSh/BSk/BWh/BWk/Cfa/Cfb/Csa/Csb/Cwb/Dfa/Dfb/Dfc/Dwb/Dwc/EF/ET
Csa	Phylum	Proteobacteria	7	0.7	19	Af/Am/Aw/BSh/BSk/BWh/BWk/Cfa/Cfb/Csa/Csb/Cwb/Dfa/Dfb/Dfc/Dwb/Dwc/EF/ET	19	Af/Am/Aw/BSh/BSk/BWh/BWk/Cfa/Cfb/Csa/Csb/Cwb/Dfa/Dfb/Dfc/Dwb/Dwc/EF/ET
Csa	Phylum	Actinobacteria	1	0.1	19	Af/Am/Aw/BSh/BSk/BWh/BWk/Cfa/Cfb/Csa/Csb/Cwb/Dfa/Dfb/Dfc/Dwb/Dwc/EF/ET	18	Af/Am/Aw/BSh/BSk/BWh/BWk/Cfa/Cfb/Csa/Csb/Cwb/Dfa/Dfb/Dfc/Dwb/EF/ET
Csa	Phylum	Firmicutes	1	0.1	19	Af/Am/Aw/BSh/BSk/BWh/BWk/Cfa/Cfb/Csa/Csb/Cwb/Dfa/Dfb/Dfc/Dwb/Dwc/EF/ET	3	BSk/Csa/Dwb
Csa	Phylum	Verrucomicrobia	1	0.1	19	Af/Am/Aw/BSh/BSk/BWh/BWk/Cfa/Cfb/Csa/Csb/Cwb/Dfa/Dfb/Dfc/Dwb/Dwc/EF/ET	18	Af/Am/Aw/BSh/BSk/BWh/Cfa/Cfb/Csa/Csb/Cwb/Dfa/Dfb/Dfc/Dwb/Dwc/EF/ET
Csa	Class	Alphaproteobacteria	4	0.4	19	Af/Am/Aw/BSh/BSk/BWh/BWk/Cfa/Cfb/Csa/Csb/Cwb/Dfa/Dfb/Dfc/Dwb/Dwc/EF/ET	17	Af/Am/Aw/BSh/BSk/Cfa/Cfb/Csa/Csb/Cwb/Dfa/Dfb/Dfc/Dwb/Dwc/EF/ET
Csa	Class	Actinobacteria	1	0.1	19	Af/Am/Aw/BSh/BSk/BWh/BWk/Cfa/Cfb/Csa/Csb/Cwb/Dfa/Dfb/Dfc/Dwb/Dwc/EF/ET	14	Af/Am/Aw/BSk/BWh/BWk/Cfa/Csa/Cwb/Dfa/Dfb/Dfc/Dwb/ET
Csa	Class	Bacilli	1	0.1	19	Af/Am/Aw/BSh/BSk/BWh/BWk/Cfa/Cfb/Csa/Csb/Cwb/Dfa/Dfb/Dfc/Dwb/Dwc/EF/ET	3	BSk/Csa/Dwb
Csa	Class	Betaproteobacteria	1	0.1	19	Af/Am/Aw/BSh/BSk/BWh/BWk/Cfa/Cfb/Csa/Csb/Cwb/Dfa/Dfb/Dfc/Dwb/Dwc/EF/ET	17	Af/Am/Aw/BSh/BSk/BWh/Cfa/Cfb/Csa/Csb/Cwb/Dfa/Dfb/Dfc/Dwb/EF/ET
Csa	Class	Deltaproteobacteria	1	0.1	19	Af/Am/Aw/BSh/BSk/BWh/BWk/Cfa/Cfb/Csa/Csb/Cwb/Dfa/Dfb/Dfc/Dwb/Dwc/EF/ET	13	Am/BSh/BSk/BWh/BWk/Cfb/Csa/Csb/Cwb/Dfa/Dfb/Dwb/Dwc
Csa	Class	Spartobacteria	1	0.1	19	Af/Am/Aw/BSh/BSk/BWh/BWk/Cfa/Cfb/Csa/Csb/Cwb/Dfa/Dfb/Dfc/Dwb/Dwc/EF/ET	10	BSh/BSk/BWh/Cfb/Csa/Cwb/Dfb/Dfc/Dwb/Dwc
Csa	Class	unassigned	1	0.1	19	Af/Am/Aw/BSh/BSk/BWh/BWk/Cfa/Cfb/Csa/Csb/Cwb/Dfa/Dfb/Dfc/Dwb/Dwc/EF/ET	12	Af/Am/Aw/Cfa/Cfb/Csa/Csb/Cwb/Dwb/Dwc/EF/ET
Csa	Order	Actinomycetales	1	0.1	19	Af/Am/Aw/BSh/BSk/BWh/BWk/Cfa/Cfb/Csa/Csb/Cwb/Dfa/Dfb/Dfc/Dwb/Dwc/EF/ET	14	Af/Am/Aw/BSk/BWh/BWk/Cfa/Csa/Cwb/Dfa/Dfb/Dfc/Dwb/ET
Csa	Order	Bacillales	1	0.1	19	Af/Am/Aw/BSh/BSk/BWh/BWk/Cfa/Cfb/Csa/Csb/Cwb/Dfa/Dfb/Dfc/Dwb/Dwc/EF/ET	3	BSk/Csa/Dwb
Csa	Order	Burkholderiales	1	0.1	19	Af/Am/Aw/BSh/BSk/BWh/BWk/Cfa/Cfb/Csa/Csb/Cwb/Dfa/Dfb/Dfc/Dwb/Dwc/EF/ET	9	Am/BSh/BSk/Cfa/Cfb/Csa/Cwb/Dfa/Dwb
Csa	Order	Caulobacterales	1	0.1	19	Af/Am/Aw/BSh/BSk/BWh/BWk/Cfa/Cfb/Csa/Csb/Cwb/Dfa/Dfb/Dfc/Dwb/Dwc/EF/ET	5	Am/BSk/Csa/Dwb/ET
Csa	Order	Chthoniobacterales	1	0.1	19	Af/Am/Aw/BSh/BSk/BWh/BWk/Cfa/Cfb/Csa/Csb/Cwb/Dfa/Dfb/Dfc/Dwb/Dwc/EF/ET	10	BSh/BSk/BWh/Cfb/Csa/Cwb/Dfb/Dfc/Dwb/Dwc
Csa	Order	Ellin329	1	0.1	17	Af/Am/Aw/BSh/BSk/Cfa/Cfb/Csa/Csb/Cwb/Dfa/Dfb/Dfc/Dwb/Dwc/EF/ET	2	Csa/ET
Csa	Order	Rhizobiales	1	0.1	19	Af/Am/Aw/BSh/BSk/BWh/BWk/Cfa/Cfb/Csa/Csb/Cwb/Dfa/Dfb/Dfc/Dwb/Dwc/EF/ET	12	Af/Aw/BSh/Cfa/Csa/Csb/Cwb/Dfa/Dfb/Dfc/Dwc/ET
Csa	Order	Sphingomonadales	1	0.1	19	Af/Am/Aw/BSh/BSk/BWh/BWk/Cfa/Cfb/Csa/Csb/Cwb/Dfa/Dfb/Dfc/Dwb/Dwc/EF/ET	8	Am/BSk/Cfa/Cfb/Csa/Cwb/Dfc/Dwc
Csa	Order	Syntrophobacterales	1	0.1	19	Af/Am/Aw/BSh/BSk/BWh/BWk/Cfa/Cfb/Csa/Csb/Cwb/Dfa/Dfb/Dfc/Dwb/Dwc/EF/ET	6	Am/BSk/Csa/Csb/Dfa/Dwc
Csa	Order	unassigned	1	0.1	19	Af/Am/Aw/BSh/BSk/BWh/BWk/Cfa/Cfb/Csa/Csb/Cwb/Dfa/Dfb/Dfc/Dwb/Dwc/EF/ET	18	Af/Am/Aw/BSh/BWh/BWk/Cfa/Cfb/Csa/Csb/Cwb/Dfa/Dfb/Dfc/Dwb/Dwc/EF/ET
Csa	Family	unassigned	2	0.2	19	Af/Am/Aw/BSh/BSk/BWh/BWk/Cfa/Cfb/Csa/Csb/Cwb/Dfa/Dfb/Dfc/Dwb/Dwc/EF/ET	19	Af/Am/Aw/BSh/BSk/BWh/BWk/Cfa/Cfb/Csa/Csb/Cwb/Dfa/Dfb/Dfc/Dwb/Dwc/EF/ET
Csa	Family	Bacillaceae	1	0.1	19	Af/Am/Aw/BSh/BSk/BWh/BWk/Cfa/Cfb/Csa/Csb/Cwb/Dfa/Dfb/Dfc/Dwb/Dwc/EF/ET	1	Csa
Csa	Family	Caulobacteraceae	1	0.1	19	Af/Am/Aw/BSh/BSk/BWh/BWk/Cfa/Cfb/Csa/Csb/Cwb/Dfa/Dfb/Dfc/Dwb/Dwc/EF/ET	5	Am/BSk/Csa/Dwb/ET
Csa	Family	Chthoniobacteraceae	1	0.1	19	Af/Am/Aw/BSh/BSk/BWh/BWk/Cfa/Cfb/Csa/Csb/Cwb/Dfa/Dfb/Dfc/Dwb/Dwc/EF/ET	10	BSh/BSk/BWh/Cfb/Csa/Cwb/Dfb/Dfc/Dwb/Dwc
Csa	Family	Comamonadaceae	1	0.1	19	Af/Am/Aw/BSh/BSk/BWh/BWk/Cfa/Cfb/Csa/Csb/Cwb/Dfa/Dfb/Dfc/Dwb/Dwc/EF/ET	7	Am/BSh/BSk/Cfb/Csa/Cwb/Dfa
Csa	Family	Hyphomicrobiaceae	1	0.1	19	Af/Am/Aw/BSh/BSk/BWh/BWk/Cfa/Cfb/Csa/Csb/Cwb/Dfa/Dfb/Dfc/Dwb/Dwc/EF/ET	8	Af/BSh/Csa/Csb/Dfb/Dfc/Dwc/ET
Csa	Family	Nocardioidaceae	1	0.1	19	Af/Am/Aw/BSh/BSk/BWh/BWk/Cfa/Cfb/Csa/Csb/Cwb/Dfa/Dfb/Dfc/Dwb/Dwc/EF/ET	3	Af/BWk/Csa
Csa	Family	Sphingomonadaceae	1	0.1	19	Af/Am/Aw/BSh/BSk/BWh/BWk/Cfa/Cfb/Csa/Csb/Cwb/Dfa/Dfb/Dfc/Dwb/Dwc/EF/ET	7	Am/BSk/Cfb/Csa/Cwb/Dfc/Dwc
Csa	Family	Syntrophobacteraceae	1	0.1	19	Af/Am/Aw/BSh/BSk/BWh/BWk/Cfa/Cfb/Csa/Csb/Cwb/Dfa/Dfb/Dfc/Dwb/Dwc/EF/ET	6	Am/BSk/Csa/Csb/Dfa/Dwc
Csa	Genus	unassigned	4	0.4	19	Af/Am/Aw/BSh/BSk/BWh/BWk/Cfa/Cfb/Csa/Csb/Cwb/Dfa/Dfb/Dfc/Dwb/Dwc/EF/ET	19	Af/Am/Aw/BSh/BSk/BWh/BWk/Cfa/Cfb/Csa/Csb/Cwb/Dfa/Dfb/Dfc/Dwb/Dwc/EF/ET
Csa	Genus	Bacillus	1	0.1	19	Af/Am/Aw/BSh/BSk/BWh/BWk/Cfa/Cfb/Csa/Csb/Cwb/Dfa/Dfb/Dfc/Dwb/Dwc/EF/ET	1	Csa
Csa	Genus	DA101	1	0.1	19	Af/Am/Aw/BSh/BSk/BWh/BWk/Cfa/Cfb/Csa/Csb/Cwb/Dfa/Dfb/Dfc/Dwb/Dwc/EF/ET	10	BSh/BSk/BWh/Cfb/Csa/Cwb/Dfb/Dfc/Dwb/Dwc
Csa	Genus	Hylemonella	1	0.1	18	Af/Am/Aw/BSh/BSk/BWh/Cfa/Cfb/Csa/Csb/Cwb/Dfa/Dfb/Dfc/Dwb/Dwc/EF/ET	1	Csa
Csa	Genus	Kaistobacter	1	0.1	19	Af/Am/Aw/BSh/BSk/BWh/BWk/Cfa/Cfb/Csa/Csb/Cwb/Dfa/Dfb/Dfc/Dwb/Dwc/EF/ET	5	Am/BSk/Cfb/Csa/Cwb
Csa	Genus	Phenylobacterium	1	0.1	19	Af/Am/Aw/BSh/BSk/BWh/BWk/Cfa/Cfb/Csa/Csb/Cwb/Dfa/Dfb/Dfc/Dwb/Dwc/EF/ET	4	Am/BSk/Csa/ET
Csa	Genus	Rhodoplanes	1	0.1	19	Af/Am/Aw/BSh/BSk/BWh/BWk/Cfa/Cfb/Csa/Csb/Cwb/Dfa/Dfb/Dfc/Dwb/Dwc/EF/ET	6	Af/BSh/Csa/Dfb/Dfc/Dwc
Csa	Species	unassigned	9	0.9	19	Af/Am/Aw/BSh/BSk/BWh/BWk/Cfa/Cfb/Csa/Csb/Cwb/Dfa/Dfb/Dfc/Dwb/Dwc/EF/ET	19	Af/Am/Aw/BSh/BSk/BWh/BWk/Cfa/Cfb/Csa/Csb/Cwb/Dfa/Dfb/Dfc/Dwb/Dwc/EF/ET
Csa	Species	cereus	1	0.1	16	Af/Am/Aw/BSh/BSk/Cfa/Cfb/Csa/Csb/Cwb/Dfa/Dfb/Dfc/Dwb/Dwc/ET	1	Csa
Csb	Kingdom	Bacteria	35	1	19	Af/Am/Aw/BSh/BSk/BWh/BWk/Cfa/Cfb/Csa/Csb/Cwb/Dfa/Dfb/Dfc/Dwb/Dwc/EF/ET	19	Af/Am/Aw/BSh/BSk/BWh/BWk/Cfa/Cfb/Csa/Csb/Cwb/Dfa/Dfb/Dfc/Dwb/Dwc/EF/ET
Csb	Phylum	Proteobacteria	14	0.4	19	Af/Am/Aw/BSh/BSk/BWh/BWk/Cfa/Cfb/Csa/Csb/Cwb/Dfa/Dfb/Dfc/Dwb/Dwc/EF/ET	19	Af/Am/Aw/BSh/BSk/BWh/BWk/Cfa/Cfb/Csa/Csb/Cwb/Dfa/Dfb/Dfc/Dwb/Dwc/EF/ET
Csb	Phylum	Bacteroidetes	5	0.1429	19	Af/Am/Aw/BSh/BSk/BWh/BWk/Cfa/Cfb/Csa/Csb/Cwb/Dfa/Dfb/Dfc/Dwb/Dwc/EF/ET	14	Af/Am/Aw/BSh/BSk/BWh/Cfa/Cfb/Csb/Dfa/Dfb/Dfc/Dwc/EF
Csb	Phylum	Planctomycetes	5	0.1429	19	Af/Am/Aw/BSh/BSk/BWh/BWk/Cfa/Cfb/Csa/Csb/Cwb/Dfa/Dfb/Dfc/Dwb/Dwc/EF/ET	17	Af/Am/Aw/BSh/BSk/BWh/BWk/Cfa/Cfb/Csb/Cwb/Dfa/Dfb/Dfc/Dwb/Dwc/ET
Csb	Phylum	Chloroflexi	3	0.0857	19	Af/Am/Aw/BSh/BSk/BWh/BWk/Cfa/Cfb/Csa/Csb/Cwb/Dfa/Dfb/Dfc/Dwb/Dwc/EF/ET	15	Af/Am/Aw/BSh/BSk/Cfa/Cfb/Csb/Cwb/Dfb/Dfc/Dwb/Dwc/EF/ET
Csb	Phylum	Verrucomicrobia	3	0.0857	19	Af/Am/Aw/BSh/BSk/BWh/BWk/Cfa/Cfb/Csa/Csb/Cwb/Dfa/Dfb/Dfc/Dwb/Dwc/EF/ET	18	Af/Am/Aw/BSh/BSk/BWh/Cfa/Cfb/Csa/Csb/Cwb/Dfa/Dfb/Dfc/Dwb/Dwc/EF/ET
Csb	Phylum	Acidobacteria	2	0.0571	19	Af/Am/Aw/BSh/BSk/BWh/BWk/Cfa/Cfb/Csa/Csb/Cwb/Dfa/Dfb/Dfc/Dwb/Dwc/EF/ET	17	Af/Am/Aw/BSh/BSk/BWk/Cfa/Cfb/Csb/Cwb/Dfa/Dfb/Dfc/Dwb/Dwc/EF/ET
Csb	Phylum	Actinobacteria	1	0.0286	19	Af/Am/Aw/BSh/BSk/BWh/BWk/Cfa/Cfb/Csa/Csb/Cwb/Dfa/Dfb/Dfc/Dwb/Dwc/EF/ET	18	Af/Am/Aw/BSh/BSk/BWh/BWk/Cfa/Cfb/Csa/Csb/Cwb/Dfa/Dfb/Dfc/Dwb/EF/ET
Csb	Phylum	Elusimicrobia	1	0.0286	18	Af/Am/Aw/BSh/BSk/BWh/BWk/Cfa/Cfb/Csb/Cwb/Dfa/Dfb/Dfc/Dwb/Dwc/EF/ET	7	Af/Aw/BSh/Csb/Cwb/Dwb/ET
Csb	Phylum	Gemmatimonadetes	1	0.0286	19	Af/Am/Aw/BSh/BSk/BWh/BWk/Cfa/Cfb/Csa/Csb/Cwb/Dfa/Dfb/Dfc/Dwb/Dwc/EF/ET	10	Af/Am/Aw/Cfa/Csb/Cwb/Dfa/Dwb/Dwc/EF
Csb	Class	Deltaproteobacteria	5	0.1429	19	Af/Am/Aw/BSh/BSk/BWh/BWk/Cfa/Cfb/Csa/Csb/Cwb/Dfa/Dfb/Dfc/Dwb/Dwc/EF/ET	13	Am/BSh/BSk/BWh/BWk/Cfb/Csa/Csb/Cwb/Dfa/Dfb/Dwb/Dwc
Csb	Class	Alphaproteobacteria	4	0.1143	19	Af/Am/Aw/BSh/BSk/BWh/BWk/Cfa/Cfb/Csa/Csb/Cwb/Dfa/Dfb/Dfc/Dwb/Dwc/EF/ET	17	Af/Am/Aw/BSh/BSk/Cfa/Cfb/Csa/Csb/Cwb/Dfa/Dfb/Dfc/Dwb/Dwc/EF/ET
Csb	Class	Betaproteobacteria	2	0.0571	19	Af/Am/Aw/BSh/BSk/BWh/BWk/Cfa/Cfb/Csa/Csb/Cwb/Dfa/Dfb/Dfc/Dwb/Dwc/EF/ET	17	Af/Am/Aw/BSh/BSk/BWh/Cfa/Cfb/Csa/Csb/Cwb/Dfa/Dfb/Dfc/Dwb/EF/ET
Csb	Class	Cytophagia	2	0.0571	19	Af/Am/Aw/BSh/BSk/BWh/BWk/Cfa/Cfb/Csa/Csb/Cwb/Dfa/Dfb/Dfc/Dwb/Dwc/EF/ET	8	Am/BSk/Cfa/Csb/Dfa/Dfc/Dwc/EF
Csb	Class	Gammaproteobacteria	2	0.0571	19	Af/Am/Aw/BSh/BSk/BWh/BWk/Cfa/Cfb/Csa/Csb/Cwb/Dfa/Dfb/Dfc/Dwb/Dwc/EF/ET	13	Am/Aw/BSh/BWk/Cfa/Cfb/Csb/Cwb/Dfa/Dfb/Dfc/Dwc/ET
Csb	Class	Opitutae	2	0.0571	19	Af/Am/Aw/BSh/BSk/BWh/BWk/Cfa/Cfb/Csa/Csb/Cwb/Dfa/Dfb/Dfc/Dwb/Dwc/EF/ET	5	Af/BSk/BWh/Csb/Dwb
Csb	Class	unassigned	2	0.0571	19	Af/Am/Aw/BSh/BSk/BWh/BWk/Cfa/Cfb/Csa/Csb/Cwb/Dfa/Dfb/Dfc/Dwb/Dwc/EF/ET	12	Af/Am/Aw/Cfa/Cfb/Csa/Csb/Cwb/Dwb/Dwc/EF/ET
Csb	Class	Acidobacteria-6	1	0.0286	19	Af/Am/Aw/BSh/BSk/BWh/BWk/Cfa/Cfb/Csa/Csb/Cwb/Dfa/Dfb/Dfc/Dwb/Dwc/EF/ET	9	Af/Aw/BWk/Cfb/Csb/Dfa/Dfc/Dwc/ET
Csb	Class	Acidobacteriia	1	0.0286	18	Af/Am/Aw/BSh/BSk/BWh/Cfa/Cfb/Csa/Csb/Cwb/Dfa/Dfb/Dfc/Dwb/Dwc/EF/ET	7	Cfa/Cfb/Csb/Dfa/Dfb/Dfc/Dwc
Csb	Class	Anaerolineae	1	0.0286	16	Af/Am/Aw/BSk/Cfa/Cfb/Csa/Csb/Cwb/Dfa/Dfb/Dfc/Dwb/Dwc/EF/ET	6	Af/BSk/Cfa/Cfb/Csb/EF
Csb	Class	Elusimicrobia	1	0.0286	18	Af/Am/Aw/BSh/BSk/BWh/BWk/Cfa/Cfb/Csb/Cwb/Dfa/Dfb/Dfc/Dwb/Dwc/EF/ET	7	Af/Aw/BSh/Csb/Cwb/Dwb/ET
Csb	Class	Gemmatimonadetes	1	0.0286	19	Af/Am/Aw/BSh/BSk/BWh/BWk/Cfa/Cfb/Csa/Csb/Cwb/Dfa/Dfb/Dfc/Dwb/Dwc/EF/ET	8	Af/Am/Aw/Cfa/Csb/Dfa/Dwb/Dwc
Csb	Class	Gitt-GS-136	1	0.0286	16	Af/Am/Aw/BSh/BSk/Cfa/Cfb/Csb/Cwb/Dfa/Dfb/Dfc/Dwb/Dwc/EF/ET	1	Csb
Csb	Class	OM190	1	0.0286	16	Af/Am/Aw/BSh/BSk/Cfa/Cfb/Csa/Csb/Cwb/Dfa/Dfb/Dfc/Dwb/Dwc/ET	6	Af/Am/Csb/Dfa/Dfc/Dwb
Csb	Class	Phycisphaerae	1	0.0286	18	Af/Am/Aw/BSh/BSk/BWh/BWk/Cfa/Cfb/Csb/Cwb/Dfa/Dfb/Dfc/Dwb/Dwc/EF/ET	9	Af/Cfa/Cfb/Csb/Dfb/Dfc/Dwb/Dwc/ET
Csb	Class	Pla4	1	0.0286	13	Af/Am/Aw/BSh/Cfa/Cfb/Csb/Cwb/Dfa/Dfb/Dfc/Dwb/Dwc	1	Csb
Csb	Class	Planctomycetia	1	0.0286	19	Af/Am/Aw/BSh/BSk/BWh/BWk/Cfa/Cfb/Csa/Csb/Cwb/Dfa/Dfb/Dfc/Dwb/Dwc/EF/ET	16	Af/Am/Aw/BSh/BSk/BWh/BWk/Cfa/Cfb/Csb/Cwb/Dfa/Dfb/Dfc/Dwb/ET
Csb	Class	Saprospirae	1	0.0286	19	Af/Am/Aw/BSh/BSk/BWh/BWk/Cfa/Cfb/Csa/Csb/Cwb/Dfa/Dfb/Dfc/Dwb/Dwc/EF/ET	11	Af/Am/Aw/BSh/BSk/BWh/Csb/Dfb/Dfc/Dwc/EF
Csb	Class	TK10	1	0.0286	19	Af/Am/Aw/BSh/BSk/BWh/BWk/Cfa/Cfb/Csa/Csb/Cwb/Dfa/Dfb/Dfc/Dwb/Dwc/EF/ET	3	Aw/BSk/Csb
Csb	Class	Thermoleophilia	1	0.0286	19	Af/Am/Aw/BSh/BSk/BWh/BWk/Cfa/Cfb/Csa/Csb/Cwb/Dfa/Dfb/Dfc/Dwb/Dwc/EF/ET	10	Af/Am/Aw/BWk/Cfa/Cfb/Csb/Dfb/Dfc/EF
Csb	Class	Verrucomicrobiae	1	0.0286	19	Af/Am/Aw/BSh/BSk/BWh/BWk/Cfa/Cfb/Csa/Csb/Cwb/Dfa/Dfb/Dfc/Dwb/Dwc/EF/ET	6	Af/Am/Cfa/Csb/Dfb/Dwb
Csb	Class	Zetaproteobacteria	1	0.0286	15	Af/Am/Aw/BSh/BSk/Cfa/Cfb/Csb/Cwb/Dfa/Dfb/Dfc/Dwb/Dwc/ET	1	Csb
Csb	Class	vadinHA49	1	0.0286	18	Af/Am/Aw/BSh/BSk/BWh/BWk/Cfa/Cfb/Csb/Cwb/Dfa/Dfb/Dfc/Dwb/Dwc/EF/ET	2	Csb/Dwb
Csb	Order	unassigned	5	0.1429	19	Af/Am/Aw/BSh/BSk/BWh/BWk/Cfa/Cfb/Csa/Csb/Cwb/Dfa/Dfb/Dfc/Dwb/Dwc/EF/ET	18	Af/Am/Aw/BSh/BWh/BWk/Cfa/Cfb/Csa/Csb/Cwb/Dfa/Dfb/Dfc/Dwb/Dwc/EF/ET
Csb	Order	Rhizobiales	4	0.1143	19	Af/Am/Aw/BSh/BSk/BWh/BWk/Cfa/Cfb/Csa/Csb/Cwb/Dfa/Dfb/Dfc/Dwb/Dwc/EF/ET	12	Af/Aw/BSh/Cfa/Csa/Csb/Cwb/Dfa/Dfb/Dfc/Dwc/ET
Csb	Order	Cytophagales	2	0.0571	19	Af/Am/Aw/BSh/BSk/BWh/BWk/Cfa/Cfb/Csa/Csb/Cwb/Dfa/Dfb/Dfc/Dwb/Dwc/EF/ET	8	Am/BSk/Cfa/Csb/Dfa/Dfc/Dwc/EF
Csb	Order	Opitutales	2	0.0571	19	Af/Am/Aw/BSh/BSk/BWh/BWk/Cfa/Cfb/Csa/Csb/Cwb/Dfa/Dfb/Dfc/Dwb/Dwc/EF/ET	5	Af/BSk/BWh/Csb/Dwb
Csb	Order	Xanthomonadales	2	0.0571	19	Af/Am/Aw/BSh/BSk/BWh/BWk/Cfa/Cfb/Csa/Csb/Cwb/Dfa/Dfb/Dfc/Dwb/Dwc/EF/ET	7	Am/BWk/Csb/Cwb/Dfa/Dfc/Dwc
Csb	Order	AKYG885	1	0.0286	18	Af/Am/Aw/BSh/BSk/BWh/BWk/Cfa/Cfb/Csb/Cwb/Dfa/Dfb/Dfc/Dwb/Dwc/EF/ET	2	BSk/Csb
Csb	Order	Acidobacteriales	1	0.0286	18	Af/Am/Aw/BSh/BSk/BWh/Cfa/Cfb/Csa/Csb/Cwb/Dfa/Dfb/Dfc/Dwb/Dwc/EF/ET	7	Cfa/Cfb/Csb/Dfa/Dfb/Dfc/Dwc
Csb	Order	Bdellovibrionales	1	0.0286	17	Af/Am/Aw/BSh/BSk/BWk/Cfa/Cfb/Csb/Cwb/Dfa/Dfb/Dfc/Dwb/Dwc/EF/ET	2	BSk/Csb
Csb	Order	CCU21	1	0.0286	17	Af/Am/Aw/BSh/BSk/BWk/Cfa/Cfb/Csb/Cwb/Dfa/Dfb/Dfc/Dwb/Dwc/EF/ET	6	Cfb/Csb/Dfa/Dfc/Dwc/ET
Csb	Order	CL500-15	1	0.0286	9	Af/Am/Cfa/Cfb/Csb/Dfa/Dfb/Dfc/Dwb	2	Csb/Dfc
Csb	Order	DH61	1	0.0286	18	Af/Am/Aw/BSh/BSk/BWh/BWk/Cfa/Cfb/Csb/Cwb/Dfa/Dfb/Dfc/Dwb/Dwc/EF/ET	2	Csb/Dwb
Csb	Order	Desulfuromonadales	1	0.0286	15	Af/Am/Aw/BSk/Cfa/Cfb/Csb/Cwb/Dfa/Dfb/Dfc/Dwb/Dwc/EF/ET	1	Csb
Csb	Order	FAC88	1	0.0286	18	Af/Am/Aw/BSh/BSk/BWh/BWk/Cfa/Cfb/Csb/Cwb/Dfa/Dfb/Dfc/Dwb/Dwc/EF/ET	4	Aw/Csb/Cwb/Dwb
Csb	Order	Gaiellales	1	0.0286	18	Af/Am/Aw/BSh/BSk/BWk/Cfa/Cfb/Csa/Csb/Cwb/Dfa/Dfb/Dfc/Dwb/Dwc/EF/ET	7	Af/Aw/Cfa/Cfb/Csb/Dfc/EF
Csb	Order	H39	1	0.0286	13	Af/Aw/BSk/Cfa/Cfb/Csb/Dfa/Dfb/Dfc/Dwb/Dwc/EF/ET	4	Cfa/Cfb/Csb/EF
Csb	Order	MIZ46	1	0.0286	19	Af/Am/Aw/BSh/BSk/BWh/BWk/Cfa/Cfb/Csa/Csb/Cwb/Dfa/Dfb/Dfc/Dwb/Dwc/EF/ET	1	Csb
Csb	Order	MND1	1	0.0286	19	Af/Am/Aw/BSh/BSk/BWh/BWk/Cfa/Cfb/Csa/Csb/Cwb/Dfa/Dfb/Dfc/Dwb/Dwc/EF/ET	5	Af/Csb/Cwb/Dfb/EF
Csb	Order	Mariprofundales	1	0.0286	15	Af/Am/Aw/BSh/BSk/Cfa/Cfb/Csb/Cwb/Dfa/Dfb/Dfc/Dwb/Dwc/ET	1	Csb
Csb	Order	Myxococcales	1	0.0286	19	Af/Am/Aw/BSh/BSk/BWh/BWk/Cfa/Cfb/Csa/Csb/Cwb/Dfa/Dfb/Dfc/Dwb/Dwc/EF/ET	9	BSh/BSk/BWh/BWk/Cfb/Csb/Cwb/Dfb/Dwb
Csb	Order	Pirellulales	1	0.0286	19	Af/Am/Aw/BSh/BSk/BWh/BWk/Cfa/Cfb/Csa/Csb/Cwb/Dfa/Dfb/Dfc/Dwb/Dwc/EF/ET	6	Cfa/Csb/Dfb/Dfc/Dwb/ET
Csb	Order	SC-I-84	1	0.0286	15	Af/Am/Aw/BSh/BSk/Cfa/Cfb/Csb/Cwb/Dfa/Dfb/Dfc/Dwb/Dwc/ET	5	Am/Aw/Csb/Dfa/ET
Csb	Order	Saprospirales	1	0.0286	19	Af/Am/Aw/BSh/BSk/BWh/BWk/Cfa/Cfb/Csa/Csb/Cwb/Dfa/Dfb/Dfc/Dwb/Dwc/EF/ET	11	Af/Am/Aw/BSh/BSk/BWh/Csb/Dfb/Dfc/Dwc/EF
Csb	Order	Syntrophobacterales	1	0.0286	19	Af/Am/Aw/BSh/BSk/BWh/BWk/Cfa/Cfb/Csa/Csb/Cwb/Dfa/Dfb/Dfc/Dwb/Dwc/EF/ET	6	Am/BSk/Csa/Csb/Dfa/Dwc
Csb	Order	Verrucomicrobiales	1	0.0286	19	Af/Am/Aw/BSh/BSk/BWh/BWk/Cfa/Cfb/Csa/Csb/Cwb/Dfa/Dfb/Dfc/Dwb/Dwc/EF/ET	6	Af/Am/Cfa/Csb/Dfb/Dwb
Csb	Order	WD2101	1	0.0286	18	Af/Am/Aw/BSh/BSk/BWh/BWk/Cfa/Cfb/Csb/Cwb/Dfa/Dfb/Dfc/Dwb/Dwc/EF/ET	8	Af/Cfa/Cfb/Csb/Dfb/Dwb/Dwc/ET
Csb	Family	unassigned	17	0.4857	19	Af/Am/Aw/BSh/BSk/BWh/BWk/Cfa/Cfb/Csa/Csb/Cwb/Dfa/Dfb/Dfc/Dwb/Dwc/EF/ET	19	Af/Am/Aw/BSh/BSk/BWh/BWk/Cfa/Cfb/Csa/Csb/Cwb/Dfa/Dfb/Dfc/Dwb/Dwc/EF/ET
Csb	Family	Cytophagaceae	2	0.0571	19	Af/Am/Aw/BSh/BSk/BWh/BWk/Cfa/Cfb/Csa/Csb/Cwb/Dfa/Dfb/Dfc/Dwb/Dwc/EF/ET	8	Am/BSk/Cfa/Csb/Dfa/Dfc/Dwc/EF
Csb	Family	Opitutaceae	2	0.0571	19	Af/Am/Aw/BSh/BSk/BWh/BWk/Cfa/Cfb/Csa/Csb/Cwb/Dfa/Dfb/Dfc/Dwb/Dwc/EF/ET	5	Af/BSk/BWh/Csb/Dwb
Csb	Family	Bdellovibrionaceae	1	0.0286	17	Af/Am/Aw/BSh/BSk/BWk/Cfa/Cfb/Csb/Cwb/Dfa/Dfb/Dfc/Dwb/Dwc/EF/ET	2	BSk/Csb
Csb	Family	Chitinophagaceae	1	0.0286	19	Af/Am/Aw/BSh/BSk/BWh/BWk/Cfa/Cfb/Csa/Csb/Cwb/Dfa/Dfb/Dfc/Dwb/Dwc/EF/ET	10	Af/Am/Aw/BSh/BWh/Csb/Dfb/Dfc/Dwc/EF
Csb	Family	Dolo_23	1	0.0286	16	Af/Am/Aw/BSh/BSk/Cfa/Cfb/Csb/Cwb/Dfa/Dfb/Dfc/Dwb/Dwc/EF/ET	2	BSk/Csb
Csb	Family	Gaiellaceae	1	0.0286	18	Af/Am/Aw/BSh/BSk/BWk/Cfa/Cfb/Csa/Csb/Cwb/Dfa/Dfb/Dfc/Dwb/Dwc/EF/ET	7	Af/Aw/Cfa/Cfb/Csb/Dfc/EF
Csb	Family	Geobacteraceae	1	0.0286	15	Af/Am/Aw/BSk/Cfa/Cfb/Csb/Cwb/Dfa/Dfb/Dfc/Dwb/Dwc/EF/ET	1	Csb
Csb	Family	Hyphomicrobiaceae	1	0.0286	19	Af/Am/Aw/BSh/BSk/BWh/BWk/Cfa/Cfb/Csa/Csb/Cwb/Dfa/Dfb/Dfc/Dwb/Dwc/EF/ET	8	Af/BSh/Csa/Csb/Dfb/Dfc/Dwc/ET
Csb	Family	Koribacteraceae	1	0.0286	18	Af/Am/Aw/BSh/BSk/BWh/Cfa/Cfb/Csa/Csb/Cwb/Dfa/Dfb/Dfc/Dwb/Dwc/EF/ET	6	Cfa/Csb/Dfa/Dfb/Dfc/Dwc
Csb	Family	Mariprofundaceae	1	0.0286	15	Af/Am/Aw/BSh/BSk/Cfa/Cfb/Csb/Cwb/Dfa/Dfb/Dfc/Dwb/Dwc/ET	1	Csb
Csb	Family	Pirellulaceae	1	0.0286	19	Af/Am/Aw/BSh/BSk/BWh/BWk/Cfa/Cfb/Csa/Csb/Cwb/Dfa/Dfb/Dfc/Dwb/Dwc/EF/ET	6	Cfa/Csb/Dfb/Dfc/Dwb/ET
Csb	Family	Rhizobiaceae	1	0.0286	18	Af/Am/Aw/BSh/BSk/BWk/Cfa/Cfb/Csa/Csb/Cwb/Dfa/Dfb/Dfc/Dwb/Dwc/EF/ET	1	Csb
Csb	Family	Sinobacteraceae	1	0.0286	19	Af/Am/Aw/BSh/BSk/BWh/BWk/Cfa/Cfb/Csa/Csb/Cwb/Dfa/Dfb/Dfc/Dwb/Dwc/EF/ET	5	BWk/Csb/Cwb/Dfa/Dfc
Csb	Family	Syntrophobacteraceae	1	0.0286	19	Af/Am/Aw/BSh/BSk/BWh/BWk/Cfa/Cfb/Csa/Csb/Cwb/Dfa/Dfb/Dfc/Dwb/Dwc/EF/ET	6	Am/BSk/Csa/Csb/Dfa/Dwc
Csb	Family	Verrucomicrobiaceae	1	0.0286	19	Af/Am/Aw/BSh/BSk/BWh/BWk/Cfa/Cfb/Csa/Csb/Cwb/Dfa/Dfb/Dfc/Dwb/Dwc/EF/ET	6	Af/Am/Cfa/Csb/Dfb/Dwb
Csb	Family	Xanthomonadaceae	1	0.0286	19	Af/Am/Aw/BSh/BSk/BWh/BWk/Cfa/Cfb/Csa/Csb/Cwb/Dfa/Dfb/Dfc/Dwb/Dwc/EF/ET	4	Am/Csb/Dfa/Dwc
Csb	Genus	unassigned	30	0.8571	19	Af/Am/Aw/BSh/BSk/BWh/BWk/Cfa/Cfb/Csa/Csb/Cwb/Dfa/Dfb/Dfc/Dwb/Dwc/EF/ET	19	Af/Am/Aw/BSh/BSk/BWh/BWk/Cfa/Cfb/Csa/Csb/Cwb/Dfa/Dfb/Dfc/Dwb/Dwc/EF/ET
Csb	Genus	Geobacter	1	0.0286	15	Af/Am/Aw/BSk/Cfa/Cfb/Csb/Cwb/Dfa/Dfb/Dfc/Dwb/Dwc/EF/ET	1	Csb
Csb	Genus	Luteimonas	1	0.0286	19	Af/Am/Aw/BSh/BSk/BWh/BWk/Cfa/Cfb/Csa/Csb/Cwb/Dfa/Dfb/Dfc/Dwb/Dwc/EF/ET	2	Am/Csb
Csb	Genus	Niabella	1	0.0286	16	Af/Am/Aw/BSh/BSk/Cfa/Cfb/Csb/Cwb/Dfa/Dfb/Dfc/Dwb/Dwc/EF/ET	1	Csb
Csb	Genus	Opitutus	1	0.0286	19	Af/Am/Aw/BSh/BSk/BWh/BWk/Cfa/Cfb/Csa/Csb/Cwb/Dfa/Dfb/Dfc/Dwb/Dwc/EF/ET	4	BSk/BWh/Csb/Dwb
Csb	Genus	Rhizobium	1	0.0286	16	Af/Am/Aw/BSh/BSk/Cfa/Cfb/Csa/Csb/Cwb/Dfa/Dfb/Dfc/Dwb/Dwc/ET	1	Csb
Csb	Species	unassigned	35	1	19	Af/Am/Aw/BSh/BSk/BWh/BWk/Cfa/Cfb/Csa/Csb/Cwb/Dfa/Dfb/Dfc/Dwb/Dwc/EF/ET	19	Af/Am/Aw/BSh/BSk/BWh/BWk/Cfa/Cfb/Csa/Csb/Cwb/Dfa/Dfb/Dfc/Dwb/Dwc/EF/ET
Cwb	Kingdom	Bacteria	22	1	19	Af/Am/Aw/BSh/BSk/BWh/BWk/Cfa/Cfb/Csa/Csb/Cwb/Dfa/Dfb/Dfc/Dwb/Dwc/EF/ET	19	Af/Am/Aw/BSh/BSk/BWh/BWk/Cfa/Cfb/Csa/Csb/Cwb/Dfa/Dfb/Dfc/Dwb/Dwc/EF/ET
Cwb	Phylum	Proteobacteria	8	0.3636	19	Af/Am/Aw/BSh/BSk/BWh/BWk/Cfa/Cfb/Csa/Csb/Cwb/Dfa/Dfb/Dfc/Dwb/Dwc/EF/ET	19	Af/Am/Aw/BSh/BSk/BWh/BWk/Cfa/Cfb/Csa/Csb/Cwb/Dfa/Dfb/Dfc/Dwb/Dwc/EF/ET
Cwb	Phylum	Actinobacteria	3	0.1364	19	Af/Am/Aw/BSh/BSk/BWh/BWk/Cfa/Cfb/Csa/Csb/Cwb/Dfa/Dfb/Dfc/Dwb/Dwc/EF/ET	18	Af/Am/Aw/BSh/BSk/BWh/BWk/Cfa/Cfb/Csa/Csb/Cwb/Dfa/Dfb/Dfc/Dwb/EF/ET
Cwb	Phylum	Verrucomicrobia	3	0.1364	19	Af/Am/Aw/BSh/BSk/BWh/BWk/Cfa/Cfb/Csa/Csb/Cwb/Dfa/Dfb/Dfc/Dwb/Dwc/EF/ET	18	Af/Am/Aw/BSh/BSk/BWh/Cfa/Cfb/Csa/Csb/Cwb/Dfa/Dfb/Dfc/Dwb/Dwc/EF/ET
Cwb	Phylum	Acidobacteria	2	0.0909	19	Af/Am/Aw/BSh/BSk/BWh/BWk/Cfa/Cfb/Csa/Csb/Cwb/Dfa/Dfb/Dfc/Dwb/Dwc/EF/ET	17	Af/Am/Aw/BSh/BSk/BWk/Cfa/Cfb/Csb/Cwb/Dfa/Dfb/Dfc/Dwb/Dwc/EF/ET
Cwb	Phylum	Armatimonadetes	1	0.0455	16	Af/Am/Aw/BSh/BSk/Cfa/Cfb/Csb/Cwb/Dfa/Dfb/Dfc/Dwb/Dwc/EF/ET	2	Cwb/Dwb
Cwb	Phylum	Chloroflexi	1	0.0455	19	Af/Am/Aw/BSh/BSk/BWh/BWk/Cfa/Cfb/Csa/Csb/Cwb/Dfa/Dfb/Dfc/Dwb/Dwc/EF/ET	15	Af/Am/Aw/BSh/BSk/Cfa/Cfb/Csb/Cwb/Dfb/Dfc/Dwb/Dwc/EF/ET
Cwb	Phylum	Elusimicrobia	1	0.0455	18	Af/Am/Aw/BSh/BSk/BWh/BWk/Cfa/Cfb/Csb/Cwb/Dfa/Dfb/Dfc/Dwb/Dwc/EF/ET	7	Af/Aw/BSh/Csb/Cwb/Dwb/ET
Cwb	Phylum	Gemmatimonadetes	1	0.0455	19	Af/Am/Aw/BSh/BSk/BWh/BWk/Cfa/Cfb/Csa/Csb/Cwb/Dfa/Dfb/Dfc/Dwb/Dwc/EF/ET	10	Af/Am/Aw/Cfa/Csb/Cwb/Dfa/Dwb/Dwc/EF
Cwb	Phylum	Planctomycetes	1	0.0455	19	Af/Am/Aw/BSh/BSk/BWh/BWk/Cfa/Cfb/Csa/Csb/Cwb/Dfa/Dfb/Dfc/Dwb/Dwc/EF/ET	17	Af/Am/Aw/BSh/BSk/BWh/BWk/Cfa/Cfb/Csb/Cwb/Dfa/Dfb/Dfc/Dwb/Dwc/ET
Cwb	Phylum	unassigned	1	0.0455	16	Af/Am/Aw/BSh/BSk/Cfa/Cfb/Csb/Cwb/Dfa/Dfb/Dfc/Dwb/Dwc/EF/ET	4	Af/Aw/Cwb/Dwc
Cwb	Class	Betaproteobacteria	4	0.1818	19	Af/Am/Aw/BSh/BSk/BWh/BWk/Cfa/Cfb/Csa/Csb/Cwb/Dfa/Dfb/Dfc/Dwb/Dwc/EF/ET	17	Af/Am/Aw/BSh/BSk/BWh/Cfa/Cfb/Csa/Csb/Cwb/Dfa/Dfb/Dfc/Dwb/EF/ET
Cwb	Class	Actinobacteria	2	0.0909	19	Af/Am/Aw/BSh/BSk/BWh/BWk/Cfa/Cfb/Csa/Csb/Cwb/Dfa/Dfb/Dfc/Dwb/Dwc/EF/ET	14	Af/Am/Aw/BSk/BWh/BWk/Cfa/Csa/Cwb/Dfa/Dfb/Dfc/Dwb/ET
Cwb	Class	Alphaproteobacteria	2	0.0909	19	Af/Am/Aw/BSh/BSk/BWh/BWk/Cfa/Cfb/Csa/Csb/Cwb/Dfa/Dfb/Dfc/Dwb/Dwc/EF/ET	17	Af/Am/Aw/BSh/BSk/Cfa/Cfb/Csa/Csb/Cwb/Dfa/Dfb/Dfc/Dwb/Dwc/EF/ET
Cwb	Class	Spartobacteria	2	0.0909	19	Af/Am/Aw/BSh/BSk/BWh/BWk/Cfa/Cfb/Csa/Csb/Cwb/Dfa/Dfb/Dfc/Dwb/Dwc/EF/ET	10	BSh/BSk/BWh/Cfb/Csa/Cwb/Dfb/Dfc/Dwb/Dwc
Cwb	Class	Acidimicrobiia	1	0.0455	19	Af/Am/Aw/BSh/BSk/BWh/BWk/Cfa/Cfb/Csa/Csb/Cwb/Dfa/Dfb/Dfc/Dwb/Dwc/EF/ET	8	Aw/BSh/BWk/Cfa/Cfb/Cwb/EF/ET
Cwb	Class	Acidobacteria-5	1	0.0455	16	Af/Am/Aw/BSh/BSk/Cfa/Cfb/Csa/Csb/Cwb/Dfa/Dfb/Dfc/Dwb/Dwc/ET	10	Af/Am/Aw/Cfa/Cfb/Cwb/Dfa/Dfb/Dfc/Dwc
Cwb	Class	Chloracidobacteria	1	0.0455	19	Af/Am/Aw/BSh/BSk/BWh/BWk/Cfa/Cfb/Csa/Csb/Cwb/Dfa/Dfb/Dfc/Dwb/Dwc/EF/ET	12	Am/Aw/BSh/BSk/Cfa/Cfb/Cwb/Dfa/Dfb/Dfc/Dwb/Dwc
Cwb	Class	Chloroflexi	1	0.0455	17	Af/Am/Aw/BSh/BSk/BWh/Cfa/Cfb/Csb/Cwb/Dfa/Dfb/Dfc/Dwb/Dwc/EF/ET	4	Am/Cwb/Dfb/Dwb
Cwb	Class	Deltaproteobacteria	1	0.0455	19	Af/Am/Aw/BSh/BSk/BWh/BWk/Cfa/Cfb/Csa/Csb/Cwb/Dfa/Dfb/Dfc/Dwb/Dwc/EF/ET	13	Am/BSh/BSk/BWh/BWk/Cfb/Csa/Csb/Cwb/Dfa/Dfb/Dwb/Dwc
Cwb	Class	Elusimicrobia	1	0.0455	18	Af/Am/Aw/BSh/BSk/BWh/BWk/Cfa/Cfb/Csb/Cwb/Dfa/Dfb/Dfc/Dwb/Dwc/EF/ET	7	Af/Aw/BSh/Csb/Cwb/Dwb/ET
Cwb	Class	Fimbriimonadia	1	0.0455	15	Af/Am/Aw/BSh/BSk/Cfa/Cfb/Csb/Cwb/Dfa/Dfb/Dfc/Dwb/Dwc/ET	2	Cwb/Dwb
Cwb	Class	Gammaproteobacteria	1	0.0455	19	Af/Am/Aw/BSh/BSk/BWh/BWk/Cfa/Cfb/Csa/Csb/Cwb/Dfa/Dfb/Dfc/Dwb/Dwc/EF/ET	13	Am/Aw/BSh/BWk/Cfa/Cfb/Csb/Cwb/Dfa/Dfb/Dfc/Dwc/ET
Cwb	Class	Gemm-1	1	0.0455	19	Af/Am/Aw/BSh/BSk/BWh/BWk/Cfa/Cfb/Csa/Csb/Cwb/Dfa/Dfb/Dfc/Dwb/Dwc/EF/ET	4	Am/Aw/Cwb/EF
Cwb	Class	Pedosphaerae	1	0.0455	19	Af/Am/Aw/BSh/BSk/BWh/BWk/Cfa/Cfb/Csa/Csb/Cwb/Dfa/Dfb/Dfc/Dwb/Dwc/EF/ET	10	Aw/BSk/Cfa/Cfb/Cwb/Dfa/Dfc/Dwc/EF/ET
Cwb	Class	Planctomycetia	1	0.0455	19	Af/Am/Aw/BSh/BSk/BWh/BWk/Cfa/Cfb/Csa/Csb/Cwb/Dfa/Dfb/Dfc/Dwb/Dwc/EF/ET	16	Af/Am/Aw/BSh/BSk/BWh/BWk/Cfa/Cfb/Csb/Cwb/Dfa/Dfb/Dfc/Dwb/ET
Cwb	Class	unassigned	1	0.0455	19	Af/Am/Aw/BSh/BSk/BWh/BWk/Cfa/Cfb/Csa/Csb/Cwb/Dfa/Dfb/Dfc/Dwb/Dwc/EF/ET	12	Af/Am/Aw/Cfa/Cfb/Csa/Csb/Cwb/Dwb/Dwc/EF/ET
Cwb	Order	unassigned	4	0.1818	19	Af/Am/Aw/BSh/BSk/BWh/BWk/Cfa/Cfb/Csa/Csb/Cwb/Dfa/Dfb/Dfc/Dwb/Dwc/EF/ET	18	Af/Am/Aw/BSh/BWh/BWk/Cfa/Cfb/Csa/Csb/Cwb/Dfa/Dfb/Dfc/Dwb/Dwc/EF/ET
Cwb	Order	Actinomycetales	2	0.0909	19	Af/Am/Aw/BSh/BSk/BWh/BWk/Cfa/Cfb/Csa/Csb/Cwb/Dfa/Dfb/Dfc/Dwb/Dwc/EF/ET	14	Af/Am/Aw/BSk/BWh/BWk/Cfa/Csa/Cwb/Dfa/Dfb/Dfc/Dwb/ET
Cwb	Order	Chthoniobacterales	2	0.0909	19	Af/Am/Aw/BSh/BSk/BWh/BWk/Cfa/Cfb/Csa/Csb/Cwb/Dfa/Dfb/Dfc/Dwb/Dwc/EF/ET	10	BSh/BSk/BWh/Cfb/Csa/Cwb/Dfb/Dfc/Dwb/Dwc
Cwb	Order	Acidimicrobiales	1	0.0455	19	Af/Am/Aw/BSh/BSk/BWh/BWk/Cfa/Cfb/Csa/Csb/Cwb/Dfa/Dfb/Dfc/Dwb/Dwc/EF/ET	8	Aw/BSh/BWk/Cfa/Cfb/Cwb/EF/ET
Cwb	Order	Burkholderiales	1	0.0455	19	Af/Am/Aw/BSh/BSk/BWh/BWk/Cfa/Cfb/Csa/Csb/Cwb/Dfa/Dfb/Dfc/Dwb/Dwc/EF/ET	9	Am/BSh/BSk/Cfa/Cfb/Csa/Cwb/Dfa/Dwb
Cwb	Order	FAC88	1	0.0455	18	Af/Am/Aw/BSh/BSk/BWh/BWk/Cfa/Cfb/Csb/Cwb/Dfa/Dfb/Dfc/Dwb/Dwc/EF/ET	4	Aw/Csb/Cwb/Dwb
Cwb	Order	Fimbriimonadales	1	0.0455	15	Af/Am/Aw/BSh/BSk/Cfa/Cfb/Csb/Cwb/Dfa/Dfb/Dfc/Dwb/Dwc/ET	2	Cwb/Dwb
Cwb	Order	Gemmatales	1	0.0455	19	Af/Am/Aw/BSh/BSk/BWh/BWk/Cfa/Cfb/Csa/Csb/Cwb/Dfa/Dfb/Dfc/Dwb/Dwc/EF/ET	14	Am/Aw/BSh/BSk/BWh/BWk/Cfa/Cfb/Cwb/Dfa/Dfb/Dfc/Dwb/ET
Cwb	Order	IS-44	1	0.0455	16	Af/Am/Aw/BSk/Cfa/Cfb/Csa/Csb/Cwb/Dfa/Dfb/Dfc/Dwb/Dwc/EF/ET	2	Cfa/Cwb
Cwb	Order	MND1	1	0.0455	19	Af/Am/Aw/BSh/BSk/BWh/BWk/Cfa/Cfb/Csa/Csb/Cwb/Dfa/Dfb/Dfc/Dwb/Dwc/EF/ET	5	Af/Csb/Cwb/Dfb/EF
Cwb	Order	Myxococcales	1	0.0455	19	Af/Am/Aw/BSh/BSk/BWh/BWk/Cfa/Cfb/Csa/Csb/Cwb/Dfa/Dfb/Dfc/Dwb/Dwc/EF/ET	9	BSh/BSk/BWh/BWk/Cfb/Csb/Cwb/Dfb/Dwb
Cwb	Order	Pedosphaerales	1	0.0455	19	Af/Am/Aw/BSh/BSk/BWh/BWk/Cfa/Cfb/Csa/Csb/Cwb/Dfa/Dfb/Dfc/Dwb/Dwc/EF/ET	10	Aw/BSk/Cfa/Cfb/Cwb/Dfa/Dfc/Dwc/EF/ET
Cwb	Order	RB41	1	0.0455	19	Af/Am/Aw/BSh/BSk/BWh/BWk/Cfa/Cfb/Csa/Csb/Cwb/Dfa/Dfb/Dfc/Dwb/Dwc/EF/ET	10	Am/Aw/BSh/BSk/Cfa/Cfb/Cwb/Dfa/Dfb/Dwc
Cwb	Order	Rhizobiales	1	0.0455	19	Af/Am/Aw/BSh/BSk/BWh/BWk/Cfa/Cfb/Csa/Csb/Cwb/Dfa/Dfb/Dfc/Dwb/Dwc/EF/ET	12	Af/Aw/BSh/Cfa/Csa/Csb/Cwb/Dfa/Dfb/Dfc/Dwc/ET
Cwb	Order	Roseiflexales	1	0.0455	17	Af/Am/Aw/BSh/BSk/BWh/Cfa/Cfb/Csb/Cwb/Dfa/Dfb/Dfc/Dwb/Dwc/EF/ET	4	Am/Cwb/Dfb/Dwb
Cwb	Order	Sphingomonadales	1	0.0455	19	Af/Am/Aw/BSh/BSk/BWh/BWk/Cfa/Cfb/Csa/Csb/Cwb/Dfa/Dfb/Dfc/Dwb/Dwc/EF/ET	8	Am/BSk/Cfa/Cfb/Csa/Cwb/Dfc/Dwc
Cwb	Order	Xanthomonadales	1	0.0455	19	Af/Am/Aw/BSh/BSk/BWh/BWk/Cfa/Cfb/Csa/Csb/Cwb/Dfa/Dfb/Dfc/Dwb/Dwc/EF/ET	7	Am/BWk/Csb/Cwb/Dfa/Dfc/Dwc
Cwb	Family	unassigned	8	0.3636	19	Af/Am/Aw/BSh/BSk/BWh/BWk/Cfa/Cfb/Csa/Csb/Cwb/Dfa/Dfb/Dfc/Dwb/Dwc/EF/ET	19	Af/Am/Aw/BSh/BSk/BWh/BWk/Cfa/Cfb/Csa/Csb/Cwb/Dfa/Dfb/Dfc/Dwb/Dwc/EF/ET
Cwb	Family	Chthoniobacteraceae	2	0.0909	19	Af/Am/Aw/BSh/BSk/BWh/BWk/Cfa/Cfb/Csa/Csb/Cwb/Dfa/Dfb/Dfc/Dwb/Dwc/EF/ET	10	BSh/BSk/BWh/Cfb/Csa/Cwb/Dfb/Dfc/Dwb/Dwc
Cwb	Family	Bradyrhizobiaceae	1	0.0455	19	Af/Am/Aw/BSh/BSk/BWh/BWk/Cfa/Cfb/Csa/Csb/Cwb/Dfa/Dfb/Dfc/Dwb/Dwc/EF/ET	1	Cwb
Cwb	Family	Comamonadaceae	1	0.0455	19	Af/Am/Aw/BSh/BSk/BWh/BWk/Cfa/Cfb/Csa/Csb/Cwb/Dfa/Dfb/Dfc/Dwb/Dwc/EF/ET	7	Am/BSh/BSk/Cfb/Csa/Cwb/Dfa
Cwb	Family	EB1017	1	0.0455	17	Af/Am/Aw/BSh/BSk/Cfa/Cfb/Csa/Csb/Cwb/Dfa/Dfb/Dfc/Dwb/Dwc/EF/ET	4	Aw/Cfb/Cwb/ET
Cwb	Family	Ellin517	1	0.0455	17	Af/Am/Aw/BSh/BSk/BWh/BWk/Cfa/Cfb/Csb/Cwb/Dfa/Dfb/Dfc/Dwb/Dwc/ET	5	BSk/Cfb/Cwb/Dfa/Dfc
Cwb	Family	Fimbriimonadaceae	1	0.0455	15	Af/Am/Aw/BSh/BSk/Cfa/Cfb/Csb/Cwb/Dfa/Dfb/Dfc/Dwb/Dwc/ET	2	Cwb/Dwb
Cwb	Family	Gemmataceae	1	0.0455	18	Af/Am/Aw/BSh/BSk/BWh/BWk/Cfa/Cfb/Csb/Cwb/Dfa/Dfb/Dfc/Dwb/Dwc/EF/ET	12	Am/Aw/BSh/BSk/BWh/BWk/Cfa/Cfb/Cwb/Dfb/Dfc/Dwb
Cwb	Family	Kineosporiaceae	1	0.0455	19	Af/Am/Aw/BSh/BSk/BWh/BWk/Cfa/Cfb/Csa/Csb/Cwb/Dfa/Dfb/Dfc/Dwb/Dwc/EF/ET	1	Cwb
Cwb	Family	Kouleothrixaceae	1	0.0455	17	Af/Am/Aw/BSh/BSk/BWh/Cfa/Cfb/Csb/Cwb/Dfa/Dfb/Dfc/Dwb/Dwc/EF/ET	4	Am/Cwb/Dfb/Dwb
Cwb	Family	Mycobacteriaceae	1	0.0455	19	Af/Am/Aw/BSh/BSk/BWh/BWk/Cfa/Cfb/Csa/Csb/Cwb/Dfa/Dfb/Dfc/Dwb/Dwc/EF/ET	5	Aw/BSk/BWh/Cwb/Dfb
Cwb	Family	Myxococcaceae	1	0.0455	19	Af/Am/Aw/BSh/BSk/BWh/BWk/Cfa/Cfb/Csa/Csb/Cwb/Dfa/Dfb/Dfc/Dwb/Dwc/EF/ET	1	Cwb
Cwb	Family	Sinobacteraceae	1	0.0455	19	Af/Am/Aw/BSh/BSk/BWh/BWk/Cfa/Cfb/Csa/Csb/Cwb/Dfa/Dfb/Dfc/Dwb/Dwc/EF/ET	5	BWk/Csb/Cwb/Dfa/Dfc
Cwb	Family	Sphingomonadaceae	1	0.0455	19	Af/Am/Aw/BSh/BSk/BWh/BWk/Cfa/Cfb/Csa/Csb/Cwb/Dfa/Dfb/Dfc/Dwb/Dwc/EF/ET	7	Am/BSk/Cfb/Csa/Cwb/Dfc/Dwc
Cwb	Genus	unassigned	14	0.6364	19	Af/Am/Aw/BSh/BSk/BWh/BWk/Cfa/Cfb/Csa/Csb/Cwb/Dfa/Dfb/Dfc/Dwb/Dwc/EF/ET	19	Af/Am/Aw/BSh/BSk/BWh/BWk/Cfa/Cfb/Csa/Csb/Cwb/Dfa/Dfb/Dfc/Dwb/Dwc/EF/ET
Cwb	Genus	DA101	2	0.0909	19	Af/Am/Aw/BSh/BSk/BWh/BWk/Cfa/Cfb/Csa/Csb/Cwb/Dfa/Dfb/Dfc/Dwb/Dwc/EF/ET	10	BSh/BSk/BWh/Cfb/Csa/Cwb/Dfb/Dfc/Dwb/Dwc
Cwb	Genus	Bradyrhizobium	1	0.0455	19	Af/Am/Aw/BSh/BSk/BWh/BWk/Cfa/Cfb/Csa/Csb/Cwb/Dfa/Dfb/Dfc/Dwb/Dwc/EF/ET	1	Cwb
Cwb	Genus	Fimbriimonas	1	0.0455	15	Af/Am/Aw/BSh/BSk/Cfa/Cfb/Csb/Cwb/Dfa/Dfb/Dfc/Dwb/Dwc/ET	2	Cwb/Dwb
Cwb	Genus	Kaistobacter	1	0.0455	19	Af/Am/Aw/BSh/BSk/BWh/BWk/Cfa/Cfb/Csa/Csb/Cwb/Dfa/Dfb/Dfc/Dwb/Dwc/EF/ET	5	Am/BSk/Cfb/Csa/Cwb
Cwb	Genus	Methylibium	1	0.0455	19	Af/Am/Aw/BSh/BSk/BWh/BWk/Cfa/Cfb/Csa/Csb/Cwb/Dfa/Dfb/Dfc/Dwb/Dwc/EF/ET	2	Cwb/Dfa
Cwb	Genus	Mycobacterium	1	0.0455	19	Af/Am/Aw/BSh/BSk/BWh/BWk/Cfa/Cfb/Csa/Csb/Cwb/Dfa/Dfb/Dfc/Dwb/Dwc/EF/ET	5	Aw/BSk/BWh/Cwb/Dfb
Cwb	Genus	Steroidobacter	1	0.0455	18	Af/Am/Aw/BSh/BSk/BWh/BWk/Cfa/Cfb/Csa/Csb/Cwb/Dfa/Dfb/Dfc/Dwb/Dwc/EF	2	BWk/Cwb
Cwb	Species	unassigned	22	1	19	Af/Am/Aw/BSh/BSk/BWh/BWk/Cfa/Cfb/Csa/Csb/Cwb/Dfa/Dfb/Dfc/Dwb/Dwc/EF/ET	19	Af/Am/Aw/BSh/BSk/BWh/BWk/Cfa/Cfb/Csa/Csb/Cwb/Dfa/Dfb/Dfc/Dwb/Dwc/EF/ET
Dfa	Kingdom	Bacteria	33	1	19	Af/Am/Aw/BSh/BSk/BWh/BWk/Cfa/Cfb/Csa/Csb/Cwb/Dfa/Dfb/Dfc/Dwb/Dwc/EF/ET	19	Af/Am/Aw/BSh/BSk/BWh/BWk/Cfa/Cfb/Csa/Csb/Cwb/Dfa/Dfb/Dfc/Dwb/Dwc/EF/ET
Dfa	Phylum	Acidobacteria	12	0.3636	19	Af/Am/Aw/BSh/BSk/BWh/BWk/Cfa/Cfb/Csa/Csb/Cwb/Dfa/Dfb/Dfc/Dwb/Dwc/EF/ET	17	Af/Am/Aw/BSh/BSk/BWk/Cfa/Cfb/Csb/Cwb/Dfa/Dfb/Dfc/Dwb/Dwc/EF/ET
Dfa	Phylum	Proteobacteria	8	0.2424	19	Af/Am/Aw/BSh/BSk/BWh/BWk/Cfa/Cfb/Csa/Csb/Cwb/Dfa/Dfb/Dfc/Dwb/Dwc/EF/ET	19	Af/Am/Aw/BSh/BSk/BWh/BWk/Cfa/Cfb/Csa/Csb/Cwb/Dfa/Dfb/Dfc/Dwb/Dwc/EF/ET
Dfa	Phylum	Verrucomicrobia	4	0.1212	19	Af/Am/Aw/BSh/BSk/BWh/BWk/Cfa/Cfb/Csa/Csb/Cwb/Dfa/Dfb/Dfc/Dwb/Dwc/EF/ET	18	Af/Am/Aw/BSh/BSk/BWh/Cfa/Cfb/Csa/Csb/Cwb/Dfa/Dfb/Dfc/Dwb/Dwc/EF/ET
Dfa	Phylum	Nitrospirae	2	0.0606	19	Af/Am/Aw/BSh/BSk/BWh/BWk/Cfa/Cfb/Csa/Csb/Cwb/Dfa/Dfb/Dfc/Dwb/Dwc/EF/ET	10	Am/BWk/Cfa/Cfb/Dfa/Dfb/Dwb/Dwc/EF/ET
Dfa	Phylum	Planctomycetes	2	0.0606	19	Af/Am/Aw/BSh/BSk/BWh/BWk/Cfa/Cfb/Csa/Csb/Cwb/Dfa/Dfb/Dfc/Dwb/Dwc/EF/ET	17	Af/Am/Aw/BSh/BSk/BWh/BWk/Cfa/Cfb/Csb/Cwb/Dfa/Dfb/Dfc/Dwb/Dwc/ET
Dfa	Phylum	WS3	2	0.0606	16	Af/Am/Aw/BSh/BSk/Cfa/Cfb/Csb/Cwb/Dfa/Dfb/Dfc/Dwb/Dwc/EF/ET	4	Af/BSh/Dfa/Dfb
Dfa	Phylum	Actinobacteria	1	0.0303	19	Af/Am/Aw/BSh/BSk/BWh/BWk/Cfa/Cfb/Csa/Csb/Cwb/Dfa/Dfb/Dfc/Dwb/Dwc/EF/ET	18	Af/Am/Aw/BSh/BSk/BWh/BWk/Cfa/Cfb/Csa/Csb/Cwb/Dfa/Dfb/Dfc/Dwb/EF/ET
Dfa	Phylum	Bacteroidetes	1	0.0303	19	Af/Am/Aw/BSh/BSk/BWh/BWk/Cfa/Cfb/Csa/Csb/Cwb/Dfa/Dfb/Dfc/Dwb/Dwc/EF/ET	14	Af/Am/Aw/BSh/BSk/BWh/Cfa/Cfb/Csb/Dfa/Dfb/Dfc/Dwc/EF
Dfa	Phylum	Gemmatimonadetes	1	0.0303	19	Af/Am/Aw/BSh/BSk/BWh/BWk/Cfa/Cfb/Csa/Csb/Cwb/Dfa/Dfb/Dfc/Dwb/Dwc/EF/ET	10	Af/Am/Aw/Cfa/Csb/Cwb/Dfa/Dwb/Dwc/EF
Dfa	Class	Acidobacteria-6	4	0.1212	19	Af/Am/Aw/BSh/BSk/BWh/BWk/Cfa/Cfb/Csa/Csb/Cwb/Dfa/Dfb/Dfc/Dwb/Dwc/EF/ET	9	Af/Aw/BWk/Cfb/Csb/Dfa/Dfc/Dwc/ET
Dfa	Class	Pedosphaerae	4	0.1212	19	Af/Am/Aw/BSh/BSk/BWh/BWk/Cfa/Cfb/Csa/Csb/Cwb/Dfa/Dfb/Dfc/Dwb/Dwc/EF/ET	10	Aw/BSk/Cfa/Cfb/Cwb/Dfa/Dfc/Dwc/EF/ET
Dfa	Class	Gammaproteobacteria	3	0.0909	19	Af/Am/Aw/BSh/BSk/BWh/BWk/Cfa/Cfb/Csa/Csb/Cwb/Dfa/Dfb/Dfc/Dwb/Dwc/EF/ET	13	Am/Aw/BSh/BWk/Cfa/Cfb/Csb/Cwb/Dfa/Dfb/Dfc/Dwc/ET
Dfa	Class	Acidobacteria-5	2	0.0606	16	Af/Am/Aw/BSh/BSk/Cfa/Cfb/Csa/Csb/Cwb/Dfa/Dfb/Dfc/Dwb/Dwc/ET	10	Af/Am/Aw/Cfa/Cfb/Cwb/Dfa/Dfb/Dfc/Dwc
Dfa	Class	Acidobacteriia	2	0.0606	18	Af/Am/Aw/BSh/BSk/BWh/Cfa/Cfb/Csa/Csb/Cwb/Dfa/Dfb/Dfc/Dwb/Dwc/EF/ET	7	Cfa/Cfb/Csb/Dfa/Dfb/Dfc/Dwc
Dfa	Class	Alphaproteobacteria	2	0.0606	19	Af/Am/Aw/BSh/BSk/BWh/BWk/Cfa/Cfb/Csa/Csb/Cwb/Dfa/Dfb/Dfc/Dwb/Dwc/EF/ET	17	Af/Am/Aw/BSh/BSk/Cfa/Cfb/Csa/Csb/Cwb/Dfa/Dfb/Dfc/Dwb/Dwc/EF/ET
Dfa	Class	Betaproteobacteria	2	0.0606	19	Af/Am/Aw/BSh/BSk/BWh/BWk/Cfa/Cfb/Csa/Csb/Cwb/Dfa/Dfb/Dfc/Dwb/Dwc/EF/ET	17	Af/Am/Aw/BSh/BSk/BWh/Cfa/Cfb/Csa/Csb/Cwb/Dfa/Dfb/Dfc/Dwb/EF/ET
Dfa	Class	Nitrospira	2	0.0606	19	Af/Am/Aw/BSh/BSk/BWh/BWk/Cfa/Cfb/Csa/Csb/Cwb/Dfa/Dfb/Dfc/Dwb/Dwc/EF/ET	10	Am/BWk/Cfa/Cfb/Dfa/Dfb/Dwb/Dwc/EF/ET
Dfa	Class	PRR-12	2	0.0606	16	Af/Am/Aw/BSh/BSk/Cfa/Cfb/Csb/Cwb/Dfa/Dfb/Dfc/Dwb/Dwc/EF/ET	4	Af/BSh/Dfa/Dfb
Dfa	Class	Actinobacteria	1	0.0303	19	Af/Am/Aw/BSh/BSk/BWh/BWk/Cfa/Cfb/Csa/Csb/Cwb/Dfa/Dfb/Dfc/Dwb/Dwc/EF/ET	14	Af/Am/Aw/BSk/BWh/BWk/Cfa/Csa/Cwb/Dfa/Dfb/Dfc/Dwb/ET
Dfa	Class	Chloracidobacteria	1	0.0303	19	Af/Am/Aw/BSh/BSk/BWh/BWk/Cfa/Cfb/Csa/Csb/Cwb/Dfa/Dfb/Dfc/Dwb/Dwc/EF/ET	12	Am/Aw/BSh/BSk/Cfa/Cfb/Cwb/Dfa/Dfb/Dfc/Dwb/Dwc
Dfa	Class	Cytophagia	1	0.0303	19	Af/Am/Aw/BSh/BSk/BWh/BWk/Cfa/Cfb/Csa/Csb/Cwb/Dfa/Dfb/Dfc/Dwb/Dwc/EF/ET	8	Am/BSk/Cfa/Csb/Dfa/Dfc/Dwc/EF
Dfa	Class	DA052	1	0.0303	16	Af/Am/Aw/BSh/BSk/Cfa/Cfb/Csb/Cwb/Dfa/Dfb/Dfc/Dwb/Dwc/EF/ET	2	Cfa/Dfa
Dfa	Class	Deltaproteobacteria	1	0.0303	19	Af/Am/Aw/BSh/BSk/BWh/BWk/Cfa/Cfb/Csa/Csb/Cwb/Dfa/Dfb/Dfc/Dwb/Dwc/EF/ET	13	Am/BSh/BSk/BWh/BWk/Cfb/Csa/Csb/Cwb/Dfa/Dfb/Dwb/Dwc
Dfa	Class	Gemmatimonadetes	1	0.0303	19	Af/Am/Aw/BSh/BSk/BWh/BWk/Cfa/Cfb/Csa/Csb/Cwb/Dfa/Dfb/Dfc/Dwb/Dwc/EF/ET	8	Af/Am/Aw/Cfa/Csb/Dfa/Dwb/Dwc
Dfa	Class	OM190	1	0.0303	16	Af/Am/Aw/BSh/BSk/Cfa/Cfb/Csa/Csb/Cwb/Dfa/Dfb/Dfc/Dwb/Dwc/ET	6	Af/Am/Csb/Dfa/Dfc/Dwb
Dfa	Class	Planctomycetia	1	0.0303	19	Af/Am/Aw/BSh/BSk/BWh/BWk/Cfa/Cfb/Csa/Csb/Cwb/Dfa/Dfb/Dfc/Dwb/Dwc/EF/ET	16	Af/Am/Aw/BSh/BSk/BWh/BWk/Cfa/Cfb/Csb/Cwb/Dfa/Dfb/Dfc/Dwb/ET
Dfa	Class	RB25	1	0.0303	13	Af/Am/Aw/Cfa/Cfb/Csb/Dfa/Dfb/Dfc/Dwb/Dwc/EF/ET	2	Dfa/Dfc
Dfa	Class	Solibacteres	1	0.0303	19	Af/Am/Aw/BSh/BSk/BWh/BWk/Cfa/Cfb/Csa/Csb/Cwb/Dfa/Dfb/Dfc/Dwb/Dwc/EF/ET	9	Af/Aw/BSk/Cfa/Dfa/Dfb/Dwb/Dwc/EF
Dfa	Order	unassigned	5	0.1515	19	Af/Am/Aw/BSh/BSk/BWh/BWk/Cfa/Cfb/Csa/Csb/Cwb/Dfa/Dfb/Dfc/Dwb/Dwc/EF/ET	18	Af/Am/Aw/BSh/BWh/BWk/Cfa/Cfb/Csa/Csb/Cwb/Dfa/Dfb/Dfc/Dwb/Dwc/EF/ET
Dfa	Order	Pedosphaerales	4	0.1212	19	Af/Am/Aw/BSh/BSk/BWh/BWk/Cfa/Cfb/Csa/Csb/Cwb/Dfa/Dfb/Dfc/Dwb/Dwc/EF/ET	10	Aw/BSk/Cfa/Cfb/Cwb/Dfa/Dfc/Dwc/EF/ET
Dfa	Order	iii1-15	3	0.0909	19	Af/Am/Aw/BSh/BSk/BWh/BWk/Cfa/Cfb/Csa/Csb/Cwb/Dfa/Dfb/Dfc/Dwb/Dwc/EF/ET	3	Af/Aw/Dfa
Dfa	Order	Acidobacteriales	2	0.0606	18	Af/Am/Aw/BSh/BSk/BWh/Cfa/Cfb/Csa/Csb/Cwb/Dfa/Dfb/Dfc/Dwb/Dwc/EF/ET	7	Cfa/Cfb/Csb/Dfa/Dfb/Dfc/Dwc
Dfa	Order	Nitrospirales	2	0.0606	19	Af/Am/Aw/BSh/BSk/BWh/BWk/Cfa/Cfb/Csa/Csb/Cwb/Dfa/Dfb/Dfc/Dwb/Dwc/EF/ET	10	Am/BWk/Cfa/Cfb/Dfa/Dfb/Dwb/Dwc/EF/ET
Dfa	Order	Xanthomonadales	2	0.0606	19	Af/Am/Aw/BSh/BSk/BWh/BWk/Cfa/Cfb/Csa/Csb/Cwb/Dfa/Dfb/Dfc/Dwb/Dwc/EF/ET	7	Am/BWk/Csb/Cwb/Dfa/Dfc/Dwc
Dfa	Order	Actinomycetales	1	0.0303	19	Af/Am/Aw/BSh/BSk/BWh/BWk/Cfa/Cfb/Csa/Csb/Cwb/Dfa/Dfb/Dfc/Dwb/Dwc/EF/ET	14	Af/Am/Aw/BSk/BWh/BWk/Cfa/Csa/Cwb/Dfa/Dfb/Dfc/Dwb/ET
Dfa	Order	Burkholderiales	1	0.0303	19	Af/Am/Aw/BSh/BSk/BWh/BWk/Cfa/Cfb/Csa/Csb/Cwb/Dfa/Dfb/Dfc/Dwb/Dwc/EF/ET	9	Am/BSh/BSk/Cfa/Cfb/Csa/Cwb/Dfa/Dwb
Dfa	Order	CCU21	1	0.0303	17	Af/Am/Aw/BSh/BSk/BWk/Cfa/Cfb/Csb/Cwb/Dfa/Dfb/Dfc/Dwb/Dwc/EF/ET	6	Cfb/Csb/Dfa/Dfc/Dwc/ET
Dfa	Order	Cytophagales	1	0.0303	19	Af/Am/Aw/BSh/BSk/BWh/BWk/Cfa/Cfb/Csa/Csb/Cwb/Dfa/Dfb/Dfc/Dwb/Dwc/EF/ET	8	Am/BSk/Cfa/Csb/Dfa/Dfc/Dwc/EF
Dfa	Order	Ellin6513	1	0.0303	16	Af/Am/Aw/BSh/BSk/Cfa/Cfb/Csb/Cwb/Dfa/Dfb/Dfc/Dwb/Dwc/EF/ET	2	Cfa/Dfa
Dfa	Order	Gemmatales	1	0.0303	19	Af/Am/Aw/BSh/BSk/BWh/BWk/Cfa/Cfb/Csa/Csb/Cwb/Dfa/Dfb/Dfc/Dwb/Dwc/EF/ET	14	Am/Aw/BSh/BSk/BWh/BWk/Cfa/Cfb/Cwb/Dfa/Dfb/Dfc/Dwb/ET
Dfa	Order	Gemmatimonadales	1	0.0303	19	Af/Am/Aw/BSh/BSk/BWh/BWk/Cfa/Cfb/Csa/Csb/Cwb/Dfa/Dfb/Dfc/Dwb/Dwc/EF/ET	3	Am/Dfa/Dwc
Dfa	Order	LD1-PA13	1	0.0303	11	Af/Am/Aw/Cfa/Cfb/Csb/Dfa/Dfb/Dfc/Dwb/Dwc	1	Dfa
Dfa	Order	RB41	1	0.0303	19	Af/Am/Aw/BSh/BSk/BWh/BWk/Cfa/Cfb/Csa/Csb/Cwb/Dfa/Dfb/Dfc/Dwb/Dwc/EF/ET	10	Am/Aw/BSh/BSk/Cfa/Cfb/Cwb/Dfa/Dfb/Dwc
Dfa	Order	Rhizobiales	1	0.0303	19	Af/Am/Aw/BSh/BSk/BWh/BWk/Cfa/Cfb/Csa/Csb/Cwb/Dfa/Dfb/Dfc/Dwb/Dwc/EF/ET	12	Af/Aw/BSh/Cfa/Csa/Csb/Cwb/Dfa/Dfb/Dfc/Dwc/ET
Dfa	Order	SC-I-84	1	0.0303	15	Af/Am/Aw/BSh/BSk/Cfa/Cfb/Csb/Cwb/Dfa/Dfb/Dfc/Dwb/Dwc/ET	5	Am/Aw/Csb/Dfa/ET
Dfa	Order	Sediment-1	1	0.0303	16	Af/Am/Aw/BSh/BSk/Cfa/Cfb/Csb/Cwb/Dfa/Dfb/Dfc/Dwb/Dwc/EF/ET	4	Af/BSh/Dfa/Dfb
Dfa	Order	Solibacterales	1	0.0303	19	Af/Am/Aw/BSh/BSk/BWh/BWk/Cfa/Cfb/Csa/Csb/Cwb/Dfa/Dfb/Dfc/Dwb/Dwc/EF/ET	9	Af/Aw/BSk/Cfa/Dfa/Dfb/Dwb/Dwc/EF
Dfa	Order	Syntrophobacterales	1	0.0303	19	Af/Am/Aw/BSh/BSk/BWh/BWk/Cfa/Cfb/Csa/Csb/Cwb/Dfa/Dfb/Dfc/Dwb/Dwc/EF/ET	6	Am/BSk/Csa/Csb/Dfa/Dwc
Dfa	Order	agg27	1	0.0303	16	Af/Am/Aw/BSh/BSk/Cfa/Cfb/Csa/Csb/Cwb/Dfa/Dfb/Dfc/Dwb/Dwc/ET	4	Af/Am/Dfa/Dwb
Dfa	Family	unassigned	15	0.4545	19	Af/Am/Aw/BSh/BSk/BWh/BWk/Cfa/Cfb/Csa/Csb/Cwb/Dfa/Dfb/Dfc/Dwb/Dwc/EF/ET	19	Af/Am/Aw/BSh/BSk/BWh/BWk/Cfa/Cfb/Csa/Csb/Cwb/Dfa/Dfb/Dfc/Dwb/Dwc/EF/ET
Dfa	Family	Koribacteraceae	2	0.0606	18	Af/Am/Aw/BSh/BSk/BWh/Cfa/Cfb/Csa/Csb/Cwb/Dfa/Dfb/Dfc/Dwb/Dwc/EF/ET	6	Cfa/Csb/Dfa/Dfb/Dfc/Dwc
Dfa	Family	0319-6A21	1	0.0303	18	Af/Am/Aw/BSh/BSk/BWh/BWk/Cfa/Cfb/Csb/Cwb/Dfa/Dfb/Dfc/Dwb/Dwc/EF/ET	3	Am/Dfa/Dwc
Dfa	Family	Comamonadaceae	1	0.0303	19	Af/Am/Aw/BSh/BSk/BWh/BWk/Cfa/Cfb/Csa/Csb/Cwb/Dfa/Dfb/Dfc/Dwb/Dwc/EF/ET	7	Am/BSh/BSk/Cfb/Csa/Cwb/Dfa
Dfa	Family	Cytophagaceae	1	0.0303	19	Af/Am/Aw/BSh/BSk/BWh/BWk/Cfa/Cfb/Csa/Csb/Cwb/Dfa/Dfb/Dfc/Dwb/Dwc/EF/ET	8	Am/BSk/Cfa/Csb/Dfa/Dfc/Dwc/EF
Dfa	Family	Ellin515	1	0.0303	19	Af/Am/Aw/BSh/BSk/BWh/BWk/Cfa/Cfb/Csa/Csb/Cwb/Dfa/Dfb/Dfc/Dwb/Dwc/EF/ET	5	Aw/BSk/Cfa/Dfa/Dfc
Dfa	Family	Ellin517	1	0.0303	17	Af/Am/Aw/BSh/BSk/BWh/BWk/Cfa/Cfb/Csb/Cwb/Dfa/Dfb/Dfc/Dwb/Dwc/ET	5	BSk/Cfb/Cwb/Dfa/Dfc
Dfa	Family	Ellin5301	1	0.0303	17	Af/Am/Aw/BSh/BSk/Cfa/Cfb/Csa/Csb/Cwb/Dfa/Dfb/Dfc/Dwb/Dwc/EF/ET	2	Dfa/Dwc
Dfa	Family	Ellin6075	1	0.0303	19	Af/Am/Aw/BSh/BSk/BWh/BWk/Cfa/Cfb/Csa/Csb/Cwb/Dfa/Dfb/Dfc/Dwb/Dwc/EF/ET	5	Am/Aw/BSh/Cfa/Dfa
Dfa	Family	Isosphaeraceae	1	0.0303	16	Af/Am/Aw/BSh/BSk/Cfa/Cfb/Csa/Csb/Cwb/Dfa/Dfb/Dfc/Dwb/Dwc/ET	5	Am/BSk/Cfb/Dfa/ET
Dfa	Family	Nitrospiraceae	1	0.0303	19	Af/Am/Aw/BSh/BSk/BWh/BWk/Cfa/Cfb/Csa/Csb/Cwb/Dfa/Dfb/Dfc/Dwb/Dwc/EF/ET	6	BWk/Cfb/Dfa/Dfb/EF/ET
Dfa	Family	PRR-10	1	0.0303	16	Af/Am/Aw/BSh/BSk/Cfa/Cfb/Csb/Cwb/Dfa/Dfb/Dfc/Dwb/Dwc/EF/ET	4	Af/BSh/Dfa/Dfb
Dfa	Family	Rhodobiaceae	1	0.0303	14	Af/Am/Aw/BSk/Cfa/Cfb/Csb/Cwb/Dfa/Dfb/Dfc/Dwb/Dwc/ET	3	Cfa/Dfa/Dfc
Dfa	Family	Sinobacteraceae	1	0.0303	19	Af/Am/Aw/BSh/BSk/BWh/BWk/Cfa/Cfb/Csa/Csb/Cwb/Dfa/Dfb/Dfc/Dwb/Dwc/EF/ET	5	BWk/Csb/Cwb/Dfa/Dfc
Dfa	Family	Syntrophobacteraceae	1	0.0303	19	Af/Am/Aw/BSh/BSk/BWh/BWk/Cfa/Cfb/Csa/Csb/Cwb/Dfa/Dfb/Dfc/Dwb/Dwc/EF/ET	6	Am/BSk/Csa/Csb/Dfa/Dwc
Dfa	Family	Xanthomonadaceae	1	0.0303	19	Af/Am/Aw/BSh/BSk/BWh/BWk/Cfa/Cfb/Csa/Csb/Cwb/Dfa/Dfb/Dfc/Dwb/Dwc/EF/ET	4	Am/Csb/Dfa/Dwc
Dfa	Family	auto67_4W	1	0.0303	17	Af/Am/Aw/BSh/BSk/Cfa/Cfb/Csa/Csb/Cwb/Dfa/Dfb/Dfc/Dwb/Dwc/EF/ET	2	Aw/Dfa
Dfa	Family	mb2424	1	0.0303	17	Af/Am/Aw/BSk/BWh/BWk/Cfa/Cfb/Csa/Csb/Dfa/Dfb/Dfc/Dwb/Dwc/EF/ET	1	Dfa
Dfa	Genus	unassigned	29	0.8788	19	Af/Am/Aw/BSh/BSk/BWh/BWk/Cfa/Cfb/Csa/Csb/Cwb/Dfa/Dfb/Dfc/Dwb/Dwc/EF/ET	19	Af/Am/Aw/BSh/BSk/BWh/BWk/Cfa/Cfb/Csa/Csb/Cwb/Dfa/Dfb/Dfc/Dwb/Dwc/EF/ET
Dfa	Genus	Afifella	1	0.0303	14	Af/Am/Aw/BSk/Cfa/Cfb/Csb/Cwb/Dfa/Dfb/Dfc/Dwb/Dwc/ET	3	Cfa/Dfa/Dfc
Dfa	Genus	Candidatus Koribacter	1	0.0303	14	Af/Am/Aw/Cfa/Cfb/Csa/Csb/Dfa/Dfb/Dfc/Dwb/Dwc/EF/ET	1	Dfa
Dfa	Genus	Methylibium	1	0.0303	19	Af/Am/Aw/BSh/BSk/BWh/BWk/Cfa/Cfb/Csa/Csb/Cwb/Dfa/Dfb/Dfc/Dwb/Dwc/EF/ET	2	Cwb/Dfa
Dfa	Genus	Nitrospira	1	0.0303	19	Af/Am/Aw/BSh/BSk/BWh/BWk/Cfa/Cfb/Csa/Csb/Cwb/Dfa/Dfb/Dfc/Dwb/Dwc/EF/ET	5	BWk/Dfa/Dfb/EF/ET
Dfa	Species	unassigned	33	1	19	Af/Am/Aw/BSh/BSk/BWh/BWk/Cfa/Cfb/Csa/Csb/Cwb/Dfa/Dfb/Dfc/Dwb/Dwc/EF/ET	19	Af/Am/Aw/BSh/BSk/BWh/BWk/Cfa/Cfb/Csa/Csb/Cwb/Dfa/Dfb/Dfc/Dwb/Dwc/EF/ET
Dfb	Kingdom	Bacteria	33	1	19	Af/Am/Aw/BSh/BSk/BWh/BWk/Cfa/Cfb/Csa/Csb/Cwb/Dfa/Dfb/Dfc/Dwb/Dwc/EF/ET	19	Af/Am/Aw/BSh/BSk/BWh/BWk/Cfa/Cfb/Csa/Csb/Cwb/Dfa/Dfb/Dfc/Dwb/Dwc/EF/ET
Dfb	Phylum	Proteobacteria	7	0.2121	19	Af/Am/Aw/BSh/BSk/BWh/BWk/Cfa/Cfb/Csa/Csb/Cwb/Dfa/Dfb/Dfc/Dwb/Dwc/EF/ET	19	Af/Am/Aw/BSh/BSk/BWh/BWk/Cfa/Cfb/Csa/Csb/Cwb/Dfa/Dfb/Dfc/Dwb/Dwc/EF/ET
Dfb	Phylum	Acidobacteria	5	0.1515	19	Af/Am/Aw/BSh/BSk/BWh/BWk/Cfa/Cfb/Csa/Csb/Cwb/Dfa/Dfb/Dfc/Dwb/Dwc/EF/ET	17	Af/Am/Aw/BSh/BSk/BWk/Cfa/Cfb/Csb/Cwb/Dfa/Dfb/Dfc/Dwb/Dwc/EF/ET
Dfb	Phylum	Actinobacteria	5	0.1515	19	Af/Am/Aw/BSh/BSk/BWh/BWk/Cfa/Cfb/Csa/Csb/Cwb/Dfa/Dfb/Dfc/Dwb/Dwc/EF/ET	18	Af/Am/Aw/BSh/BSk/BWh/BWk/Cfa/Cfb/Csa/Csb/Cwb/Dfa/Dfb/Dfc/Dwb/EF/ET
Dfb	Phylum	Planctomycetes	5	0.1515	19	Af/Am/Aw/BSh/BSk/BWh/BWk/Cfa/Cfb/Csa/Csb/Cwb/Dfa/Dfb/Dfc/Dwb/Dwc/EF/ET	17	Af/Am/Aw/BSh/BSk/BWh/BWk/Cfa/Cfb/Csb/Cwb/Dfa/Dfb/Dfc/Dwb/Dwc/ET
Dfb	Phylum	Bacteroidetes	4	0.1212	19	Af/Am/Aw/BSh/BSk/BWh/BWk/Cfa/Cfb/Csa/Csb/Cwb/Dfa/Dfb/Dfc/Dwb/Dwc/EF/ET	14	Af/Am/Aw/BSh/BSk/BWh/Cfa/Cfb/Csb/Dfa/Dfb/Dfc/Dwc/EF
Dfb	Phylum	Verrucomicrobia	3	0.0909	19	Af/Am/Aw/BSh/BSk/BWh/BWk/Cfa/Cfb/Csa/Csb/Cwb/Dfa/Dfb/Dfc/Dwb/Dwc/EF/ET	18	Af/Am/Aw/BSh/BSk/BWh/Cfa/Cfb/Csa/Csb/Cwb/Dfa/Dfb/Dfc/Dwb/Dwc/EF/ET
Dfb	Phylum	Nitrospirae	2	0.0606	19	Af/Am/Aw/BSh/BSk/BWh/BWk/Cfa/Cfb/Csa/Csb/Cwb/Dfa/Dfb/Dfc/Dwb/Dwc/EF/ET	10	Am/BWk/Cfa/Cfb/Dfa/Dfb/Dwb/Dwc/EF/ET
Dfb	Phylum	Chloroflexi	1	0.0303	19	Af/Am/Aw/BSh/BSk/BWh/BWk/Cfa/Cfb/Csa/Csb/Cwb/Dfa/Dfb/Dfc/Dwb/Dwc/EF/ET	15	Af/Am/Aw/BSh/BSk/Cfa/Cfb/Csb/Cwb/Dfb/Dfc/Dwb/Dwc/EF/ET
Dfb	Phylum	WS3	1	0.0303	16	Af/Am/Aw/BSh/BSk/Cfa/Cfb/Csb/Cwb/Dfa/Dfb/Dfc/Dwb/Dwc/EF/ET	4	Af/BSh/Dfa/Dfb
Dfb	Class	Planctomycetia	4	0.1212	19	Af/Am/Aw/BSh/BSk/BWh/BWk/Cfa/Cfb/Csa/Csb/Cwb/Dfa/Dfb/Dfc/Dwb/Dwc/EF/ET	16	Af/Am/Aw/BSh/BSk/BWh/BWk/Cfa/Cfb/Csb/Cwb/Dfa/Dfb/Dfc/Dwb/ET
Dfb	Class	Actinobacteria	3	0.0909	19	Af/Am/Aw/BSh/BSk/BWh/BWk/Cfa/Cfb/Csa/Csb/Cwb/Dfa/Dfb/Dfc/Dwb/Dwc/EF/ET	14	Af/Am/Aw/BSk/BWh/BWk/Cfa/Csa/Cwb/Dfa/Dfb/Dfc/Dwb/ET
Dfb	Class	Alphaproteobacteria	3	0.0909	19	Af/Am/Aw/BSh/BSk/BWh/BWk/Cfa/Cfb/Csa/Csb/Cwb/Dfa/Dfb/Dfc/Dwb/Dwc/EF/ET	17	Af/Am/Aw/BSh/BSk/Cfa/Cfb/Csa/Csb/Cwb/Dfa/Dfb/Dfc/Dwb/Dwc/EF/ET
Dfb	Class	Deltaproteobacteria	2	0.0606	19	Af/Am/Aw/BSh/BSk/BWh/BWk/Cfa/Cfb/Csa/Csb/Cwb/Dfa/Dfb/Dfc/Dwb/Dwc/EF/ET	13	Am/BSh/BSk/BWh/BWk/Cfb/Csa/Csb/Cwb/Dfa/Dfb/Dwb/Dwc
Dfb	Class	Nitrospira	2	0.0606	19	Af/Am/Aw/BSh/BSk/BWh/BWk/Cfa/Cfb/Csa/Csb/Cwb/Dfa/Dfb/Dfc/Dwb/Dwc/EF/ET	10	Am/BWk/Cfa/Cfb/Dfa/Dfb/Dwb/Dwc/EF/ET
Dfb	Class	Saprospirae	2	0.0606	19	Af/Am/Aw/BSh/BSk/BWh/BWk/Cfa/Cfb/Csa/Csb/Cwb/Dfa/Dfb/Dfc/Dwb/Dwc/EF/ET	11	Af/Am/Aw/BSh/BSk/BWh/Csb/Dfb/Dfc/Dwc/EF
Dfb	Class	Solibacteres	2	0.0606	19	Af/Am/Aw/BSh/BSk/BWh/BWk/Cfa/Cfb/Csa/Csb/Cwb/Dfa/Dfb/Dfc/Dwb/Dwc/EF/ET	9	Af/Aw/BSk/Cfa/Dfa/Dfb/Dwb/Dwc/EF
Dfb	Class	Sphingobacteriia	2	0.0606	19	Af/Am/Aw/BSh/BSk/BWh/BWk/Cfa/Cfb/Csa/Csb/Cwb/Dfa/Dfb/Dfc/Dwb/Dwc/EF/ET	9	Af/Am/Aw/BSh/Cfa/Cfb/Dfb/Dfc/EF
Dfb	Class	Thermoleophilia	2	0.0606	19	Af/Am/Aw/BSh/BSk/BWh/BWk/Cfa/Cfb/Csa/Csb/Cwb/Dfa/Dfb/Dfc/Dwb/Dwc/EF/ET	10	Af/Am/Aw/BWk/Cfa/Cfb/Csb/Dfb/Dfc/EF
Dfb	Class	Verrucomicrobiae	2	0.0606	19	Af/Am/Aw/BSh/BSk/BWh/BWk/Cfa/Cfb/Csa/Csb/Cwb/Dfa/Dfb/Dfc/Dwb/Dwc/EF/ET	6	Af/Am/Cfa/Csb/Dfb/Dwb
Dfb	Class	Acidobacteria-5	1	0.0303	16	Af/Am/Aw/BSh/BSk/Cfa/Cfb/Csa/Csb/Cwb/Dfa/Dfb/Dfc/Dwb/Dwc/ET	10	Af/Am/Aw/Cfa/Cfb/Cwb/Dfa/Dfb/Dfc/Dwc
Dfb	Class	Acidobacteriia	1	0.0303	18	Af/Am/Aw/BSh/BSk/BWh/Cfa/Cfb/Csa/Csb/Cwb/Dfa/Dfb/Dfc/Dwb/Dwc/EF/ET	7	Cfa/Cfb/Csb/Dfa/Dfb/Dfc/Dwc
Dfb	Class	Betaproteobacteria	1	0.0303	19	Af/Am/Aw/BSh/BSk/BWh/BWk/Cfa/Cfb/Csa/Csb/Cwb/Dfa/Dfb/Dfc/Dwb/Dwc/EF/ET	17	Af/Am/Aw/BSh/BSk/BWh/Cfa/Cfb/Csa/Csb/Cwb/Dfa/Dfb/Dfc/Dwb/EF/ET
Dfb	Class	Chloracidobacteria	1	0.0303	19	Af/Am/Aw/BSh/BSk/BWh/BWk/Cfa/Cfb/Csa/Csb/Cwb/Dfa/Dfb/Dfc/Dwb/Dwc/EF/ET	12	Am/Aw/BSh/BSk/Cfa/Cfb/Cwb/Dfa/Dfb/Dfc/Dwb/Dwc
Dfb	Class	Chloroflexi	1	0.0303	17	Af/Am/Aw/BSh/BSk/BWh/Cfa/Cfb/Csb/Cwb/Dfa/Dfb/Dfc/Dwb/Dwc/EF/ET	4	Am/Cwb/Dfb/Dwb
Dfb	Class	Gammaproteobacteria	1	0.0303	19	Af/Am/Aw/BSh/BSk/BWh/BWk/Cfa/Cfb/Csa/Csb/Cwb/Dfa/Dfb/Dfc/Dwb/Dwc/EF/ET	13	Am/Aw/BSh/BWk/Cfa/Cfb/Csb/Cwb/Dfa/Dfb/Dfc/Dwc/ET
Dfb	Class	PRR-12	1	0.0303	16	Af/Am/Aw/BSh/BSk/Cfa/Cfb/Csb/Cwb/Dfa/Dfb/Dfc/Dwb/Dwc/EF/ET	4	Af/BSh/Dfa/Dfb
Dfb	Class	Phycisphaerae	1	0.0303	18	Af/Am/Aw/BSh/BSk/BWh/BWk/Cfa/Cfb/Csb/Cwb/Dfa/Dfb/Dfc/Dwb/Dwc/EF/ET	9	Af/Cfa/Cfb/Csb/Dfb/Dfc/Dwb/Dwc/ET
Dfb	Class	Spartobacteria	1	0.0303	19	Af/Am/Aw/BSh/BSk/BWh/BWk/Cfa/Cfb/Csa/Csb/Cwb/Dfa/Dfb/Dfc/Dwb/Dwc/EF/ET	10	BSh/BSk/BWh/Cfb/Csa/Cwb/Dfb/Dfc/Dwb/Dwc
Dfb	Order	Actinomycetales	3	0.0909	19	Af/Am/Aw/BSh/BSk/BWh/BWk/Cfa/Cfb/Csa/Csb/Cwb/Dfa/Dfb/Dfc/Dwb/Dwc/EF/ET	14	Af/Am/Aw/BSk/BWh/BWk/Cfa/Csa/Cwb/Dfa/Dfb/Dfc/Dwb/ET
Dfb	Order	Gemmatales	3	0.0909	19	Af/Am/Aw/BSh/BSk/BWh/BWk/Cfa/Cfb/Csa/Csb/Cwb/Dfa/Dfb/Dfc/Dwb/Dwc/EF/ET	14	Am/Aw/BSh/BSk/BWh/BWk/Cfa/Cfb/Cwb/Dfa/Dfb/Dfc/Dwb/ET
Dfb	Order	Myxococcales	2	0.0606	19	Af/Am/Aw/BSh/BSk/BWh/BWk/Cfa/Cfb/Csa/Csb/Cwb/Dfa/Dfb/Dfc/Dwb/Dwc/EF/ET	9	BSh/BSk/BWh/BWk/Cfb/Csb/Cwb/Dfb/Dwb
Dfb	Order	Nitrospirales	2	0.0606	19	Af/Am/Aw/BSh/BSk/BWh/BWk/Cfa/Cfb/Csa/Csb/Cwb/Dfa/Dfb/Dfc/Dwb/Dwc/EF/ET	10	Am/BWk/Cfa/Cfb/Dfa/Dfb/Dwb/Dwc/EF/ET
Dfb	Order	Saprospirales	2	0.0606	19	Af/Am/Aw/BSh/BSk/BWh/BWk/Cfa/Cfb/Csa/Csb/Cwb/Dfa/Dfb/Dfc/Dwb/Dwc/EF/ET	11	Af/Am/Aw/BSh/BSk/BWh/Csb/Dfb/Dfc/Dwc/EF
Dfb	Order	Solibacterales	2	0.0606	19	Af/Am/Aw/BSh/BSk/BWh/BWk/Cfa/Cfb/Csa/Csb/Cwb/Dfa/Dfb/Dfc/Dwb/Dwc/EF/ET	9	Af/Aw/BSk/Cfa/Dfa/Dfb/Dwb/Dwc/EF
Dfb	Order	Solirubrobacterales	2	0.0606	19	Af/Am/Aw/BSh/BSk/BWh/BWk/Cfa/Cfb/Csa/Csb/Cwb/Dfa/Dfb/Dfc/Dwb/Dwc/EF/ET	7	Af/Am/Aw/BWk/Cfa/Cfb/Dfb
Dfb	Order	Sphingobacteriales	2	0.0606	19	Af/Am/Aw/BSh/BSk/BWh/BWk/Cfa/Cfb/Csa/Csb/Cwb/Dfa/Dfb/Dfc/Dwb/Dwc/EF/ET	9	Af/Am/Aw/BSh/Cfa/Cfb/Dfb/Dfc/EF
Dfb	Order	Verrucomicrobiales	2	0.0606	19	Af/Am/Aw/BSh/BSk/BWh/BWk/Cfa/Cfb/Csa/Csb/Cwb/Dfa/Dfb/Dfc/Dwb/Dwc/EF/ET	6	Af/Am/Cfa/Csb/Dfb/Dwb
Dfb	Order	Acidobacteriales	1	0.0303	18	Af/Am/Aw/BSh/BSk/BWh/Cfa/Cfb/Csa/Csb/Cwb/Dfa/Dfb/Dfc/Dwb/Dwc/EF/ET	7	Cfa/Cfb/Csb/Dfa/Dfb/Dfc/Dwc
Dfb	Order	Chthoniobacterales	1	0.0303	19	Af/Am/Aw/BSh/BSk/BWh/BWk/Cfa/Cfb/Csa/Csb/Cwb/Dfa/Dfb/Dfc/Dwb/Dwc/EF/ET	10	BSh/BSk/BWh/Cfb/Csa/Cwb/Dfb/Dfc/Dwb/Dwc
Dfb	Order	HTCC2188	1	0.0303	12	Af/Am/Aw/Cfa/Cfb/Csb/Dfa/Dfb/Dfc/Dwb/Dwc/ET	5	Cfa/Cfb/Dfb/Dfc/ET
Dfb	Order	MND1	1	0.0303	19	Af/Am/Aw/BSh/BSk/BWh/BWk/Cfa/Cfb/Csa/Csb/Cwb/Dfa/Dfb/Dfc/Dwb/Dwc/EF/ET	5	Af/Csb/Cwb/Dfb/EF
Dfb	Order	Pirellulales	1	0.0303	19	Af/Am/Aw/BSh/BSk/BWh/BWk/Cfa/Cfb/Csa/Csb/Cwb/Dfa/Dfb/Dfc/Dwb/Dwc/EF/ET	6	Cfa/Csb/Dfb/Dfc/Dwb/ET
Dfb	Order	RB41	1	0.0303	19	Af/Am/Aw/BSh/BSk/BWh/BWk/Cfa/Cfb/Csa/Csb/Cwb/Dfa/Dfb/Dfc/Dwb/Dwc/EF/ET	10	Am/Aw/BSh/BSk/Cfa/Cfb/Cwb/Dfa/Dfb/Dwc
Dfb	Order	Rhizobiales	1	0.0303	19	Af/Am/Aw/BSh/BSk/BWh/BWk/Cfa/Cfb/Csa/Csb/Cwb/Dfa/Dfb/Dfc/Dwb/Dwc/EF/ET	12	Af/Aw/BSh/Cfa/Csa/Csb/Cwb/Dfa/Dfb/Dfc/Dwc/ET
Dfb	Order	Rhodobacterales	1	0.0303	17	Af/Am/Aw/BSh/BSk/Cfa/Cfb/Csa/Csb/Cwb/Dfa/Dfb/Dfc/Dwb/Dwc/EF/ET	6	Af/Am/Aw/Dfb/Dfc/EF
Dfb	Order	Rhodospirillales	1	0.0303	19	Af/Am/Aw/BSh/BSk/BWh/BWk/Cfa/Cfb/Csa/Csb/Cwb/Dfa/Dfb/Dfc/Dwb/Dwc/EF/ET	7	Am/Aw/Cfa/Cfb/Dfb/Dwb/ET
Dfb	Order	Roseiflexales	1	0.0303	17	Af/Am/Aw/BSh/BSk/BWh/Cfa/Cfb/Csb/Cwb/Dfa/Dfb/Dfc/Dwb/Dwc/EF/ET	4	Am/Cwb/Dfb/Dwb
Dfb	Order	Sediment-1	1	0.0303	16	Af/Am/Aw/BSh/BSk/Cfa/Cfb/Csb/Cwb/Dfa/Dfb/Dfc/Dwb/Dwc/EF/ET	4	Af/BSh/Dfa/Dfb
Dfb	Order	WD2101	1	0.0303	18	Af/Am/Aw/BSh/BSk/BWh/BWk/Cfa/Cfb/Csb/Cwb/Dfa/Dfb/Dfc/Dwb/Dwc/EF/ET	8	Af/Cfa/Cfb/Csb/Dfb/Dwb/Dwc/ET
Dfb	Order	unassigned	1	0.0303	19	Af/Am/Aw/BSh/BSk/BWh/BWk/Cfa/Cfb/Csa/Csb/Cwb/Dfa/Dfb/Dfc/Dwb/Dwc/EF/ET	18	Af/Am/Aw/BSh/BWh/BWk/Cfa/Cfb/Csa/Csb/Cwb/Dfa/Dfb/Dfc/Dwb/Dwc/EF/ET
Dfb	Family	unassigned	7	0.2121	19	Af/Am/Aw/BSh/BSk/BWh/BWk/Cfa/Cfb/Csa/Csb/Cwb/Dfa/Dfb/Dfc/Dwb/Dwc/EF/ET	19	Af/Am/Aw/BSh/BSk/BWh/BWk/Cfa/Cfb/Csa/Csb/Cwb/Dfa/Dfb/Dfc/Dwb/Dwc/EF/ET
Dfb	Family	Gemmataceae	3	0.0909	18	Af/Am/Aw/BSh/BSk/BWh/BWk/Cfa/Cfb/Csb/Cwb/Dfa/Dfb/Dfc/Dwb/Dwc/EF/ET	12	Am/Aw/BSh/BSk/BWh/BWk/Cfa/Cfb/Cwb/Dfb/Dfc/Dwb
Dfb	Family	Chitinophagaceae	2	0.0606	19	Af/Am/Aw/BSh/BSk/BWh/BWk/Cfa/Cfb/Csa/Csb/Cwb/Dfa/Dfb/Dfc/Dwb/Dwc/EF/ET	10	Af/Am/Aw/BSh/BWh/Csb/Dfb/Dfc/Dwc/EF
Dfb	Family	Mycobacteriaceae	2	0.0606	19	Af/Am/Aw/BSh/BSk/BWh/BWk/Cfa/Cfb/Csa/Csb/Cwb/Dfa/Dfb/Dfc/Dwb/Dwc/EF/ET	5	Aw/BSk/BWh/Cwb/Dfb
Dfb	Family	Nitrospiraceae	2	0.0606	19	Af/Am/Aw/BSh/BSk/BWh/BWk/Cfa/Cfb/Csa/Csb/Cwb/Dfa/Dfb/Dfc/Dwb/Dwc/EF/ET	6	BWk/Cfb/Dfa/Dfb/EF/ET
Dfb	Family	Solibacteraceae	2	0.0606	17	Af/Am/Aw/BSh/BSk/Cfa/Cfb/Csa/Csb/Cwb/Dfa/Dfb/Dfc/Dwb/Dwc/EF/ET	4	Af/Aw/Dfb/EF
Dfb	Family	Verrucomicrobiaceae	2	0.0606	19	Af/Am/Aw/BSh/BSk/BWh/BWk/Cfa/Cfb/Csa/Csb/Cwb/Dfa/Dfb/Dfc/Dwb/Dwc/EF/ET	6	Af/Am/Cfa/Csb/Dfb/Dwb
Dfb	Family	0319-6G20	1	0.0303	17	Af/Am/Aw/BSh/BSk/BWh/Cfa/Cfb/Csb/Cwb/Dfa/Dfb/Dfc/Dwb/Dwc/EF/ET	1	Dfb
Dfb	Family	Acetobacteraceae	1	0.0303	17	Af/Am/Aw/BSh/BSk/Cfa/Cfb/Csa/Csb/Cwb/Dfa/Dfb/Dfc/Dwb/Dwc/EF/ET	4	Cfa/Cfb/Dfb/ET
Dfb	Family	Chthoniobacteraceae	1	0.0303	19	Af/Am/Aw/BSh/BSk/BWh/BWk/Cfa/Cfb/Csa/Csb/Cwb/Dfa/Dfb/Dfc/Dwb/Dwc/EF/ET	10	BSh/BSk/BWh/Cfb/Csa/Cwb/Dfb/Dfc/Dwb/Dwc
Dfb	Family	Conexibacteraceae	1	0.0303	17	Af/Am/Aw/BSh/BSk/Cfa/Cfb/Csa/Csb/Cwb/Dfa/Dfb/Dfc/Dwb/Dwc/EF/ET	1	Dfb
Dfb	Family	HTCC2089	1	0.0303	12	Af/Am/Aw/Cfa/Cfb/Csb/Dfa/Dfb/Dfc/Dwb/Dwc/ET	5	Cfa/Cfb/Dfb/Dfc/ET
Dfb	Family	Hyphomicrobiaceae	1	0.0303	19	Af/Am/Aw/BSh/BSk/BWh/BWk/Cfa/Cfb/Csa/Csb/Cwb/Dfa/Dfb/Dfc/Dwb/Dwc/EF/ET	8	Af/BSh/Csa/Csb/Dfb/Dfc/Dwc/ET
Dfb	Family	Hyphomonadaceae	1	0.0303	17	Af/Am/Aw/BSh/BSk/Cfa/Cfb/Csa/Csb/Cwb/Dfa/Dfb/Dfc/Dwb/Dwc/EF/ET	6	Af/Am/Aw/Dfb/Dfc/EF
Dfb	Family	Koribacteraceae	1	0.0303	18	Af/Am/Aw/BSh/BSk/BWh/Cfa/Cfb/Csa/Csb/Cwb/Dfa/Dfb/Dfc/Dwb/Dwc/EF/ET	6	Cfa/Csb/Dfa/Dfb/Dfc/Dwc
Dfb	Family	Kouleothrixaceae	1	0.0303	17	Af/Am/Aw/BSh/BSk/BWh/Cfa/Cfb/Csb/Cwb/Dfa/Dfb/Dfc/Dwb/Dwc/EF/ET	4	Am/Cwb/Dfb/Dwb
Dfb	Family	PRR-10	1	0.0303	16	Af/Am/Aw/BSh/BSk/Cfa/Cfb/Csb/Cwb/Dfa/Dfb/Dfc/Dwb/Dwc/EF/ET	4	Af/BSh/Dfa/Dfb
Dfb	Family	Pirellulaceae	1	0.0303	19	Af/Am/Aw/BSh/BSk/BWh/BWk/Cfa/Cfb/Csa/Csb/Cwb/Dfa/Dfb/Dfc/Dwb/Dwc/EF/ET	6	Cfa/Csb/Dfb/Dfc/Dwb/ET
Dfb	Family	Sphingobacteriaceae	1	0.0303	19	Af/Am/Aw/BSh/BSk/BWh/BWk/Cfa/Cfb/Csa/Csb/Cwb/Dfa/Dfb/Dfc/Dwb/Dwc/EF/ET	3	Aw/BSh/Dfb
Dfb	Family	Sporichthyaceae	1	0.0303	17	Af/Am/Aw/BSh/BSk/BWh/BWk/Cfa/Cfb/Csb/Cwb/Dfa/Dfb/Dfc/Dwb/Dwc/EF	2	Dfb/Dwb
Dfb	Genus	unassigned	22	0.6667	19	Af/Am/Aw/BSh/BSk/BWh/BWk/Cfa/Cfb/Csa/Csb/Cwb/Dfa/Dfb/Dfc/Dwb/Dwc/EF/ET	19	Af/Am/Aw/BSh/BSk/BWh/BWk/Cfa/Cfb/Csa/Csb/Cwb/Dfa/Dfb/Dfc/Dwb/Dwc/EF/ET
Dfb	Genus	Candidatus Solibacter	2	0.0606	17	Af/Am/Aw/BSh/BSk/Cfa/Cfb/Csa/Csb/Cwb/Dfa/Dfb/Dfc/Dwb/Dwc/EF/ET	3	Af/Dfb/EF
Dfb	Genus	Mycobacterium	2	0.0606	19	Af/Am/Aw/BSh/BSk/BWh/BWk/Cfa/Cfb/Csa/Csb/Cwb/Dfa/Dfb/Dfc/Dwb/Dwc/EF/ET	5	Aw/BSk/BWh/Cwb/Dfb
Dfb	Genus	Nitrospira	2	0.0606	19	Af/Am/Aw/BSh/BSk/BWh/BWk/Cfa/Cfb/Csa/Csb/Cwb/Dfa/Dfb/Dfc/Dwb/Dwc/EF/ET	5	BWk/Dfa/Dfb/EF/ET
Dfb	Genus	A17	1	0.0303	16	Af/Am/Aw/BSh/BSk/Cfa/Cfb/Csa/Csb/Cwb/Dfa/Dfb/Dfc/Dwb/Dwc/ET	2	Cfa/Dfb
Dfb	Genus	DA101	1	0.0303	19	Af/Am/Aw/BSh/BSk/BWh/BWk/Cfa/Cfb/Csa/Csb/Cwb/Dfa/Dfb/Dfc/Dwb/Dwc/EF/ET	10	BSh/BSk/BWh/Cfb/Csa/Cwb/Dfb/Dfc/Dwb/Dwc
Dfb	Genus	Luteolibacter	1	0.0303	19	Af/Am/Aw/BSh/BSk/BWh/BWk/Cfa/Cfb/Csa/Csb/Cwb/Dfa/Dfb/Dfc/Dwb/Dwc/EF/ET	4	Am/Cfa/Dfb/Dwb
Dfb	Genus	Pedobacter	1	0.0303	19	Af/Am/Aw/BSh/BSk/BWh/BWk/Cfa/Cfb/Csa/Csb/Cwb/Dfa/Dfb/Dfc/Dwb/Dwc/EF/ET	3	Aw/BSh/Dfb
Dfb	Genus	Rhodoplanes	1	0.0303	19	Af/Am/Aw/BSh/BSk/BWh/BWk/Cfa/Cfb/Csa/Csb/Cwb/Dfa/Dfb/Dfc/Dwb/Dwc/EF/ET	6	Af/BSh/Csa/Dfb/Dfc/Dwc
Dfb	Species	unassigned	33	1	19	Af/Am/Aw/BSh/BSk/BWh/BWk/Cfa/Cfb/Csa/Csb/Cwb/Dfa/Dfb/Dfc/Dwb/Dwc/EF/ET	19	Af/Am/Aw/BSh/BSk/BWh/BWk/Cfa/Cfb/Csa/Csb/Cwb/Dfa/Dfb/Dfc/Dwb/Dwc/EF/ET
Dfc	Kingdom	Bacteria	32	1	19	Af/Am/Aw/BSh/BSk/BWh/BWk/Cfa/Cfb/Csa/Csb/Cwb/Dfa/Dfb/Dfc/Dwb/Dwc/EF/ET	19	Af/Am/Aw/BSh/BSk/BWh/BWk/Cfa/Cfb/Csa/Csb/Cwb/Dfa/Dfb/Dfc/Dwb/Dwc/EF/ET
Dfc	Phylum	Proteobacteria	9	0.2812	19	Af/Am/Aw/BSh/BSk/BWh/BWk/Cfa/Cfb/Csa/Csb/Cwb/Dfa/Dfb/Dfc/Dwb/Dwc/EF/ET	19	Af/Am/Aw/BSh/BSk/BWh/BWk/Cfa/Cfb/Csa/Csb/Cwb/Dfa/Dfb/Dfc/Dwb/Dwc/EF/ET
Dfc	Phylum	Acidobacteria	7	0.2188	19	Af/Am/Aw/BSh/BSk/BWh/BWk/Cfa/Cfb/Csa/Csb/Cwb/Dfa/Dfb/Dfc/Dwb/Dwc/EF/ET	17	Af/Am/Aw/BSh/BSk/BWk/Cfa/Cfb/Csb/Cwb/Dfa/Dfb/Dfc/Dwb/Dwc/EF/ET
Dfc	Phylum	Planctomycetes	6	0.1875	19	Af/Am/Aw/BSh/BSk/BWh/BWk/Cfa/Cfb/Csa/Csb/Cwb/Dfa/Dfb/Dfc/Dwb/Dwc/EF/ET	17	Af/Am/Aw/BSh/BSk/BWh/BWk/Cfa/Cfb/Csb/Cwb/Dfa/Dfb/Dfc/Dwb/Dwc/ET
Dfc	Phylum	Bacteroidetes	4	0.125	19	Af/Am/Aw/BSh/BSk/BWh/BWk/Cfa/Cfb/Csa/Csb/Cwb/Dfa/Dfb/Dfc/Dwb/Dwc/EF/ET	14	Af/Am/Aw/BSh/BSk/BWh/Cfa/Cfb/Csb/Dfa/Dfb/Dfc/Dwc/EF
Dfc	Phylum	Verrucomicrobia	3	0.0938	19	Af/Am/Aw/BSh/BSk/BWh/BWk/Cfa/Cfb/Csa/Csb/Cwb/Dfa/Dfb/Dfc/Dwb/Dwc/EF/ET	18	Af/Am/Aw/BSh/BSk/BWh/Cfa/Cfb/Csa/Csb/Cwb/Dfa/Dfb/Dfc/Dwb/Dwc/EF/ET
Dfc	Phylum	Actinobacteria	2	0.0625	19	Af/Am/Aw/BSh/BSk/BWh/BWk/Cfa/Cfb/Csa/Csb/Cwb/Dfa/Dfb/Dfc/Dwb/Dwc/EF/ET	18	Af/Am/Aw/BSh/BSk/BWh/BWk/Cfa/Cfb/Csa/Csb/Cwb/Dfa/Dfb/Dfc/Dwb/EF/ET
Dfc	Phylum	Chloroflexi	1	0.0312	19	Af/Am/Aw/BSh/BSk/BWh/BWk/Cfa/Cfb/Csa/Csb/Cwb/Dfa/Dfb/Dfc/Dwb/Dwc/EF/ET	15	Af/Am/Aw/BSh/BSk/Cfa/Cfb/Csb/Cwb/Dfb/Dfc/Dwb/Dwc/EF/ET
Dfc	Class	Alphaproteobacteria	6	0.1875	19	Af/Am/Aw/BSh/BSk/BWh/BWk/Cfa/Cfb/Csa/Csb/Cwb/Dfa/Dfb/Dfc/Dwb/Dwc/EF/ET	17	Af/Am/Aw/BSh/BSk/Cfa/Cfb/Csa/Csb/Cwb/Dfa/Dfb/Dfc/Dwb/Dwc/EF/ET
Dfc	Class	Planctomycetia	4	0.125	19	Af/Am/Aw/BSh/BSk/BWh/BWk/Cfa/Cfb/Csa/Csb/Cwb/Dfa/Dfb/Dfc/Dwb/Dwc/EF/ET	16	Af/Am/Aw/BSh/BSk/BWh/BWk/Cfa/Cfb/Csb/Cwb/Dfa/Dfb/Dfc/Dwb/ET
Dfc	Class	Acidobacteria-5	3	0.0938	16	Af/Am/Aw/BSh/BSk/Cfa/Cfb/Csa/Csb/Cwb/Dfa/Dfb/Dfc/Dwb/Dwc/ET	10	Af/Am/Aw/Cfa/Cfb/Cwb/Dfa/Dfb/Dfc/Dwc
Dfc	Class	Gammaproteobacteria	2	0.0625	19	Af/Am/Aw/BSh/BSk/BWh/BWk/Cfa/Cfb/Csa/Csb/Cwb/Dfa/Dfb/Dfc/Dwb/Dwc/EF/ET	13	Am/Aw/BSh/BWk/Cfa/Cfb/Csb/Cwb/Dfa/Dfb/Dfc/Dwc/ET
Dfc	Class	Pedosphaerae	2	0.0625	19	Af/Am/Aw/BSh/BSk/BWh/BWk/Cfa/Cfb/Csa/Csb/Cwb/Dfa/Dfb/Dfc/Dwb/Dwc/EF/ET	10	Aw/BSk/Cfa/Cfb/Cwb/Dfa/Dfc/Dwc/EF/ET
Dfc	Class	Saprospirae	2	0.0625	19	Af/Am/Aw/BSh/BSk/BWh/BWk/Cfa/Cfb/Csa/Csb/Cwb/Dfa/Dfb/Dfc/Dwb/Dwc/EF/ET	11	Af/Am/Aw/BSh/BSk/BWh/Csb/Dfb/Dfc/Dwc/EF
Dfc	Class	Acidobacteria-6	1	0.0312	19	Af/Am/Aw/BSh/BSk/BWh/BWk/Cfa/Cfb/Csa/Csb/Cwb/Dfa/Dfb/Dfc/Dwb/Dwc/EF/ET	9	Af/Aw/BWk/Cfb/Csb/Dfa/Dfc/Dwc/ET
Dfc	Class	Acidobacteriia	1	0.0312	18	Af/Am/Aw/BSh/BSk/BWh/Cfa/Cfb/Csa/Csb/Cwb/Dfa/Dfb/Dfc/Dwb/Dwc/EF/ET	7	Cfa/Cfb/Csb/Dfa/Dfb/Dfc/Dwc
Dfc	Class	Actinobacteria	1	0.0312	19	Af/Am/Aw/BSh/BSk/BWh/BWk/Cfa/Cfb/Csa/Csb/Cwb/Dfa/Dfb/Dfc/Dwb/Dwc/EF/ET	14	Af/Am/Aw/BSk/BWh/BWk/Cfa/Csa/Cwb/Dfa/Dfb/Dfc/Dwb/ET
Dfc	Class	Betaproteobacteria	1	0.0312	19	Af/Am/Aw/BSh/BSk/BWh/BWk/Cfa/Cfb/Csa/Csb/Cwb/Dfa/Dfb/Dfc/Dwb/Dwc/EF/ET	17	Af/Am/Aw/BSh/BSk/BWh/Cfa/Cfb/Csa/Csb/Cwb/Dfa/Dfb/Dfc/Dwb/EF/ET
Dfc	Class	Chloracidobacteria	1	0.0312	19	Af/Am/Aw/BSh/BSk/BWh/BWk/Cfa/Cfb/Csa/Csb/Cwb/Dfa/Dfb/Dfc/Dwb/Dwc/EF/ET	12	Am/Aw/BSh/BSk/Cfa/Cfb/Cwb/Dfa/Dfb/Dfc/Dwb/Dwc
Dfc	Class	Cytophagia	1	0.0312	19	Af/Am/Aw/BSh/BSk/BWh/BWk/Cfa/Cfb/Csa/Csb/Cwb/Dfa/Dfb/Dfc/Dwb/Dwc/EF/ET	8	Am/BSk/Cfa/Csb/Dfa/Dfc/Dwc/EF
Dfc	Class	Ellin6529	1	0.0312	19	Af/Am/Aw/BSh/BSk/BWh/BWk/Cfa/Cfb/Csa/Csb/Cwb/Dfa/Dfb/Dfc/Dwb/Dwc/EF/ET	4	Af/Cfb/Dfc/Dwb
Dfc	Class	OM190	1	0.0312	16	Af/Am/Aw/BSh/BSk/Cfa/Cfb/Csa/Csb/Cwb/Dfa/Dfb/Dfc/Dwb/Dwc/ET	6	Af/Am/Csb/Dfa/Dfc/Dwb
Dfc	Class	Phycisphaerae	1	0.0312	18	Af/Am/Aw/BSh/BSk/BWh/BWk/Cfa/Cfb/Csb/Cwb/Dfa/Dfb/Dfc/Dwb/Dwc/EF/ET	9	Af/Cfa/Cfb/Csb/Dfb/Dfc/Dwb/Dwc/ET
Dfc	Class	RB25	1	0.0312	13	Af/Am/Aw/Cfa/Cfb/Csb/Dfa/Dfb/Dfc/Dwb/Dwc/EF/ET	2	Dfa/Dfc
Dfc	Class	Spartobacteria	1	0.0312	19	Af/Am/Aw/BSh/BSk/BWh/BWk/Cfa/Cfb/Csa/Csb/Cwb/Dfa/Dfb/Dfc/Dwb/Dwc/EF/ET	10	BSh/BSk/BWh/Cfb/Csa/Cwb/Dfb/Dfc/Dwb/Dwc
Dfc	Class	Sphingobacteriia	1	0.0312	19	Af/Am/Aw/BSh/BSk/BWh/BWk/Cfa/Cfb/Csa/Csb/Cwb/Dfa/Dfb/Dfc/Dwb/Dwc/EF/ET	9	Af/Am/Aw/BSh/Cfa/Cfb/Dfb/Dfc/EF
Dfc	Class	Thermoleophilia	1	0.0312	19	Af/Am/Aw/BSh/BSk/BWh/BWk/Cfa/Cfb/Csa/Csb/Cwb/Dfa/Dfb/Dfc/Dwb/Dwc/EF/ET	10	Af/Am/Aw/BWk/Cfa/Cfb/Csb/Dfb/Dfc/EF
Dfc	Order	unassigned	8	0.25	19	Af/Am/Aw/BSh/BSk/BWh/BWk/Cfa/Cfb/Csa/Csb/Cwb/Dfa/Dfb/Dfc/Dwb/Dwc/EF/ET	18	Af/Am/Aw/BSh/BWh/BWk/Cfa/Cfb/Csa/Csb/Cwb/Dfa/Dfb/Dfc/Dwb/Dwc/EF/ET
Dfc	Order	Rhizobiales	3	0.0938	19	Af/Am/Aw/BSh/BSk/BWh/BWk/Cfa/Cfb/Csa/Csb/Cwb/Dfa/Dfb/Dfc/Dwb/Dwc/EF/ET	12	Af/Aw/BSh/Cfa/Csa/Csb/Cwb/Dfa/Dfb/Dfc/Dwc/ET
Dfc	Order	Gemmatales	2	0.0625	19	Af/Am/Aw/BSh/BSk/BWh/BWk/Cfa/Cfb/Csa/Csb/Cwb/Dfa/Dfb/Dfc/Dwb/Dwc/EF/ET	14	Am/Aw/BSh/BSk/BWh/BWk/Cfa/Cfb/Cwb/Dfa/Dfb/Dfc/Dwb/ET
Dfc	Order	Pedosphaerales	2	0.0625	19	Af/Am/Aw/BSh/BSk/BWh/BWk/Cfa/Cfb/Csa/Csb/Cwb/Dfa/Dfb/Dfc/Dwb/Dwc/EF/ET	10	Aw/BSk/Cfa/Cfb/Cwb/Dfa/Dfc/Dwc/EF/ET
Dfc	Order	Saprospirales	2	0.0625	19	Af/Am/Aw/BSh/BSk/BWh/BWk/Cfa/Cfb/Csa/Csb/Cwb/Dfa/Dfb/Dfc/Dwb/Dwc/EF/ET	11	Af/Am/Aw/BSh/BSk/BWh/Csb/Dfb/Dfc/Dwc/EF
Dfc	Order	Acidobacteriales	1	0.0312	18	Af/Am/Aw/BSh/BSk/BWh/Cfa/Cfb/Csa/Csb/Cwb/Dfa/Dfb/Dfc/Dwb/Dwc/EF/ET	7	Cfa/Cfb/Csb/Dfa/Dfb/Dfc/Dwc
Dfc	Order	Actinomycetales	1	0.0312	19	Af/Am/Aw/BSh/BSk/BWh/BWk/Cfa/Cfb/Csa/Csb/Cwb/Dfa/Dfb/Dfc/Dwb/Dwc/EF/ET	14	Af/Am/Aw/BSk/BWh/BWk/Cfa/Csa/Cwb/Dfa/Dfb/Dfc/Dwb/ET
Dfc	Order	CCU21	1	0.0312	17	Af/Am/Aw/BSh/BSk/BWk/Cfa/Cfb/Csb/Cwb/Dfa/Dfb/Dfc/Dwb/Dwc/EF/ET	6	Cfb/Csb/Dfa/Dfc/Dwc/ET
Dfc	Order	CL500-15	1	0.0312	9	Af/Am/Cfa/Cfb/Csb/Dfa/Dfb/Dfc/Dwb	2	Csb/Dfc
Dfc	Order	Chthoniobacterales	1	0.0312	19	Af/Am/Aw/BSh/BSk/BWh/BWk/Cfa/Cfb/Csa/Csb/Cwb/Dfa/Dfb/Dfc/Dwb/Dwc/EF/ET	10	BSh/BSk/BWh/Cfb/Csa/Cwb/Dfb/Dfc/Dwb/Dwc
Dfc	Order	Cytophagales	1	0.0312	19	Af/Am/Aw/BSh/BSk/BWh/BWk/Cfa/Cfb/Csa/Csb/Cwb/Dfa/Dfb/Dfc/Dwb/Dwc/EF/ET	8	Am/BSk/Cfa/Csb/Dfa/Dfc/Dwc/EF
Dfc	Order	DS-100	1	0.0312	15	Af/Am/Aw/BSh/BSk/Cfa/Cfb/Csa/Csb/Cwb/Dfa/Dfb/Dfc/Dwb/Dwc	2	Cfb/Dfc
Dfc	Order	Gaiellales	1	0.0312	18	Af/Am/Aw/BSh/BSk/BWk/Cfa/Cfb/Csa/Csb/Cwb/Dfa/Dfb/Dfc/Dwb/Dwc/EF/ET	7	Af/Aw/Cfa/Cfb/Csb/Dfc/EF
Dfc	Order	HTCC2188	1	0.0312	12	Af/Am/Aw/Cfa/Cfb/Csb/Dfa/Dfb/Dfc/Dwb/Dwc/ET	5	Cfa/Cfb/Dfb/Dfc/ET
Dfc	Order	Pirellulales	1	0.0312	19	Af/Am/Aw/BSh/BSk/BWh/BWk/Cfa/Cfb/Csa/Csb/Cwb/Dfa/Dfb/Dfc/Dwb/Dwc/EF/ET	6	Cfa/Csb/Dfb/Dfc/Dwb/ET
Dfc	Order	Planctomycetales	1	0.0312	17	Af/Am/Aw/BSh/BSk/BWk/Cfa/Cfb/Csb/Cwb/Dfa/Dfb/Dfc/Dwb/Dwc/EF/ET	3	Af/BSk/Dfc
Dfc	Order	Rhodobacterales	1	0.0312	17	Af/Am/Aw/BSh/BSk/Cfa/Cfb/Csa/Csb/Cwb/Dfa/Dfb/Dfc/Dwb/Dwc/EF/ET	6	Af/Am/Aw/Dfb/Dfc/EF
Dfc	Order	Sphingobacteriales	1	0.0312	19	Af/Am/Aw/BSh/BSk/BWh/BWk/Cfa/Cfb/Csa/Csb/Cwb/Dfa/Dfb/Dfc/Dwb/Dwc/EF/ET	9	Af/Am/Aw/BSh/Cfa/Cfb/Dfb/Dfc/EF
Dfc	Order	Sphingomonadales	1	0.0312	19	Af/Am/Aw/BSh/BSk/BWh/BWk/Cfa/Cfb/Csa/Csb/Cwb/Dfa/Dfb/Dfc/Dwb/Dwc/EF/ET	8	Am/BSk/Cfa/Cfb/Csa/Cwb/Dfc/Dwc
Dfc	Order	Xanthomonadales	1	0.0312	19	Af/Am/Aw/BSh/BSk/BWh/BWk/Cfa/Cfb/Csa/Csb/Cwb/Dfa/Dfb/Dfc/Dwb/Dwc/EF/ET	7	Am/BWk/Csb/Cwb/Dfa/Dfc/Dwc
Dfc	Family	unassigned	13	0.4062	19	Af/Am/Aw/BSh/BSk/BWh/BWk/Cfa/Cfb/Csa/Csb/Cwb/Dfa/Dfb/Dfc/Dwb/Dwc/EF/ET	19	Af/Am/Aw/BSh/BSk/BWh/BWk/Cfa/Cfb/Csa/Csb/Cwb/Dfa/Dfb/Dfc/Dwb/Dwc/EF/ET
Dfc	Family	Chitinophagaceae	2	0.0625	19	Af/Am/Aw/BSh/BSk/BWh/BWk/Cfa/Cfb/Csa/Csb/Cwb/Dfa/Dfb/Dfc/Dwb/Dwc/EF/ET	10	Af/Am/Aw/BSh/BWh/Csb/Dfb/Dfc/Dwc/EF
Dfc	Family	Gemmataceae	2	0.0625	18	Af/Am/Aw/BSh/BSk/BWh/BWk/Cfa/Cfb/Csb/Cwb/Dfa/Dfb/Dfc/Dwb/Dwc/EF/ET	12	Am/Aw/BSh/BSk/BWh/BWk/Cfa/Cfb/Cwb/Dfb/Dfc/Dwb
Dfc	Family	Chthoniobacteraceae	1	0.0312	19	Af/Am/Aw/BSh/BSk/BWh/BWk/Cfa/Cfb/Csa/Csb/Cwb/Dfa/Dfb/Dfc/Dwb/Dwc/EF/ET	10	BSh/BSk/BWh/Cfb/Csa/Cwb/Dfb/Dfc/Dwb/Dwc
Dfc	Family	Cytophagaceae	1	0.0312	19	Af/Am/Aw/BSh/BSk/BWh/BWk/Cfa/Cfb/Csa/Csb/Cwb/Dfa/Dfb/Dfc/Dwb/Dwc/EF/ET	8	Am/BSk/Cfa/Csb/Dfa/Dfc/Dwc/EF
Dfc	Family	Ellin515	1	0.0312	19	Af/Am/Aw/BSh/BSk/BWh/BWk/Cfa/Cfb/Csa/Csb/Cwb/Dfa/Dfb/Dfc/Dwb/Dwc/EF/ET	5	Aw/BSk/Cfa/Dfa/Dfc
Dfc	Family	Ellin517	1	0.0312	17	Af/Am/Aw/BSh/BSk/BWh/BWk/Cfa/Cfb/Csb/Cwb/Dfa/Dfb/Dfc/Dwb/Dwc/ET	5	BSk/Cfb/Cwb/Dfa/Dfc
Dfc	Family	Gaiellaceae	1	0.0312	18	Af/Am/Aw/BSh/BSk/BWk/Cfa/Cfb/Csa/Csb/Cwb/Dfa/Dfb/Dfc/Dwb/Dwc/EF/ET	7	Af/Aw/Cfa/Cfb/Csb/Dfc/EF
Dfc	Family	HTCC2089	1	0.0312	12	Af/Am/Aw/Cfa/Cfb/Csb/Dfa/Dfb/Dfc/Dwb/Dwc/ET	5	Cfa/Cfb/Dfb/Dfc/ET
Dfc	Family	Hyphomicrobiaceae	1	0.0312	19	Af/Am/Aw/BSh/BSk/BWh/BWk/Cfa/Cfb/Csa/Csb/Cwb/Dfa/Dfb/Dfc/Dwb/Dwc/EF/ET	8	Af/BSh/Csa/Csb/Dfb/Dfc/Dwc/ET
Dfc	Family	Hyphomonadaceae	1	0.0312	17	Af/Am/Aw/BSh/BSk/Cfa/Cfb/Csa/Csb/Cwb/Dfa/Dfb/Dfc/Dwb/Dwc/EF/ET	6	Af/Am/Aw/Dfb/Dfc/EF
Dfc	Family	Koribacteraceae	1	0.0312	18	Af/Am/Aw/BSh/BSk/BWh/Cfa/Cfb/Csa/Csb/Cwb/Dfa/Dfb/Dfc/Dwb/Dwc/EF/ET	6	Cfa/Csb/Dfa/Dfb/Dfc/Dwc
Dfc	Family	Nakamurellaceae	1	0.0312	12	Af/BSk/Cfa/Cfb/Csb/Dfa/Dfb/Dfc/Dwb/Dwc/EF/ET	2	Cfa/Dfc
Dfc	Family	Pirellulaceae	1	0.0312	19	Af/Am/Aw/BSh/BSk/BWh/BWk/Cfa/Cfb/Csa/Csb/Cwb/Dfa/Dfb/Dfc/Dwb/Dwc/EF/ET	6	Cfa/Csb/Dfb/Dfc/Dwb/ET
Dfc	Family	Planctomycetaceae	1	0.0312	17	Af/Am/Aw/BSh/BSk/BWk/Cfa/Cfb/Csb/Cwb/Dfa/Dfb/Dfc/Dwb/Dwc/EF/ET	3	Af/BSk/Dfc
Dfc	Family	Rhodobiaceae	1	0.0312	14	Af/Am/Aw/BSk/Cfa/Cfb/Csb/Cwb/Dfa/Dfb/Dfc/Dwb/Dwc/ET	3	Cfa/Dfa/Dfc
Dfc	Family	Sinobacteraceae	1	0.0312	19	Af/Am/Aw/BSh/BSk/BWh/BWk/Cfa/Cfb/Csa/Csb/Cwb/Dfa/Dfb/Dfc/Dwb/Dwc/EF/ET	5	BWk/Csb/Cwb/Dfa/Dfc
Dfc	Family	Sphingomonadaceae	1	0.0312	19	Af/Am/Aw/BSh/BSk/BWh/BWk/Cfa/Cfb/Csa/Csb/Cwb/Dfa/Dfb/Dfc/Dwb/Dwc/EF/ET	7	Am/BSk/Cfb/Csa/Cwb/Dfc/Dwc
Dfc	Genus	unassigned	27	0.8438	19	Af/Am/Aw/BSh/BSk/BWh/BWk/Cfa/Cfb/Csa/Csb/Cwb/Dfa/Dfb/Dfc/Dwb/Dwc/EF/ET	19	Af/Am/Aw/BSh/BSk/BWh/BWk/Cfa/Cfb/Csa/Csb/Cwb/Dfa/Dfb/Dfc/Dwb/Dwc/EF/ET
Dfc	Genus	Afifella	1	0.0312	14	Af/Am/Aw/BSk/Cfa/Cfb/Csb/Cwb/Dfa/Dfb/Dfc/Dwb/Dwc/ET	3	Cfa/Dfa/Dfc
Dfc	Genus	DA101	1	0.0312	19	Af/Am/Aw/BSh/BSk/BWh/BWk/Cfa/Cfb/Csa/Csb/Cwb/Dfa/Dfb/Dfc/Dwb/Dwc/EF/ET	10	BSh/BSk/BWh/Cfb/Csa/Cwb/Dfb/Dfc/Dwb/Dwc
Dfc	Genus	Gemmata	1	0.0312	18	Af/Am/Aw/BSh/BSk/BWh/BWk/Cfa/Cfb/Csb/Cwb/Dfa/Dfb/Dfc/Dwb/Dwc/EF/ET	7	Am/Aw/BSk/BWk/Cfa/Dfc/Dwb
Dfc	Genus	Planctomyces	1	0.0312	17	Af/Am/Aw/BSh/BSk/BWk/Cfa/Cfb/Csb/Cwb/Dfa/Dfb/Dfc/Dwb/Dwc/EF/ET	3	Af/BSk/Dfc
Dfc	Genus	Rhodoplanes	1	0.0312	19	Af/Am/Aw/BSh/BSk/BWh/BWk/Cfa/Cfb/Csa/Csb/Cwb/Dfa/Dfb/Dfc/Dwb/Dwc/EF/ET	6	Af/BSh/Csa/Dfb/Dfc/Dwc
Dfc	Species	unassigned	32	1	19	Af/Am/Aw/BSh/BSk/BWh/BWk/Cfa/Cfb/Csa/Csb/Cwb/Dfa/Dfb/Dfc/Dwb/Dwc/EF/ET	19	Af/Am/Aw/BSh/BSk/BWh/BWk/Cfa/Cfb/Csa/Csb/Cwb/Dfa/Dfb/Dfc/Dwb/Dwc/EF/ET
Dwb	Kingdom	Bacteria	32	1	19	Af/Am/Aw/BSh/BSk/BWh/BWk/Cfa/Cfb/Csa/Csb/Cwb/Dfa/Dfb/Dfc/Dwb/Dwc/EF/ET	19	Af/Am/Aw/BSh/BSk/BWh/BWk/Cfa/Cfb/Csa/Csb/Cwb/Dfa/Dfb/Dfc/Dwb/Dwc/EF/ET
Dwb	Phylum	Planctomycetes	8	0.25	19	Af/Am/Aw/BSh/BSk/BWh/BWk/Cfa/Cfb/Csa/Csb/Cwb/Dfa/Dfb/Dfc/Dwb/Dwc/EF/ET	17	Af/Am/Aw/BSh/BSk/BWh/BWk/Cfa/Cfb/Csb/Cwb/Dfa/Dfb/Dfc/Dwb/Dwc/ET
Dwb	Phylum	Verrucomicrobia	7	0.2188	19	Af/Am/Aw/BSh/BSk/BWh/BWk/Cfa/Cfb/Csa/Csb/Cwb/Dfa/Dfb/Dfc/Dwb/Dwc/EF/ET	18	Af/Am/Aw/BSh/BSk/BWh/Cfa/Cfb/Csa/Csb/Cwb/Dfa/Dfb/Dfc/Dwb/Dwc/EF/ET
Dwb	Phylum	Proteobacteria	6	0.1875	19	Af/Am/Aw/BSh/BSk/BWh/BWk/Cfa/Cfb/Csa/Csb/Cwb/Dfa/Dfb/Dfc/Dwb/Dwc/EF/ET	19	Af/Am/Aw/BSh/BSk/BWh/BWk/Cfa/Cfb/Csa/Csb/Cwb/Dfa/Dfb/Dfc/Dwb/Dwc/EF/ET
Dwb	Phylum	Acidobacteria	2	0.0625	19	Af/Am/Aw/BSh/BSk/BWh/BWk/Cfa/Cfb/Csa/Csb/Cwb/Dfa/Dfb/Dfc/Dwb/Dwc/EF/ET	17	Af/Am/Aw/BSh/BSk/BWk/Cfa/Cfb/Csb/Cwb/Dfa/Dfb/Dfc/Dwb/Dwc/EF/ET
Dwb	Phylum	Chloroflexi	2	0.0625	19	Af/Am/Aw/BSh/BSk/BWh/BWk/Cfa/Cfb/Csa/Csb/Cwb/Dfa/Dfb/Dfc/Dwb/Dwc/EF/ET	15	Af/Am/Aw/BSh/BSk/Cfa/Cfb/Csb/Cwb/Dfb/Dfc/Dwb/Dwc/EF/ET
Dwb	Phylum	Gemmatimonadetes	2	0.0625	19	Af/Am/Aw/BSh/BSk/BWh/BWk/Cfa/Cfb/Csa/Csb/Cwb/Dfa/Dfb/Dfc/Dwb/Dwc/EF/ET	10	Af/Am/Aw/Cfa/Csb/Cwb/Dfa/Dwb/Dwc/EF
Dwb	Phylum	Actinobacteria	1	0.0312	19	Af/Am/Aw/BSh/BSk/BWh/BWk/Cfa/Cfb/Csa/Csb/Cwb/Dfa/Dfb/Dfc/Dwb/Dwc/EF/ET	18	Af/Am/Aw/BSh/BSk/BWh/BWk/Cfa/Cfb/Csa/Csb/Cwb/Dfa/Dfb/Dfc/Dwb/EF/ET
Dwb	Phylum	Armatimonadetes	1	0.0312	16	Af/Am/Aw/BSh/BSk/Cfa/Cfb/Csb/Cwb/Dfa/Dfb/Dfc/Dwb/Dwc/EF/ET	2	Cwb/Dwb
Dwb	Phylum	Elusimicrobia	1	0.0312	18	Af/Am/Aw/BSh/BSk/BWh/BWk/Cfa/Cfb/Csb/Cwb/Dfa/Dfb/Dfc/Dwb/Dwc/EF/ET	7	Af/Aw/BSh/Csb/Cwb/Dwb/ET
Dwb	Phylum	Firmicutes	1	0.0312	19	Af/Am/Aw/BSh/BSk/BWh/BWk/Cfa/Cfb/Csa/Csb/Cwb/Dfa/Dfb/Dfc/Dwb/Dwc/EF/ET	3	BSk/Csa/Dwb
Dwb	Phylum	Nitrospirae	1	0.0312	19	Af/Am/Aw/BSh/BSk/BWh/BWk/Cfa/Cfb/Csa/Csb/Cwb/Dfa/Dfb/Dfc/Dwb/Dwc/EF/ET	10	Am/BWk/Cfa/Cfb/Dfa/Dfb/Dwb/Dwc/EF/ET
Dwb	Class	Planctomycetia	4	0.125	19	Af/Am/Aw/BSh/BSk/BWh/BWk/Cfa/Cfb/Csa/Csb/Cwb/Dfa/Dfb/Dfc/Dwb/Dwc/EF/ET	16	Af/Am/Aw/BSh/BSk/BWh/BWk/Cfa/Cfb/Csb/Cwb/Dfa/Dfb/Dfc/Dwb/ET
Dwb	Class	Opitutae	3	0.0938	19	Af/Am/Aw/BSh/BSk/BWh/BWk/Cfa/Cfb/Csa/Csb/Cwb/Dfa/Dfb/Dfc/Dwb/Dwc/EF/ET	5	Af/BSk/BWh/Csb/Dwb
Dwb	Class	Alphaproteobacteria	2	0.0625	19	Af/Am/Aw/BSh/BSk/BWh/BWk/Cfa/Cfb/Csa/Csb/Cwb/Dfa/Dfb/Dfc/Dwb/Dwc/EF/ET	17	Af/Am/Aw/BSh/BSk/Cfa/Cfb/Csa/Csb/Cwb/Dfa/Dfb/Dfc/Dwb/Dwc/EF/ET
Dwb	Class	Betaproteobacteria	2	0.0625	19	Af/Am/Aw/BSh/BSk/BWh/BWk/Cfa/Cfb/Csa/Csb/Cwb/Dfa/Dfb/Dfc/Dwb/Dwc/EF/ET	17	Af/Am/Aw/BSh/BSk/BWh/Cfa/Cfb/Csa/Csb/Cwb/Dfa/Dfb/Dfc/Dwb/EF/ET
Dwb	Class	Deltaproteobacteria	2	0.0625	19	Af/Am/Aw/BSh/BSk/BWh/BWk/Cfa/Cfb/Csa/Csb/Cwb/Dfa/Dfb/Dfc/Dwb/Dwc/EF/ET	13	Am/BSh/BSk/BWh/BWk/Cfb/Csa/Csb/Cwb/Dfa/Dfb/Dwb/Dwc
Dwb	Class	Gemmatimonadetes	2	0.0625	19	Af/Am/Aw/BSh/BSk/BWh/BWk/Cfa/Cfb/Csa/Csb/Cwb/Dfa/Dfb/Dfc/Dwb/Dwc/EF/ET	8	Af/Am/Aw/Cfa/Csb/Dfa/Dwb/Dwc
Dwb	Class	Phycisphaerae	2	0.0625	18	Af/Am/Aw/BSh/BSk/BWh/BWk/Cfa/Cfb/Csb/Cwb/Dfa/Dfb/Dfc/Dwb/Dwc/EF/ET	9	Af/Cfa/Cfb/Csb/Dfb/Dfc/Dwb/Dwc/ET
Dwb	Class	Spartobacteria	2	0.0625	19	Af/Am/Aw/BSh/BSk/BWh/BWk/Cfa/Cfb/Csa/Csb/Cwb/Dfa/Dfb/Dfc/Dwb/Dwc/EF/ET	10	BSh/BSk/BWh/Cfb/Csa/Cwb/Dfb/Dfc/Dwb/Dwc
Dwb	Class	Actinobacteria	1	0.0312	19	Af/Am/Aw/BSh/BSk/BWh/BWk/Cfa/Cfb/Csa/Csb/Cwb/Dfa/Dfb/Dfc/Dwb/Dwc/EF/ET	14	Af/Am/Aw/BSk/BWh/BWk/Cfa/Csa/Cwb/Dfa/Dfb/Dfc/Dwb/ET
Dwb	Class	Bacilli	1	0.0312	19	Af/Am/Aw/BSh/BSk/BWh/BWk/Cfa/Cfb/Csa/Csb/Cwb/Dfa/Dfb/Dfc/Dwb/Dwc/EF/ET	3	BSk/Csa/Dwb
Dwb	Class	Chloracidobacteria	1	0.0312	19	Af/Am/Aw/BSh/BSk/BWh/BWk/Cfa/Cfb/Csa/Csb/Cwb/Dfa/Dfb/Dfc/Dwb/Dwc/EF/ET	12	Am/Aw/BSh/BSk/Cfa/Cfb/Cwb/Dfa/Dfb/Dfc/Dwb/Dwc
Dwb	Class	Chloroflexi	1	0.0312	17	Af/Am/Aw/BSh/BSk/BWh/Cfa/Cfb/Csb/Cwb/Dfa/Dfb/Dfc/Dwb/Dwc/EF/ET	4	Am/Cwb/Dfb/Dwb
Dwb	Class	Ellin6529	1	0.0312	19	Af/Am/Aw/BSh/BSk/BWh/BWk/Cfa/Cfb/Csa/Csb/Cwb/Dfa/Dfb/Dfc/Dwb/Dwc/EF/ET	4	Af/Cfb/Dfc/Dwb
Dwb	Class	Elusimicrobia	1	0.0312	18	Af/Am/Aw/BSh/BSk/BWh/BWk/Cfa/Cfb/Csb/Cwb/Dfa/Dfb/Dfc/Dwb/Dwc/EF/ET	7	Af/Aw/BSh/Csb/Cwb/Dwb/ET
Dwb	Class	Fimbriimonadia	1	0.0312	15	Af/Am/Aw/BSh/BSk/Cfa/Cfb/Csb/Cwb/Dfa/Dfb/Dfc/Dwb/Dwc/ET	2	Cwb/Dwb
Dwb	Class	Nitrospira	1	0.0312	19	Af/Am/Aw/BSh/BSk/BWh/BWk/Cfa/Cfb/Csa/Csb/Cwb/Dfa/Dfb/Dfc/Dwb/Dwc/EF/ET	10	Am/BWk/Cfa/Cfb/Dfa/Dfb/Dwb/Dwc/EF/ET
Dwb	Class	OM190	1	0.0312	16	Af/Am/Aw/BSh/BSk/Cfa/Cfb/Csa/Csb/Cwb/Dfa/Dfb/Dfc/Dwb/Dwc/ET	6	Af/Am/Csb/Dfa/Dfc/Dwb
Dwb	Class	Solibacteres	1	0.0312	19	Af/Am/Aw/BSh/BSk/BWh/BWk/Cfa/Cfb/Csa/Csb/Cwb/Dfa/Dfb/Dfc/Dwb/Dwc/EF/ET	9	Af/Aw/BSk/Cfa/Dfa/Dfb/Dwb/Dwc/EF
Dwb	Class	Verrucomicrobiae	1	0.0312	19	Af/Am/Aw/BSh/BSk/BWh/BWk/Cfa/Cfb/Csa/Csb/Cwb/Dfa/Dfb/Dfc/Dwb/Dwc/EF/ET	6	Af/Am/Cfa/Csb/Dfb/Dwb
Dwb	Class	unassigned	1	0.0312	19	Af/Am/Aw/BSh/BSk/BWh/BWk/Cfa/Cfb/Csa/Csb/Cwb/Dfa/Dfb/Dfc/Dwb/Dwc/EF/ET	12	Af/Am/Aw/Cfa/Cfb/Csa/Csb/Cwb/Dwb/Dwc/EF/ET
Dwb	Class	vadinHA49	1	0.0312	18	Af/Am/Aw/BSh/BSk/BWh/BWk/Cfa/Cfb/Csb/Cwb/Dfa/Dfb/Dfc/Dwb/Dwc/EF/ET	2	Csb/Dwb
Dwb	Order	Gemmatales	3	0.0938	19	Af/Am/Aw/BSh/BSk/BWh/BWk/Cfa/Cfb/Csa/Csb/Cwb/Dfa/Dfb/Dfc/Dwb/Dwc/EF/ET	14	Am/Aw/BSh/BSk/BWh/BWk/Cfa/Cfb/Cwb/Dfa/Dfb/Dfc/Dwb/ET
Dwb	Order	Opitutales	3	0.0938	19	Af/Am/Aw/BSh/BSk/BWh/BWk/Cfa/Cfb/Csa/Csb/Cwb/Dfa/Dfb/Dfc/Dwb/Dwc/EF/ET	5	Af/BSk/BWh/Csb/Dwb
Dwb	Order	Chthoniobacterales	2	0.0625	19	Af/Am/Aw/BSh/BSk/BWh/BWk/Cfa/Cfb/Csa/Csb/Cwb/Dfa/Dfb/Dfc/Dwb/Dwc/EF/ET	10	BSh/BSk/BWh/Cfb/Csa/Cwb/Dfb/Dfc/Dwb/Dwc
Dwb	Order	Myxococcales	2	0.0625	19	Af/Am/Aw/BSh/BSk/BWh/BWk/Cfa/Cfb/Csa/Csb/Cwb/Dfa/Dfb/Dfc/Dwb/Dwc/EF/ET	9	BSh/BSk/BWh/BWk/Cfb/Csb/Cwb/Dfb/Dwb
Dwb	Order	WD2101	2	0.0625	18	Af/Am/Aw/BSh/BSk/BWh/BWk/Cfa/Cfb/Csb/Cwb/Dfa/Dfb/Dfc/Dwb/Dwc/EF/ET	8	Af/Cfa/Cfb/Csb/Dfb/Dwb/Dwc/ET
Dwb	Order	unassigned	2	0.0625	19	Af/Am/Aw/BSh/BSk/BWh/BWk/Cfa/Cfb/Csa/Csb/Cwb/Dfa/Dfb/Dfc/Dwb/Dwc/EF/ET	18	Af/Am/Aw/BSh/BWh/BWk/Cfa/Cfb/Csa/Csb/Cwb/Dfa/Dfb/Dfc/Dwb/Dwc/EF/ET
Dwb	Order	2023-11-24	1	0.0312	16	Af/Am/Aw/BSh/BSk/Cfa/Cfb/Csb/Cwb/Dfa/Dfb/Dfc/Dwb/Dwc/EF/ET	1	Dwb
Dwb	Order	Actinomycetales	1	0.0312	19	Af/Am/Aw/BSh/BSk/BWh/BWk/Cfa/Cfb/Csa/Csb/Cwb/Dfa/Dfb/Dfc/Dwb/Dwc/EF/ET	14	Af/Am/Aw/BSk/BWh/BWk/Cfa/Csa/Cwb/Dfa/Dfb/Dfc/Dwb/ET
Dwb	Order	Bacillales	1	0.0312	19	Af/Am/Aw/BSh/BSk/BWh/BWk/Cfa/Cfb/Csa/Csb/Cwb/Dfa/Dfb/Dfc/Dwb/Dwc/EF/ET	3	BSk/Csa/Dwb
Dwb	Order	Burkholderiales	1	0.0312	19	Af/Am/Aw/BSh/BSk/BWh/BWk/Cfa/Cfb/Csa/Csb/Cwb/Dfa/Dfb/Dfc/Dwb/Dwc/EF/ET	9	Am/BSh/BSk/Cfa/Cfb/Csa/Cwb/Dfa/Dwb
Dwb	Order	Caulobacterales	1	0.0312	19	Af/Am/Aw/BSh/BSk/BWh/BWk/Cfa/Cfb/Csa/Csb/Cwb/Dfa/Dfb/Dfc/Dwb/Dwc/EF/ET	5	Am/BSk/Csa/Dwb/ET
Dwb	Order	DH61	1	0.0312	18	Af/Am/Aw/BSh/BSk/BWh/BWk/Cfa/Cfb/Csb/Cwb/Dfa/Dfb/Dfc/Dwb/Dwc/EF/ET	2	Csb/Dwb
Dwb	Order	Ellin5290	1	0.0312	16	Af/Am/Aw/BSh/BSk/Cfa/Cfb/Csb/Cwb/Dfa/Dfb/Dfc/Dwb/Dwc/EF/ET	3	Aw/Dwb/Dwc
Dwb	Order	Ellin6067	1	0.0312	18	Af/Am/Aw/BSh/BSk/BWk/Cfa/Cfb/Csa/Csb/Cwb/Dfa/Dfb/Dfc/Dwb/Dwc/EF/ET	3	BSk/Dwb/EF
Dwb	Order	FAC88	1	0.0312	18	Af/Am/Aw/BSh/BSk/BWh/BWk/Cfa/Cfb/Csb/Cwb/Dfa/Dfb/Dfc/Dwb/Dwc/EF/ET	4	Aw/Csb/Cwb/Dwb
Dwb	Order	Fimbriimonadales	1	0.0312	15	Af/Am/Aw/BSh/BSk/Cfa/Cfb/Csb/Cwb/Dfa/Dfb/Dfc/Dwb/Dwc/ET	2	Cwb/Dwb
Dwb	Order	KD8-87	1	0.0312	14	Af/Am/Aw/BSk/Cfa/Cfb/Csb/Cwb/Dfa/Dfb/Dfc/Dwb/Dwc/ET	2	Cfa/Dwb
Dwb	Order	Nitrospirales	1	0.0312	19	Af/Am/Aw/BSh/BSk/BWh/BWk/Cfa/Cfb/Csa/Csb/Cwb/Dfa/Dfb/Dfc/Dwb/Dwc/EF/ET	10	Am/BWk/Cfa/Cfb/Dfa/Dfb/Dwb/Dwc/EF/ET
Dwb	Order	Pirellulales	1	0.0312	19	Af/Am/Aw/BSh/BSk/BWh/BWk/Cfa/Cfb/Csa/Csb/Cwb/Dfa/Dfb/Dfc/Dwb/Dwc/EF/ET	6	Cfa/Csb/Dfb/Dfc/Dwb/ET
Dwb	Order	Rhodospirillales	1	0.0312	19	Af/Am/Aw/BSh/BSk/BWh/BWk/Cfa/Cfb/Csa/Csb/Cwb/Dfa/Dfb/Dfc/Dwb/Dwc/EF/ET	7	Am/Aw/Cfa/Cfb/Dfb/Dwb/ET
Dwb	Order	Roseiflexales	1	0.0312	17	Af/Am/Aw/BSh/BSk/BWh/Cfa/Cfb/Csb/Cwb/Dfa/Dfb/Dfc/Dwb/Dwc/EF/ET	4	Am/Cwb/Dfb/Dwb
Dwb	Order	Solibacterales	1	0.0312	19	Af/Am/Aw/BSh/BSk/BWh/BWk/Cfa/Cfb/Csa/Csb/Cwb/Dfa/Dfb/Dfc/Dwb/Dwc/EF/ET	9	Af/Aw/BSk/Cfa/Dfa/Dfb/Dwb/Dwc/EF
Dwb	Order	Verrucomicrobiales	1	0.0312	19	Af/Am/Aw/BSh/BSk/BWh/BWk/Cfa/Cfb/Csa/Csb/Cwb/Dfa/Dfb/Dfc/Dwb/Dwc/EF/ET	6	Af/Am/Cfa/Csb/Dfb/Dwb
Dwb	Order	agg27	1	0.0312	16	Af/Am/Aw/BSh/BSk/Cfa/Cfb/Csa/Csb/Cwb/Dfa/Dfb/Dfc/Dwb/Dwc/ET	4	Af/Am/Dfa/Dwb
Dwb	Family	unassigned	13	0.4062	19	Af/Am/Aw/BSh/BSk/BWh/BWk/Cfa/Cfb/Csa/Csb/Cwb/Dfa/Dfb/Dfc/Dwb/Dwc/EF/ET	19	Af/Am/Aw/BSh/BSk/BWh/BWk/Cfa/Cfb/Csa/Csb/Cwb/Dfa/Dfb/Dfc/Dwb/Dwc/EF/ET
Dwb	Family	Gemmataceae	3	0.0938	18	Af/Am/Aw/BSh/BSk/BWh/BWk/Cfa/Cfb/Csb/Cwb/Dfa/Dfb/Dfc/Dwb/Dwc/EF/ET	12	Am/Aw/BSh/BSk/BWh/BWk/Cfa/Cfb/Cwb/Dfb/Dfc/Dwb
Dwb	Family	Opitutaceae	3	0.0938	19	Af/Am/Aw/BSh/BSk/BWh/BWk/Cfa/Cfb/Csa/Csb/Cwb/Dfa/Dfb/Dfc/Dwb/Dwc/EF/ET	5	Af/BSk/BWh/Csb/Dwb
Dwb	Family	Chthoniobacteraceae	2	0.0625	19	Af/Am/Aw/BSh/BSk/BWh/BWk/Cfa/Cfb/Csa/Csb/Cwb/Dfa/Dfb/Dfc/Dwb/Dwc/EF/ET	10	BSh/BSk/BWh/Cfb/Csa/Cwb/Dfb/Dfc/Dwb/Dwc
Dwb	Family	Caulobacteraceae	1	0.0312	19	Af/Am/Aw/BSh/BSk/BWh/BWk/Cfa/Cfb/Csa/Csb/Cwb/Dfa/Dfb/Dfc/Dwb/Dwc/EF/ET	5	Am/BSk/Csa/Dwb/ET
Dwb	Family	Fimbriimonadaceae	1	0.0312	15	Af/Am/Aw/BSh/BSk/Cfa/Cfb/Csb/Cwb/Dfa/Dfb/Dfc/Dwb/Dwc/ET	2	Cwb/Dwb
Dwb	Family	Kouleothrixaceae	1	0.0312	17	Af/Am/Aw/BSh/BSk/BWh/Cfa/Cfb/Csb/Cwb/Dfa/Dfb/Dfc/Dwb/Dwc/EF/ET	4	Am/Cwb/Dfb/Dwb
Dwb	Family	Leptospirillaceae	1	0.0312	11	Af/Aw/Cfa/Cfb/Csb/Dfa/Dfb/Dfc/Dwb/Dwc/ET	2	Cfa/Dwb
Dwb	Family	Oxalobacteraceae	1	0.0312	17	Af/Am/Aw/BSh/BSk/BWh/Cfa/Cfb/Csb/Cwb/Dfa/Dfb/Dfc/Dwb/Dwc/EF/ET	1	Dwb
Dwb	Family	Pirellulaceae	1	0.0312	19	Af/Am/Aw/BSh/BSk/BWh/BWk/Cfa/Cfb/Csa/Csb/Cwb/Dfa/Dfb/Dfc/Dwb/Dwc/EF/ET	6	Cfa/Csb/Dfb/Dfc/Dwb/ET
Dwb	Family	Planococcaceae	1	0.0312	19	Af/Am/Aw/BSh/BSk/BWh/BWk/Cfa/Cfb/Csa/Csb/Cwb/Dfa/Dfb/Dfc/Dwb/Dwc/EF/ET	1	Dwb
Dwb	Family	Polyangiaceae	1	0.0312	19	Af/Am/Aw/BSh/BSk/BWh/BWk/Cfa/Cfb/Csa/Csb/Cwb/Dfa/Dfb/Dfc/Dwb/Dwc/EF/ET	1	Dwb
Dwb	Family	Rhodospirillaceae	1	0.0312	19	Af/Am/Aw/BSh/BSk/BWh/BWk/Cfa/Cfb/Csa/Csb/Cwb/Dfa/Dfb/Dfc/Dwb/Dwc/EF/ET	4	Am/Aw/Dwb/ET
Dwb	Family	Sporichthyaceae	1	0.0312	17	Af/Am/Aw/BSh/BSk/BWh/BWk/Cfa/Cfb/Csb/Cwb/Dfa/Dfb/Dfc/Dwb/Dwc/EF	2	Dfb/Dwb
Dwb	Family	Verrucomicrobiaceae	1	0.0312	19	Af/Am/Aw/BSh/BSk/BWh/BWk/Cfa/Cfb/Csa/Csb/Cwb/Dfa/Dfb/Dfc/Dwb/Dwc/EF/ET	6	Af/Am/Cfa/Csb/Dfb/Dwb
Dwb	Genus	unassigned	21	0.6562	19	Af/Am/Aw/BSh/BSk/BWh/BWk/Cfa/Cfb/Csa/Csb/Cwb/Dfa/Dfb/Dfc/Dwb/Dwc/EF/ET	19	Af/Am/Aw/BSh/BSk/BWh/BWk/Cfa/Cfb/Csa/Csb/Cwb/Dfa/Dfb/Dfc/Dwb/Dwc/EF/ET
Dwb	Genus	Opitutus	3	0.0938	19	Af/Am/Aw/BSh/BSk/BWh/BWk/Cfa/Cfb/Csa/Csb/Cwb/Dfa/Dfb/Dfc/Dwb/Dwc/EF/ET	4	BSk/BWh/Csb/Dwb
Dwb	Genus	DA101	2	0.0625	19	Af/Am/Aw/BSh/BSk/BWh/BWk/Cfa/Cfb/Csa/Csb/Cwb/Dfa/Dfb/Dfc/Dwb/Dwc/EF/ET	10	BSh/BSk/BWh/Cfb/Csa/Cwb/Dfb/Dfc/Dwb/Dwc
Dwb	Genus	Caulobacter	1	0.0312	19	Af/Am/Aw/BSh/BSk/BWh/BWk/Cfa/Cfb/Csa/Csb/Cwb/Dfa/Dfb/Dfc/Dwb/Dwc/EF/ET	1	Dwb
Dwb	Genus	Fimbriimonas	1	0.0312	15	Af/Am/Aw/BSh/BSk/Cfa/Cfb/Csb/Cwb/Dfa/Dfb/Dfc/Dwb/Dwc/ET	2	Cwb/Dwb
Dwb	Genus	Gemmata	1	0.0312	18	Af/Am/Aw/BSh/BSk/BWh/BWk/Cfa/Cfb/Csb/Cwb/Dfa/Dfb/Dfc/Dwb/Dwc/EF/ET	7	Am/Aw/BSk/BWk/Cfa/Dfc/Dwb
Dwb	Genus	Janthinobacterium	1	0.0312	17	Af/Am/Aw/BSh/BSk/BWh/Cfa/Cfb/Csb/Cwb/Dfa/Dfb/Dfc/Dwb/Dwc/EF/ET	1	Dwb
Dwb	Genus	Luteolibacter	1	0.0312	19	Af/Am/Aw/BSh/BSk/BWh/BWk/Cfa/Cfb/Csa/Csb/Cwb/Dfa/Dfb/Dfc/Dwb/Dwc/EF/ET	4	Am/Cfa/Dfb/Dwb
Dwb	Genus	Pirellula	1	0.0312	18	Af/Am/Aw/BSh/BSk/BWh/BWk/Cfa/Cfb/Csb/Cwb/Dfa/Dfb/Dfc/Dwb/Dwc/EF/ET	1	Dwb
Dwb	Species	unassigned	31	0.9688	19	Af/Am/Aw/BSh/BSk/BWh/BWk/Cfa/Cfb/Csa/Csb/Cwb/Dfa/Dfb/Dfc/Dwb/Dwc/EF/ET	19	Af/Am/Aw/BSh/BSk/BWh/BWk/Cfa/Cfb/Csa/Csb/Cwb/Dfa/Dfb/Dfc/Dwb/Dwc/EF/ET
Dwb	Species	henricii	1	0.0312	19	Af/Am/Aw/BSh/BSk/BWh/BWk/Cfa/Cfb/Csa/Csb/Cwb/Dfa/Dfb/Dfc/Dwb/Dwc/EF/ET	1	Dwb
Dwc	Kingdom	Bacteria	32	1	19	Af/Am/Aw/BSh/BSk/BWh/BWk/Cfa/Cfb/Csa/Csb/Cwb/Dfa/Dfb/Dfc/Dwb/Dwc/EF/ET	19	Af/Am/Aw/BSh/BSk/BWh/BWk/Cfa/Cfb/Csa/Csb/Cwb/Dfa/Dfb/Dfc/Dwb/Dwc/EF/ET
Dwc	Phylum	Acidobacteria	8	0.25	19	Af/Am/Aw/BSh/BSk/BWh/BWk/Cfa/Cfb/Csa/Csb/Cwb/Dfa/Dfb/Dfc/Dwb/Dwc/EF/ET	17	Af/Am/Aw/BSh/BSk/BWk/Cfa/Cfb/Csb/Cwb/Dfa/Dfb/Dfc/Dwb/Dwc/EF/ET
Dwc	Phylum	Bacteroidetes	8	0.25	19	Af/Am/Aw/BSh/BSk/BWh/BWk/Cfa/Cfb/Csa/Csb/Cwb/Dfa/Dfb/Dfc/Dwb/Dwc/EF/ET	14	Af/Am/Aw/BSh/BSk/BWh/Cfa/Cfb/Csb/Dfa/Dfb/Dfc/Dwc/EF
Dwc	Phylum	Proteobacteria	7	0.2188	19	Af/Am/Aw/BSh/BSk/BWh/BWk/Cfa/Cfb/Csa/Csb/Cwb/Dfa/Dfb/Dfc/Dwb/Dwc/EF/ET	19	Af/Am/Aw/BSh/BSk/BWh/BWk/Cfa/Cfb/Csa/Csb/Cwb/Dfa/Dfb/Dfc/Dwb/Dwc/EF/ET
Dwc	Phylum	Gemmatimonadetes	3	0.0938	19	Af/Am/Aw/BSh/BSk/BWh/BWk/Cfa/Cfb/Csa/Csb/Cwb/Dfa/Dfb/Dfc/Dwb/Dwc/EF/ET	10	Af/Am/Aw/Cfa/Csb/Cwb/Dfa/Dwb/Dwc/EF
Dwc	Phylum	Verrucomicrobia	2	0.0625	19	Af/Am/Aw/BSh/BSk/BWh/BWk/Cfa/Cfb/Csa/Csb/Cwb/Dfa/Dfb/Dfc/Dwb/Dwc/EF/ET	18	Af/Am/Aw/BSh/BSk/BWh/Cfa/Cfb/Csa/Csb/Cwb/Dfa/Dfb/Dfc/Dwb/Dwc/EF/ET
Dwc	Phylum	Chloroflexi	1	0.0312	19	Af/Am/Aw/BSh/BSk/BWh/BWk/Cfa/Cfb/Csa/Csb/Cwb/Dfa/Dfb/Dfc/Dwb/Dwc/EF/ET	15	Af/Am/Aw/BSh/BSk/Cfa/Cfb/Csb/Cwb/Dfb/Dfc/Dwb/Dwc/EF/ET
Dwc	Phylum	Nitrospirae	1	0.0312	19	Af/Am/Aw/BSh/BSk/BWh/BWk/Cfa/Cfb/Csa/Csb/Cwb/Dfa/Dfb/Dfc/Dwb/Dwc/EF/ET	10	Am/BWk/Cfa/Cfb/Dfa/Dfb/Dwb/Dwc/EF/ET
Dwc	Phylum	Planctomycetes	1	0.0312	19	Af/Am/Aw/BSh/BSk/BWh/BWk/Cfa/Cfb/Csa/Csb/Cwb/Dfa/Dfb/Dfc/Dwb/Dwc/EF/ET	17	Af/Am/Aw/BSh/BSk/BWh/BWk/Cfa/Cfb/Csb/Cwb/Dfa/Dfb/Dfc/Dwb/Dwc/ET
Dwc	Phylum	unassigned	1	0.0312	16	Af/Am/Aw/BSh/BSk/Cfa/Cfb/Csb/Cwb/Dfa/Dfb/Dfc/Dwb/Dwc/EF/ET	4	Af/Aw/Cwb/Dwc
Dwc	Class	unassigned	5	0.1562	19	Af/Am/Aw/BSh/BSk/BWh/BWk/Cfa/Cfb/Csa/Csb/Cwb/Dfa/Dfb/Dfc/Dwb/Dwc/EF/ET	12	Af/Am/Aw/Cfa/Cfb/Csa/Csb/Cwb/Dwb/Dwc/EF/ET
Dwc	Class	Alphaproteobacteria	3	0.0938	19	Af/Am/Aw/BSh/BSk/BWh/BWk/Cfa/Cfb/Csa/Csb/Cwb/Dfa/Dfb/Dfc/Dwb/Dwc/EF/ET	17	Af/Am/Aw/BSh/BSk/Cfa/Cfb/Csa/Csb/Cwb/Dfa/Dfb/Dfc/Dwb/Dwc/EF/ET
Dwc	Class	Chloracidobacteria	3	0.0938	19	Af/Am/Aw/BSh/BSk/BWh/BWk/Cfa/Cfb/Csa/Csb/Cwb/Dfa/Dfb/Dfc/Dwb/Dwc/EF/ET	12	Am/Aw/BSh/BSk/Cfa/Cfb/Cwb/Dfa/Dfb/Dfc/Dwb/Dwc
Dwc	Class	Deltaproteobacteria	3	0.0938	19	Af/Am/Aw/BSh/BSk/BWh/BWk/Cfa/Cfb/Csa/Csb/Cwb/Dfa/Dfb/Dfc/Dwb/Dwc/EF/ET	13	Am/BSh/BSk/BWh/BWk/Cfb/Csa/Csb/Cwb/Dfa/Dfb/Dwb/Dwc
Dwc	Class	Gemmatimonadetes	3	0.0938	19	Af/Am/Aw/BSh/BSk/BWh/BWk/Cfa/Cfb/Csa/Csb/Cwb/Dfa/Dfb/Dfc/Dwb/Dwc/EF/ET	8	Af/Am/Aw/Cfa/Csb/Dfa/Dwb/Dwc
Dwc	Class	Saprospirae	3	0.0938	19	Af/Am/Aw/BSh/BSk/BWh/BWk/Cfa/Cfb/Csa/Csb/Cwb/Dfa/Dfb/Dfc/Dwb/Dwc/EF/ET	11	Af/Am/Aw/BSh/BSk/BWh/Csb/Dfb/Dfc/Dwc/EF
Dwc	Class	Acidobacteria-5	1	0.0312	16	Af/Am/Aw/BSh/BSk/Cfa/Cfb/Csa/Csb/Cwb/Dfa/Dfb/Dfc/Dwb/Dwc/ET	10	Af/Am/Aw/Cfa/Cfb/Cwb/Dfa/Dfb/Dfc/Dwc
Dwc	Class	Acidobacteria-6	1	0.0312	19	Af/Am/Aw/BSh/BSk/BWh/BWk/Cfa/Cfb/Csa/Csb/Cwb/Dfa/Dfb/Dfc/Dwb/Dwc/EF/ET	9	Af/Aw/BWk/Cfb/Csb/Dfa/Dfc/Dwc/ET
Dwc	Class	Acidobacteriia	1	0.0312	18	Af/Am/Aw/BSh/BSk/BWh/Cfa/Cfb/Csa/Csb/Cwb/Dfa/Dfb/Dfc/Dwb/Dwc/EF/ET	7	Cfa/Cfb/Csb/Dfa/Dfb/Dfc/Dwc
Dwc	Class	Cytophagia	1	0.0312	19	Af/Am/Aw/BSh/BSk/BWh/BWk/Cfa/Cfb/Csa/Csb/Cwb/Dfa/Dfb/Dfc/Dwb/Dwc/EF/ET	8	Am/BSk/Cfa/Csb/Dfa/Dfc/Dwc/EF
Dwc	Class	Flavobacteriia	1	0.0312	16	Af/Am/Aw/BSh/BSk/Cfa/Cfb/Csa/Csb/Dfa/Dfb/Dfc/Dwb/Dwc/EF/ET	1	Dwc
Dwc	Class	Gammaproteobacteria	1	0.0312	19	Af/Am/Aw/BSh/BSk/BWh/BWk/Cfa/Cfb/Csa/Csb/Cwb/Dfa/Dfb/Dfc/Dwb/Dwc/EF/ET	13	Am/Aw/BSh/BWk/Cfa/Cfb/Csb/Cwb/Dfa/Dfb/Dfc/Dwc/ET
Dwc	Class	Nitrospira	1	0.0312	19	Af/Am/Aw/BSh/BSk/BWh/BWk/Cfa/Cfb/Csa/Csb/Cwb/Dfa/Dfb/Dfc/Dwb/Dwc/EF/ET	10	Am/BWk/Cfa/Cfb/Dfa/Dfb/Dwb/Dwc/EF/ET
Dwc	Class	Pedosphaerae	1	0.0312	19	Af/Am/Aw/BSh/BSk/BWh/BWk/Cfa/Cfb/Csa/Csb/Cwb/Dfa/Dfb/Dfc/Dwb/Dwc/EF/ET	10	Aw/BSk/Cfa/Cfb/Cwb/Dfa/Dfc/Dwc/EF/ET
Dwc	Class	Phycisphaerae	1	0.0312	18	Af/Am/Aw/BSh/BSk/BWh/BWk/Cfa/Cfb/Csb/Cwb/Dfa/Dfb/Dfc/Dwb/Dwc/EF/ET	9	Af/Cfa/Cfb/Csb/Dfb/Dfc/Dwb/Dwc/ET
Dwc	Class	S085	1	0.0312	19	Af/Am/Aw/BSh/BSk/BWh/BWk/Cfa/Cfb/Csa/Csb/Cwb/Dfa/Dfb/Dfc/Dwb/Dwc/EF/ET	2	BSh/Dwc
Dwc	Class	Solibacteres	1	0.0312	19	Af/Am/Aw/BSh/BSk/BWh/BWk/Cfa/Cfb/Csa/Csb/Cwb/Dfa/Dfb/Dfc/Dwb/Dwc/EF/ET	9	Af/Aw/BSk/Cfa/Dfa/Dfb/Dwb/Dwc/EF
Dwc	Class	Spartobacteria	1	0.0312	19	Af/Am/Aw/BSh/BSk/BWh/BWk/Cfa/Cfb/Csa/Csb/Cwb/Dfa/Dfb/Dfc/Dwb/Dwc/EF/ET	10	BSh/BSk/BWh/Cfb/Csa/Cwb/Dfb/Dfc/Dwb/Dwc
Dwc	Order	unassigned	9	0.2812	19	Af/Am/Aw/BSh/BSk/BWh/BWk/Cfa/Cfb/Csa/Csb/Cwb/Dfa/Dfb/Dfc/Dwb/Dwc/EF/ET	18	Af/Am/Aw/BSh/BWh/BWk/Cfa/Cfb/Csa/Csb/Cwb/Dfa/Dfb/Dfc/Dwb/Dwc/EF/ET
Dwc	Order	RB41	3	0.0938	19	Af/Am/Aw/BSh/BSk/BWh/BWk/Cfa/Cfb/Csa/Csb/Cwb/Dfa/Dfb/Dfc/Dwb/Dwc/EF/ET	10	Am/Aw/BSh/BSk/Cfa/Cfb/Cwb/Dfa/Dfb/Dwc
Dwc	Order	Saprospirales	3	0.0938	19	Af/Am/Aw/BSh/BSk/BWh/BWk/Cfa/Cfb/Csa/Csb/Cwb/Dfa/Dfb/Dfc/Dwb/Dwc/EF/ET	11	Af/Am/Aw/BSh/BSk/BWh/Csb/Dfb/Dfc/Dwc/EF
Dwc	Order	Rhizobiales	2	0.0625	19	Af/Am/Aw/BSh/BSk/BWh/BWk/Cfa/Cfb/Csa/Csb/Cwb/Dfa/Dfb/Dfc/Dwb/Dwc/EF/ET	12	Af/Aw/BSh/Cfa/Csa/Csb/Cwb/Dfa/Dfb/Dfc/Dwc/ET
Dwc	Order	Acidobacteriales	1	0.0312	18	Af/Am/Aw/BSh/BSk/BWh/Cfa/Cfb/Csa/Csb/Cwb/Dfa/Dfb/Dfc/Dwb/Dwc/EF/ET	7	Cfa/Cfb/Csb/Dfa/Dfb/Dfc/Dwc
Dwc	Order	CCU21	1	0.0312	17	Af/Am/Aw/BSh/BSk/BWk/Cfa/Cfb/Csb/Cwb/Dfa/Dfb/Dfc/Dwb/Dwc/EF/ET	6	Cfb/Csb/Dfa/Dfc/Dwc/ET
Dwc	Order	Chthoniobacterales	1	0.0312	19	Af/Am/Aw/BSh/BSk/BWh/BWk/Cfa/Cfb/Csa/Csb/Cwb/Dfa/Dfb/Dfc/Dwb/Dwc/EF/ET	10	BSh/BSk/BWh/Cfb/Csa/Cwb/Dfb/Dfc/Dwb/Dwc
Dwc	Order	Cytophagales	1	0.0312	19	Af/Am/Aw/BSh/BSk/BWh/BWk/Cfa/Cfb/Csa/Csb/Cwb/Dfa/Dfb/Dfc/Dwb/Dwc/EF/ET	8	Am/BSk/Cfa/Csb/Dfa/Dfc/Dwc/EF
Dwc	Order	Ellin5290	1	0.0312	16	Af/Am/Aw/BSh/BSk/Cfa/Cfb/Csb/Cwb/Dfa/Dfb/Dfc/Dwb/Dwc/EF/ET	3	Aw/Dwb/Dwc
Dwc	Order	Flavobacteriales	1	0.0312	16	Af/Am/Aw/BSh/BSk/Cfa/Cfb/Csa/Csb/Dfa/Dfb/Dfc/Dwb/Dwc/EF/ET	1	Dwc
Dwc	Order	Gemmatimonadales	1	0.0312	19	Af/Am/Aw/BSh/BSk/BWh/BWk/Cfa/Cfb/Csa/Csb/Cwb/Dfa/Dfb/Dfc/Dwb/Dwc/EF/ET	3	Am/Dfa/Dwc
Dwc	Order	N1423WL	1	0.0312	16	Af/Am/Aw/BSh/BSk/Cfa/Cfb/Csb/Cwb/Dfa/Dfb/Dfc/Dwb/Dwc/EF/ET	2	Af/Dwc
Dwc	Order	Nitrospirales	1	0.0312	19	Af/Am/Aw/BSh/BSk/BWh/BWk/Cfa/Cfb/Csa/Csb/Cwb/Dfa/Dfb/Dfc/Dwb/Dwc/EF/ET	10	Am/BWk/Cfa/Cfb/Dfa/Dfb/Dwb/Dwc/EF/ET
Dwc	Order	Pedosphaerales	1	0.0312	19	Af/Am/Aw/BSh/BSk/BWh/BWk/Cfa/Cfb/Csa/Csb/Cwb/Dfa/Dfb/Dfc/Dwb/Dwc/EF/ET	10	Aw/BSk/Cfa/Cfb/Cwb/Dfa/Dfc/Dwc/EF/ET
Dwc	Order	Solibacterales	1	0.0312	19	Af/Am/Aw/BSh/BSk/BWh/BWk/Cfa/Cfb/Csa/Csb/Cwb/Dfa/Dfb/Dfc/Dwb/Dwc/EF/ET	9	Af/Aw/BSk/Cfa/Dfa/Dfb/Dwb/Dwc/EF
Dwc	Order	Sphingomonadales	1	0.0312	19	Af/Am/Aw/BSh/BSk/BWh/BWk/Cfa/Cfb/Csa/Csb/Cwb/Dfa/Dfb/Dfc/Dwb/Dwc/EF/ET	8	Am/BSk/Cfa/Cfb/Csa/Cwb/Dfc/Dwc
Dwc	Order	Syntrophobacterales	1	0.0312	19	Af/Am/Aw/BSh/BSk/BWh/BWk/Cfa/Cfb/Csa/Csb/Cwb/Dfa/Dfb/Dfc/Dwb/Dwc/EF/ET	6	Am/BSk/Csa/Csb/Dfa/Dwc
Dwc	Order	WD2101	1	0.0312	18	Af/Am/Aw/BSh/BSk/BWh/BWk/Cfa/Cfb/Csb/Cwb/Dfa/Dfb/Dfc/Dwb/Dwc/EF/ET	8	Af/Cfa/Cfb/Csb/Dfb/Dwb/Dwc/ET
Dwc	Order	Xanthomonadales	1	0.0312	19	Af/Am/Aw/BSh/BSk/BWh/BWk/Cfa/Cfb/Csa/Csb/Cwb/Dfa/Dfb/Dfc/Dwb/Dwc/EF/ET	7	Am/BWk/Csb/Cwb/Dfa/Dfc/Dwc
Dwc	Family	unassigned	18	0.5625	19	Af/Am/Aw/BSh/BSk/BWh/BWk/Cfa/Cfb/Csa/Csb/Cwb/Dfa/Dfb/Dfc/Dwb/Dwc/EF/ET	19	Af/Am/Aw/BSh/BSk/BWh/BWk/Cfa/Cfb/Csa/Csb/Cwb/Dfa/Dfb/Dfc/Dwb/Dwc/EF/ET
Dwc	Family	Chitinophagaceae	3	0.0938	19	Af/Am/Aw/BSh/BSk/BWh/BWk/Cfa/Cfb/Csa/Csb/Cwb/Dfa/Dfb/Dfc/Dwb/Dwc/EF/ET	10	Af/Am/Aw/BSh/BWh/Csb/Dfb/Dfc/Dwc/EF
Dwc	Family	0319-6A21	1	0.0312	18	Af/Am/Aw/BSh/BSk/BWh/BWk/Cfa/Cfb/Csb/Cwb/Dfa/Dfb/Dfc/Dwb/Dwc/EF/ET	3	Am/Dfa/Dwc
Dwc	Family	Chthoniobacteraceae	1	0.0312	19	Af/Am/Aw/BSh/BSk/BWh/BWk/Cfa/Cfb/Csa/Csb/Cwb/Dfa/Dfb/Dfc/Dwb/Dwc/EF/ET	10	BSh/BSk/BWh/Cfb/Csa/Cwb/Dfb/Dfc/Dwb/Dwc
Dwc	Family	Cytophagaceae	1	0.0312	19	Af/Am/Aw/BSh/BSk/BWh/BWk/Cfa/Cfb/Csa/Csb/Cwb/Dfa/Dfb/Dfc/Dwb/Dwc/EF/ET	8	Am/BSk/Cfa/Csb/Dfa/Dfc/Dwc/EF
Dwc	Family	Ellin5301	1	0.0312	17	Af/Am/Aw/BSh/BSk/Cfa/Cfb/Csa/Csb/Cwb/Dfa/Dfb/Dfc/Dwb/Dwc/EF/ET	2	Dfa/Dwc
Dwc	Family	Flavobacteriaceae	1	0.0312	16	Af/Am/Aw/BSh/BSk/Cfa/Cfb/Csa/Csb/Dfa/Dfb/Dfc/Dwb/Dwc/EF/ET	1	Dwc
Dwc	Family	Hyphomicrobiaceae	1	0.0312	19	Af/Am/Aw/BSh/BSk/BWh/BWk/Cfa/Cfb/Csa/Csb/Cwb/Dfa/Dfb/Dfc/Dwb/Dwc/EF/ET	8	Af/BSh/Csa/Csb/Dfb/Dfc/Dwc/ET
Dwc	Family	Koribacteraceae	1	0.0312	18	Af/Am/Aw/BSh/BSk/BWh/Cfa/Cfb/Csa/Csb/Cwb/Dfa/Dfb/Dfc/Dwb/Dwc/EF/ET	6	Cfa/Csb/Dfa/Dfb/Dfc/Dwc
Dwc	Family	OPB35	1	0.0312	13	Af/Am/Aw/BSh/BSk/Cfa/Cfb/Csb/Cwb/Dfa/Dfb/Dwb/Dwc	1	Dwc
Dwc	Family	Sphingomonadaceae	1	0.0312	19	Af/Am/Aw/BSh/BSk/BWh/BWk/Cfa/Cfb/Csa/Csb/Cwb/Dfa/Dfb/Dfc/Dwb/Dwc/EF/ET	7	Am/BSk/Cfb/Csa/Cwb/Dfc/Dwc
Dwc	Family	Syntrophobacteraceae	1	0.0312	19	Af/Am/Aw/BSh/BSk/BWh/BWk/Cfa/Cfb/Csa/Csb/Cwb/Dfa/Dfb/Dfc/Dwb/Dwc/EF/ET	6	Am/BSk/Csa/Csb/Dfa/Dwc
Dwc	Family	Xanthomonadaceae	1	0.0312	19	Af/Am/Aw/BSh/BSk/BWh/BWk/Cfa/Cfb/Csa/Csb/Cwb/Dfa/Dfb/Dfc/Dwb/Dwc/EF/ET	4	Am/Csb/Dfa/Dwc
Dwc	Genus	unassigned	28	0.875	19	Af/Am/Aw/BSh/BSk/BWh/BWk/Cfa/Cfb/Csa/Csb/Cwb/Dfa/Dfb/Dfc/Dwb/Dwc/EF/ET	19	Af/Am/Aw/BSh/BSk/BWh/BWk/Cfa/Cfb/Csa/Csb/Cwb/Dfa/Dfb/Dfc/Dwb/Dwc/EF/ET
Dwc	Genus	DA101	1	0.0312	19	Af/Am/Aw/BSh/BSk/BWh/BWk/Cfa/Cfb/Csa/Csb/Cwb/Dfa/Dfb/Dfc/Dwb/Dwc/EF/ET	10	BSh/BSk/BWh/Cfb/Csa/Cwb/Dfb/Dfc/Dwb/Dwc
Dwc	Genus	Flavisolibacter	1	0.0312	19	Af/Am/Aw/BSh/BSk/BWh/BWk/Cfa/Cfb/Csa/Csb/Cwb/Dfa/Dfb/Dfc/Dwb/Dwc/EF/ET	2	Dwc/EF
Dwc	Genus	Flavobacterium	1	0.0312	16	Af/Am/Aw/BSh/BSk/Cfa/Cfb/Csa/Csb/Dfa/Dfb/Dfc/Dwb/Dwc/EF/ET	1	Dwc
Dwc	Genus	Rhodoplanes	1	0.0312	19	Af/Am/Aw/BSh/BSk/BWh/BWk/Cfa/Cfb/Csa/Csb/Cwb/Dfa/Dfb/Dfc/Dwb/Dwc/EF/ET	6	Af/BSh/Csa/Dfb/Dfc/Dwc
Dwc	Species	unassigned	32	1	19	Af/Am/Aw/BSh/BSk/BWh/BWk/Cfa/Cfb/Csa/Csb/Cwb/Dfa/Dfb/Dfc/Dwb/Dwc/EF/ET	19	Af/Am/Aw/BSh/BSk/BWh/BWk/Cfa/Cfb/Csa/Csb/Cwb/Dfa/Dfb/Dfc/Dwb/Dwc/EF/ET
EF	Kingdom	Bacteria	18	1	19	Af/Am/Aw/BSh/BSk/BWh/BWk/Cfa/Cfb/Csa/Csb/Cwb/Dfa/Dfb/Dfc/Dwb/Dwc/EF/ET	19	Af/Am/Aw/BSh/BSk/BWh/BWk/Cfa/Cfb/Csa/Csb/Cwb/Dfa/Dfb/Dfc/Dwb/Dwc/EF/ET
EF	Phylum	Bacteroidetes	6	0.3333	19	Af/Am/Aw/BSh/BSk/BWh/BWk/Cfa/Cfb/Csa/Csb/Cwb/Dfa/Dfb/Dfc/Dwb/Dwc/EF/ET	14	Af/Am/Aw/BSh/BSk/BWh/Cfa/Cfb/Csb/Dfa/Dfb/Dfc/Dwc/EF
EF	Phylum	Proteobacteria	3	0.1667	19	Af/Am/Aw/BSh/BSk/BWh/BWk/Cfa/Cfb/Csa/Csb/Cwb/Dfa/Dfb/Dfc/Dwb/Dwc/EF/ET	19	Af/Am/Aw/BSh/BSk/BWh/BWk/Cfa/Cfb/Csa/Csb/Cwb/Dfa/Dfb/Dfc/Dwb/Dwc/EF/ET
EF	Phylum	Actinobacteria	2	0.1111	19	Af/Am/Aw/BSh/BSk/BWh/BWk/Cfa/Cfb/Csa/Csb/Cwb/Dfa/Dfb/Dfc/Dwb/Dwc/EF/ET	18	Af/Am/Aw/BSh/BSk/BWh/BWk/Cfa/Cfb/Csa/Csb/Cwb/Dfa/Dfb/Dfc/Dwb/EF/ET
EF	Phylum	Verrucomicrobia	2	0.1111	19	Af/Am/Aw/BSh/BSk/BWh/BWk/Cfa/Cfb/Csa/Csb/Cwb/Dfa/Dfb/Dfc/Dwb/Dwc/EF/ET	18	Af/Am/Aw/BSh/BSk/BWh/Cfa/Cfb/Csa/Csb/Cwb/Dfa/Dfb/Dfc/Dwb/Dwc/EF/ET
EF	Phylum	Acidobacteria	1	0.0556	19	Af/Am/Aw/BSh/BSk/BWh/BWk/Cfa/Cfb/Csa/Csb/Cwb/Dfa/Dfb/Dfc/Dwb/Dwc/EF/ET	17	Af/Am/Aw/BSh/BSk/BWk/Cfa/Cfb/Csb/Cwb/Dfa/Dfb/Dfc/Dwb/Dwc/EF/ET
EF	Phylum	Chloroflexi	1	0.0556	19	Af/Am/Aw/BSh/BSk/BWh/BWk/Cfa/Cfb/Csa/Csb/Cwb/Dfa/Dfb/Dfc/Dwb/Dwc/EF/ET	15	Af/Am/Aw/BSh/BSk/Cfa/Cfb/Csb/Cwb/Dfb/Dfc/Dwb/Dwc/EF/ET
EF	Phylum	Cyanobacteria	1	0.0556	18	Af/Am/Aw/BSh/BSk/BWh/BWk/Cfa/Cfb/Csb/Cwb/Dfa/Dfb/Dfc/Dwb/Dwc/EF/ET	1	EF
EF	Phylum	Gemmatimonadetes	1	0.0556	19	Af/Am/Aw/BSh/BSk/BWh/BWk/Cfa/Cfb/Csa/Csb/Cwb/Dfa/Dfb/Dfc/Dwb/Dwc/EF/ET	10	Af/Am/Aw/Cfa/Csb/Cwb/Dfa/Dwb/Dwc/EF
EF	Phylum	Nitrospirae	1	0.0556	19	Af/Am/Aw/BSh/BSk/BWh/BWk/Cfa/Cfb/Csa/Csb/Cwb/Dfa/Dfb/Dfc/Dwb/Dwc/EF/ET	10	Am/BWk/Cfa/Cfb/Dfa/Dfb/Dwb/Dwc/EF/ET
EF	Class	Saprospirae	4	0.2222	19	Af/Am/Aw/BSh/BSk/BWh/BWk/Cfa/Cfb/Csa/Csb/Cwb/Dfa/Dfb/Dfc/Dwb/Dwc/EF/ET	11	Af/Am/Aw/BSh/BSk/BWh/Csb/Dfb/Dfc/Dwc/EF
EF	Class	Betaproteobacteria	2	0.1111	19	Af/Am/Aw/BSh/BSk/BWh/BWk/Cfa/Cfb/Csa/Csb/Cwb/Dfa/Dfb/Dfc/Dwb/Dwc/EF/ET	17	Af/Am/Aw/BSh/BSk/BWh/Cfa/Cfb/Csa/Csb/Cwb/Dfa/Dfb/Dfc/Dwb/EF/ET
EF	Class	Acidimicrobiia	1	0.0556	19	Af/Am/Aw/BSh/BSk/BWh/BWk/Cfa/Cfb/Csa/Csb/Cwb/Dfa/Dfb/Dfc/Dwb/Dwc/EF/ET	8	Aw/BSh/BWk/Cfa/Cfb/Cwb/EF/ET
EF	Class	Alphaproteobacteria	1	0.0556	19	Af/Am/Aw/BSh/BSk/BWh/BWk/Cfa/Cfb/Csa/Csb/Cwb/Dfa/Dfb/Dfc/Dwb/Dwc/EF/ET	17	Af/Am/Aw/BSh/BSk/Cfa/Cfb/Csa/Csb/Cwb/Dfa/Dfb/Dfc/Dwb/Dwc/EF/ET
EF	Class	Anaerolineae	1	0.0556	16	Af/Am/Aw/BSk/Cfa/Cfb/Csa/Csb/Cwb/Dfa/Dfb/Dfc/Dwb/Dwc/EF/ET	6	Af/BSk/Cfa/Cfb/Csb/EF
EF	Class	Chloroplast	1	0.0556	18	Af/Am/Aw/BSh/BSk/BWh/BWk/Cfa/Cfb/Csb/Cwb/Dfa/Dfb/Dfc/Dwb/Dwc/EF/ET	1	EF
EF	Class	Cytophagia	1	0.0556	19	Af/Am/Aw/BSh/BSk/BWh/BWk/Cfa/Cfb/Csa/Csb/Cwb/Dfa/Dfb/Dfc/Dwb/Dwc/EF/ET	8	Am/BSk/Cfa/Csb/Dfa/Dfc/Dwc/EF
EF	Class	Gemm-1	1	0.0556	19	Af/Am/Aw/BSh/BSk/BWh/BWk/Cfa/Cfb/Csa/Csb/Cwb/Dfa/Dfb/Dfc/Dwb/Dwc/EF/ET	4	Am/Aw/Cwb/EF
EF	Class	Nitrospira	1	0.0556	19	Af/Am/Aw/BSh/BSk/BWh/BWk/Cfa/Cfb/Csa/Csb/Cwb/Dfa/Dfb/Dfc/Dwb/Dwc/EF/ET	10	Am/BWk/Cfa/Cfb/Dfa/Dfb/Dwb/Dwc/EF/ET
EF	Class	Pedosphaerae	1	0.0556	19	Af/Am/Aw/BSh/BSk/BWh/BWk/Cfa/Cfb/Csa/Csb/Cwb/Dfa/Dfb/Dfc/Dwb/Dwc/EF/ET	10	Aw/BSk/Cfa/Cfb/Cwb/Dfa/Dfc/Dwc/EF/ET
EF	Class	Solibacteres	1	0.0556	19	Af/Am/Aw/BSh/BSk/BWh/BWk/Cfa/Cfb/Csa/Csb/Cwb/Dfa/Dfb/Dfc/Dwb/Dwc/EF/ET	9	Af/Aw/BSk/Cfa/Dfa/Dfb/Dwb/Dwc/EF
EF	Class	Sphingobacteriia	1	0.0556	19	Af/Am/Aw/BSh/BSk/BWh/BWk/Cfa/Cfb/Csa/Csb/Cwb/Dfa/Dfb/Dfc/Dwb/Dwc/EF/ET	9	Af/Am/Aw/BSh/Cfa/Cfb/Dfb/Dfc/EF
EF	Class	Thermoleophilia	1	0.0556	19	Af/Am/Aw/BSh/BSk/BWh/BWk/Cfa/Cfb/Csa/Csb/Cwb/Dfa/Dfb/Dfc/Dwb/Dwc/EF/ET	10	Af/Am/Aw/BWk/Cfa/Cfb/Csb/Dfb/Dfc/EF
EF	Class	unassigned	1	0.0556	19	Af/Am/Aw/BSh/BSk/BWh/BWk/Cfa/Cfb/Csa/Csb/Cwb/Dfa/Dfb/Dfc/Dwb/Dwc/EF/ET	12	Af/Am/Aw/Cfa/Cfb/Csa/Csb/Cwb/Dwb/Dwc/EF/ET
EF	Order	Saprospirales	4	0.2222	19	Af/Am/Aw/BSh/BSk/BWh/BWk/Cfa/Cfb/Csa/Csb/Cwb/Dfa/Dfb/Dfc/Dwb/Dwc/EF/ET	11	Af/Am/Aw/BSh/BSk/BWh/Csb/Dfb/Dfc/Dwc/EF
EF	Order	unassigned	2	0.1111	19	Af/Am/Aw/BSh/BSk/BWh/BWk/Cfa/Cfb/Csa/Csb/Cwb/Dfa/Dfb/Dfc/Dwb/Dwc/EF/ET	18	Af/Am/Aw/BSh/BWh/BWk/Cfa/Cfb/Csa/Csb/Cwb/Dfa/Dfb/Dfc/Dwb/Dwc/EF/ET
EF	Order	Acidimicrobiales	1	0.0556	19	Af/Am/Aw/BSh/BSk/BWh/BWk/Cfa/Cfb/Csa/Csb/Cwb/Dfa/Dfb/Dfc/Dwb/Dwc/EF/ET	8	Aw/BSh/BWk/Cfa/Cfb/Cwb/EF/ET
EF	Order	Cytophagales	1	0.0556	19	Af/Am/Aw/BSh/BSk/BWh/BWk/Cfa/Cfb/Csa/Csb/Cwb/Dfa/Dfb/Dfc/Dwb/Dwc/EF/ET	8	Am/BSk/Cfa/Csb/Dfa/Dfc/Dwc/EF
EF	Order	Ellin6067	1	0.0556	18	Af/Am/Aw/BSh/BSk/BWk/Cfa/Cfb/Csa/Csb/Cwb/Dfa/Dfb/Dfc/Dwb/Dwc/EF/ET	3	BSk/Dwb/EF
EF	Order	Gaiellales	1	0.0556	18	Af/Am/Aw/BSh/BSk/BWk/Cfa/Cfb/Csa/Csb/Cwb/Dfa/Dfb/Dfc/Dwb/Dwc/EF/ET	7	Af/Aw/Cfa/Cfb/Csb/Dfc/EF
EF	Order	H39	1	0.0556	13	Af/Aw/BSk/Cfa/Cfb/Csb/Dfa/Dfb/Dfc/Dwb/Dwc/EF/ET	4	Cfa/Cfb/Csb/EF
EF	Order	MND1	1	0.0556	19	Af/Am/Aw/BSh/BSk/BWh/BWk/Cfa/Cfb/Csa/Csb/Cwb/Dfa/Dfb/Dfc/Dwb/Dwc/EF/ET	5	Af/Csb/Cwb/Dfb/EF
EF	Order	Nitrospirales	1	0.0556	19	Af/Am/Aw/BSh/BSk/BWh/BWk/Cfa/Cfb/Csa/Csb/Cwb/Dfa/Dfb/Dfc/Dwb/Dwc/EF/ET	10	Am/BWk/Cfa/Cfb/Dfa/Dfb/Dwb/Dwc/EF/ET
EF	Order	Pedosphaerales	1	0.0556	19	Af/Am/Aw/BSh/BSk/BWh/BWk/Cfa/Cfb/Csa/Csb/Cwb/Dfa/Dfb/Dfc/Dwb/Dwc/EF/ET	10	Aw/BSk/Cfa/Cfb/Cwb/Dfa/Dfc/Dwc/EF/ET
EF	Order	Rhodobacterales	1	0.0556	17	Af/Am/Aw/BSh/BSk/Cfa/Cfb/Csa/Csb/Cwb/Dfa/Dfb/Dfc/Dwb/Dwc/EF/ET	6	Af/Am/Aw/Dfb/Dfc/EF
EF	Order	Solibacterales	1	0.0556	19	Af/Am/Aw/BSh/BSk/BWh/BWk/Cfa/Cfb/Csa/Csb/Cwb/Dfa/Dfb/Dfc/Dwb/Dwc/EF/ET	9	Af/Aw/BSk/Cfa/Dfa/Dfb/Dwb/Dwc/EF
EF	Order	Sphingobacteriales	1	0.0556	19	Af/Am/Aw/BSh/BSk/BWh/BWk/Cfa/Cfb/Csa/Csb/Cwb/Dfa/Dfb/Dfc/Dwb/Dwc/EF/ET	9	Af/Am/Aw/BSh/Cfa/Cfb/Dfb/Dfc/EF
EF	Order	Streptophyta	1	0.0556	17	Af/Am/Aw/BSh/BSk/BWh/Cfa/Cfb/Csb/Cwb/Dfa/Dfb/Dfc/Dwb/Dwc/EF/ET	1	EF
EF	Family	unassigned	8	0.4444	19	Af/Am/Aw/BSh/BSk/BWh/BWk/Cfa/Cfb/Csa/Csb/Cwb/Dfa/Dfb/Dfc/Dwb/Dwc/EF/ET	19	Af/Am/Aw/BSh/BSk/BWh/BWk/Cfa/Cfb/Csa/Csb/Cwb/Dfa/Dfb/Dfc/Dwb/Dwc/EF/ET
EF	Family	Chitinophagaceae	4	0.2222	19	Af/Am/Aw/BSh/BSk/BWh/BWk/Cfa/Cfb/Csa/Csb/Cwb/Dfa/Dfb/Dfc/Dwb/Dwc/EF/ET	10	Af/Am/Aw/BSh/BWh/Csb/Dfb/Dfc/Dwc/EF
EF	Family	Cytophagaceae	1	0.0556	19	Af/Am/Aw/BSh/BSk/BWh/BWk/Cfa/Cfb/Csa/Csb/Cwb/Dfa/Dfb/Dfc/Dwb/Dwc/EF/ET	8	Am/BSk/Cfa/Csb/Dfa/Dfc/Dwc/EF
EF	Family	Gaiellaceae	1	0.0556	18	Af/Am/Aw/BSh/BSk/BWk/Cfa/Cfb/Csa/Csb/Cwb/Dfa/Dfb/Dfc/Dwb/Dwc/EF/ET	7	Af/Aw/Cfa/Cfb/Csb/Dfc/EF
EF	Family	Hyphomonadaceae	1	0.0556	17	Af/Am/Aw/BSh/BSk/Cfa/Cfb/Csa/Csb/Cwb/Dfa/Dfb/Dfc/Dwb/Dwc/EF/ET	6	Af/Am/Aw/Dfb/Dfc/EF
EF	Family	Iamiaceae	1	0.0556	16	Af/Am/Aw/BSh/BSk/Cfa/Cfb/Csb/Cwb/Dfa/Dfb/Dfc/Dwb/Dwc/EF/ET	2	BSh/EF
EF	Family	Nitrospiraceae	1	0.0556	19	Af/Am/Aw/BSh/BSk/BWh/BWk/Cfa/Cfb/Csa/Csb/Cwb/Dfa/Dfb/Dfc/Dwb/Dwc/EF/ET	6	BWk/Cfb/Dfa/Dfb/EF/ET
EF	Family	Solibacteraceae	1	0.0556	17	Af/Am/Aw/BSh/BSk/Cfa/Cfb/Csa/Csb/Cwb/Dfa/Dfb/Dfc/Dwb/Dwc/EF/ET	4	Af/Aw/Dfb/EF
EF	Genus	unassigned	13	0.7222	19	Af/Am/Aw/BSh/BSk/BWh/BWk/Cfa/Cfb/Csa/Csb/Cwb/Dfa/Dfb/Dfc/Dwb/Dwc/EF/ET	19	Af/Am/Aw/BSh/BSk/BWh/BWk/Cfa/Cfb/Csa/Csb/Cwb/Dfa/Dfb/Dfc/Dwb/Dwc/EF/ET
EF	Genus	Adhaeribacter	1	0.0556	18	Af/Am/Aw/BSk/BWh/BWk/Cfa/Cfb/Csa/Csb/Cwb/Dfa/Dfb/Dfc/Dwb/Dwc/EF/ET	1	EF
EF	Genus	Candidatus Solibacter	1	0.0556	17	Af/Am/Aw/BSh/BSk/Cfa/Cfb/Csa/Csb/Cwb/Dfa/Dfb/Dfc/Dwb/Dwc/EF/ET	3	Af/Dfb/EF
EF	Genus	Flavisolibacter	1	0.0556	19	Af/Am/Aw/BSh/BSk/BWh/BWk/Cfa/Cfb/Csa/Csb/Cwb/Dfa/Dfb/Dfc/Dwb/Dwc/EF/ET	2	Dwc/EF
EF	Genus	Iamia	1	0.0556	16	Af/Am/Aw/BSh/BSk/Cfa/Cfb/Csb/Cwb/Dfa/Dfb/Dfc/Dwb/Dwc/EF/ET	2	BSh/EF
EF	Genus	Nitrospira	1	0.0556	19	Af/Am/Aw/BSh/BSk/BWh/BWk/Cfa/Cfb/Csa/Csb/Cwb/Dfa/Dfb/Dfc/Dwb/Dwc/EF/ET	5	BWk/Dfa/Dfb/EF/ET
EF	Species	unassigned	18	1	19	Af/Am/Aw/BSh/BSk/BWh/BWk/Cfa/Cfb/Csa/Csb/Cwb/Dfa/Dfb/Dfc/Dwb/Dwc/EF/ET	19	Af/Am/Aw/BSh/BSk/BWh/BWk/Cfa/Cfb/Csa/Csb/Cwb/Dfa/Dfb/Dfc/Dwb/Dwc/EF/ET
ET	Kingdom	Bacteria	27	1	19	Af/Am/Aw/BSh/BSk/BWh/BWk/Cfa/Cfb/Csa/Csb/Cwb/Dfa/Dfb/Dfc/Dwb/Dwc/EF/ET	19	Af/Am/Aw/BSh/BSk/BWh/BWk/Cfa/Cfb/Csa/Csb/Cwb/Dfa/Dfb/Dfc/Dwb/Dwc/EF/ET
ET	Phylum	Proteobacteria	11	0.4074	19	Af/Am/Aw/BSh/BSk/BWh/BWk/Cfa/Cfb/Csa/Csb/Cwb/Dfa/Dfb/Dfc/Dwb/Dwc/EF/ET	19	Af/Am/Aw/BSh/BSk/BWh/BWk/Cfa/Cfb/Csa/Csb/Cwb/Dfa/Dfb/Dfc/Dwb/Dwc/EF/ET
ET	Phylum	Actinobacteria	4	0.1481	19	Af/Am/Aw/BSh/BSk/BWh/BWk/Cfa/Cfb/Csa/Csb/Cwb/Dfa/Dfb/Dfc/Dwb/Dwc/EF/ET	18	Af/Am/Aw/BSh/BSk/BWh/BWk/Cfa/Cfb/Csa/Csb/Cwb/Dfa/Dfb/Dfc/Dwb/EF/ET
ET	Phylum	Planctomycetes	4	0.1481	19	Af/Am/Aw/BSh/BSk/BWh/BWk/Cfa/Cfb/Csa/Csb/Cwb/Dfa/Dfb/Dfc/Dwb/Dwc/EF/ET	17	Af/Am/Aw/BSh/BSk/BWh/BWk/Cfa/Cfb/Csb/Cwb/Dfa/Dfb/Dfc/Dwb/Dwc/ET
ET	Phylum	Acidobacteria	3	0.1111	19	Af/Am/Aw/BSh/BSk/BWh/BWk/Cfa/Cfb/Csa/Csb/Cwb/Dfa/Dfb/Dfc/Dwb/Dwc/EF/ET	17	Af/Am/Aw/BSh/BSk/BWk/Cfa/Cfb/Csb/Cwb/Dfa/Dfb/Dfc/Dwb/Dwc/EF/ET
ET	Phylum	Chlorobi	1	0.037	14	Af/Am/Aw/BSk/Cfa/Cfb/Csb/Dfa/Dfb/Dfc/Dwb/Dwc/EF/ET	2	Af/ET
ET	Phylum	Chloroflexi	1	0.037	19	Af/Am/Aw/BSh/BSk/BWh/BWk/Cfa/Cfb/Csa/Csb/Cwb/Dfa/Dfb/Dfc/Dwb/Dwc/EF/ET	15	Af/Am/Aw/BSh/BSk/Cfa/Cfb/Csb/Cwb/Dfb/Dfc/Dwb/Dwc/EF/ET
ET	Phylum	Elusimicrobia	1	0.037	18	Af/Am/Aw/BSh/BSk/BWh/BWk/Cfa/Cfb/Csb/Cwb/Dfa/Dfb/Dfc/Dwb/Dwc/EF/ET	7	Af/Aw/BSh/Csb/Cwb/Dwb/ET
ET	Phylum	Nitrospirae	1	0.037	19	Af/Am/Aw/BSh/BSk/BWh/BWk/Cfa/Cfb/Csa/Csb/Cwb/Dfa/Dfb/Dfc/Dwb/Dwc/EF/ET	10	Am/BWk/Cfa/Cfb/Dfa/Dfb/Dwb/Dwc/EF/ET
ET	Phylum	Verrucomicrobia	1	0.037	19	Af/Am/Aw/BSh/BSk/BWh/BWk/Cfa/Cfb/Csa/Csb/Cwb/Dfa/Dfb/Dfc/Dwb/Dwc/EF/ET	18	Af/Am/Aw/BSh/BSk/BWh/Cfa/Cfb/Csa/Csb/Cwb/Dfa/Dfb/Dfc/Dwb/Dwc/EF/ET
ET	Class	Alphaproteobacteria	8	0.2963	19	Af/Am/Aw/BSh/BSk/BWh/BWk/Cfa/Cfb/Csa/Csb/Cwb/Dfa/Dfb/Dfc/Dwb/Dwc/EF/ET	17	Af/Am/Aw/BSh/BSk/Cfa/Cfb/Csa/Csb/Cwb/Dfa/Dfb/Dfc/Dwb/Dwc/EF/ET
ET	Class	Acidimicrobiia	3	0.1111	19	Af/Am/Aw/BSh/BSk/BWh/BWk/Cfa/Cfb/Csa/Csb/Cwb/Dfa/Dfb/Dfc/Dwb/Dwc/EF/ET	8	Aw/BSh/BWk/Cfa/Cfb/Cwb/EF/ET
ET	Class	Betaproteobacteria	2	0.0741	19	Af/Am/Aw/BSh/BSk/BWh/BWk/Cfa/Cfb/Csa/Csb/Cwb/Dfa/Dfb/Dfc/Dwb/Dwc/EF/ET	17	Af/Am/Aw/BSh/BSk/BWh/Cfa/Cfb/Csa/Csb/Cwb/Dfa/Dfb/Dfc/Dwb/EF/ET
ET	Class	Planctomycetia	2	0.0741	19	Af/Am/Aw/BSh/BSk/BWh/BWk/Cfa/Cfb/Csa/Csb/Cwb/Dfa/Dfb/Dfc/Dwb/Dwc/EF/ET	16	Af/Am/Aw/BSh/BSk/BWh/BWk/Cfa/Cfb/Csb/Cwb/Dfa/Dfb/Dfc/Dwb/ET
ET	Class	unassigned	2	0.0741	19	Af/Am/Aw/BSh/BSk/BWh/BWk/Cfa/Cfb/Csa/Csb/Cwb/Dfa/Dfb/Dfc/Dwb/Dwc/EF/ET	12	Af/Am/Aw/Cfa/Cfb/Csa/Csb/Cwb/Dwb/Dwc/EF/ET
ET	Class	Acidobacteria-6	1	0.037	19	Af/Am/Aw/BSh/BSk/BWh/BWk/Cfa/Cfb/Csa/Csb/Cwb/Dfa/Dfb/Dfc/Dwb/Dwc/EF/ET	9	Af/Aw/BWk/Cfb/Csb/Dfa/Dfc/Dwc/ET
ET	Class	Actinobacteria	1	0.037	19	Af/Am/Aw/BSh/BSk/BWh/BWk/Cfa/Cfb/Csa/Csb/Cwb/Dfa/Dfb/Dfc/Dwb/Dwc/EF/ET	14	Af/Am/Aw/BSk/BWh/BWk/Cfa/Csa/Cwb/Dfa/Dfb/Dfc/Dwb/ET
ET	Class	C6	1	0.037	16	Af/Am/Aw/BSh/BSk/Cfa/Cfb/Csb/Cwb/Dfa/Dfb/Dfc/Dwb/Dwc/EF/ET	2	BSh/ET
ET	Class	Elusimicrobia	1	0.037	18	Af/Am/Aw/BSh/BSk/BWh/BWk/Cfa/Cfb/Csb/Cwb/Dfa/Dfb/Dfc/Dwb/Dwc/EF/ET	7	Af/Aw/BSh/Csb/Cwb/Dwb/ET
ET	Class	Gammaproteobacteria	1	0.037	19	Af/Am/Aw/BSh/BSk/BWh/BWk/Cfa/Cfb/Csa/Csb/Cwb/Dfa/Dfb/Dfc/Dwb/Dwc/EF/ET	13	Am/Aw/BSh/BWk/Cfa/Cfb/Csb/Cwb/Dfa/Dfb/Dfc/Dwc/ET
ET	Class	Nitrospira	1	0.037	19	Af/Am/Aw/BSh/BSk/BWh/BWk/Cfa/Cfb/Csa/Csb/Cwb/Dfa/Dfb/Dfc/Dwb/Dwc/EF/ET	10	Am/BWk/Cfa/Cfb/Dfa/Dfb/Dwb/Dwc/EF/ET
ET	Class	Pedosphaerae	1	0.037	19	Af/Am/Aw/BSh/BSk/BWh/BWk/Cfa/Cfb/Csa/Csb/Cwb/Dfa/Dfb/Dfc/Dwb/Dwc/EF/ET	10	Aw/BSk/Cfa/Cfb/Cwb/Dfa/Dfc/Dwc/EF/ET
ET	Class	Phycisphaerae	1	0.037	18	Af/Am/Aw/BSh/BSk/BWh/BWk/Cfa/Cfb/Csb/Cwb/Dfa/Dfb/Dfc/Dwb/Dwc/EF/ET	9	Af/Cfa/Cfb/Csb/Dfb/Dfc/Dwb/Dwc/ET
ET	Class	Sva0725	1	0.037	18	Af/Am/Aw/BSh/BSk/BWh/BWk/Cfa/Cfb/Csa/Csb/Cwb/Dfa/Dfb/Dfc/Dwb/Dwc/ET	1	ET
ET	Class	iii1-8	1	0.037	18	Af/Am/Aw/BSh/BSk/BWh/BWk/Cfa/Cfb/Csb/Cwb/Dfa/Dfb/Dfc/Dwb/Dwc/EF/ET	2	BSh/ET
ET	Order	Rhodospirillales	4	0.1481	19	Af/Am/Aw/BSh/BSk/BWh/BWk/Cfa/Cfb/Csa/Csb/Cwb/Dfa/Dfb/Dfc/Dwb/Dwc/EF/ET	7	Am/Aw/Cfa/Cfb/Dfb/Dwb/ET
ET	Order	Acidimicrobiales	3	0.1111	19	Af/Am/Aw/BSh/BSk/BWh/BWk/Cfa/Cfb/Csa/Csb/Cwb/Dfa/Dfb/Dfc/Dwb/Dwc/EF/ET	8	Aw/BSh/BWk/Cfa/Cfb/Cwb/EF/ET
ET	Order	unassigned	3	0.1111	19	Af/Am/Aw/BSh/BSk/BWh/BWk/Cfa/Cfb/Csa/Csb/Cwb/Dfa/Dfb/Dfc/Dwb/Dwc/EF/ET	18	Af/Am/Aw/BSh/BWh/BWk/Cfa/Cfb/Csa/Csb/Cwb/Dfa/Dfb/Dfc/Dwb/Dwc/EF/ET
ET	Order	Rhizobiales	2	0.0741	19	Af/Am/Aw/BSh/BSk/BWh/BWk/Cfa/Cfb/Csa/Csb/Cwb/Dfa/Dfb/Dfc/Dwb/Dwc/EF/ET	12	Af/Aw/BSh/Cfa/Csa/Csb/Cwb/Dfa/Dfb/Dfc/Dwc/ET
ET	Order	32-20	1	0.037	16	Af/Am/Aw/BSh/BSk/Cfa/Cfb/Csb/Cwb/Dfa/Dfb/Dfc/Dwb/Dwc/EF/ET	1	ET
ET	Order	Actinomycetales	1	0.037	19	Af/Am/Aw/BSh/BSk/BWh/BWk/Cfa/Cfb/Csa/Csb/Cwb/Dfa/Dfb/Dfc/Dwb/Dwc/EF/ET	14	Af/Am/Aw/BSk/BWh/BWk/Cfa/Csa/Cwb/Dfa/Dfb/Dfc/Dwb/ET
ET	Order	CCU21	1	0.037	17	Af/Am/Aw/BSh/BSk/BWk/Cfa/Cfb/Csb/Cwb/Dfa/Dfb/Dfc/Dwb/Dwc/EF/ET	6	Cfb/Csb/Dfa/Dfc/Dwc/ET
ET	Order	Caulobacterales	1	0.037	19	Af/Am/Aw/BSh/BSk/BWh/BWk/Cfa/Cfb/Csa/Csb/Cwb/Dfa/Dfb/Dfc/Dwb/Dwc/EF/ET	5	Am/BSk/Csa/Dwb/ET
ET	Order	Ellin329	1	0.037	17	Af/Am/Aw/BSh/BSk/Cfa/Cfb/Csa/Csb/Cwb/Dfa/Dfb/Dfc/Dwb/Dwc/EF/ET	2	Csa/ET
ET	Order	Gemmatales	1	0.037	19	Af/Am/Aw/BSh/BSk/BWh/BWk/Cfa/Cfb/Csa/Csb/Cwb/Dfa/Dfb/Dfc/Dwb/Dwc/EF/ET	14	Am/Aw/BSh/BSk/BWh/BWk/Cfa/Cfb/Cwb/Dfa/Dfb/Dfc/Dwb/ET
ET	Order	HTCC2188	1	0.037	12	Af/Am/Aw/Cfa/Cfb/Csb/Dfa/Dfb/Dfc/Dwb/Dwc/ET	5	Cfa/Cfb/Dfb/Dfc/ET
ET	Order	IIb	1	0.037	16	Af/Am/Aw/BSh/BSk/Cfa/Cfb/Csb/Cwb/Dfa/Dfb/Dfc/Dwb/Dwc/EF/ET	3	Af/BSh/ET
ET	Order	MVS-107	1	0.037	16	Af/Am/Aw/BSh/BSk/Cfa/Cfb/Csb/Cwb/Dfa/Dfb/Dfc/Dwb/Dwc/EF/ET	2	BSh/ET
ET	Order	Nitrospirales	1	0.037	19	Af/Am/Aw/BSh/BSk/BWh/BWk/Cfa/Cfb/Csa/Csb/Cwb/Dfa/Dfb/Dfc/Dwb/Dwc/EF/ET	10	Am/BWk/Cfa/Cfb/Dfa/Dfb/Dwb/Dwc/EF/ET
ET	Order	Pedosphaerales	1	0.037	19	Af/Am/Aw/BSh/BSk/BWh/BWk/Cfa/Cfb/Csa/Csb/Cwb/Dfa/Dfb/Dfc/Dwb/Dwc/EF/ET	10	Aw/BSk/Cfa/Cfb/Cwb/Dfa/Dfc/Dwc/EF/ET
ET	Order	Pirellulales	1	0.037	19	Af/Am/Aw/BSh/BSk/BWh/BWk/Cfa/Cfb/Csa/Csb/Cwb/Dfa/Dfb/Dfc/Dwb/Dwc/EF/ET	6	Cfa/Csb/Dfb/Dfc/Dwb/ET
ET	Order	SC-I-84	1	0.037	15	Af/Am/Aw/BSh/BSk/Cfa/Cfb/Csb/Cwb/Dfa/Dfb/Dfc/Dwb/Dwc/ET	5	Am/Aw/Csb/Dfa/ET
ET	Order	Sva0725	1	0.037	18	Af/Am/Aw/BSh/BSk/BWh/BWk/Cfa/Cfb/Csa/Csb/Cwb/Dfa/Dfb/Dfc/Dwb/Dwc/ET	1	ET
ET	Order	WD2101	1	0.037	18	Af/Am/Aw/BSh/BSk/BWh/BWk/Cfa/Cfb/Csb/Cwb/Dfa/Dfb/Dfc/Dwb/Dwc/EF/ET	8	Af/Cfa/Cfb/Csb/Dfb/Dwb/Dwc/ET
ET	Family	unassigned	14	0.5185	19	Af/Am/Aw/BSh/BSk/BWh/BWk/Cfa/Cfb/Csa/Csb/Cwb/Dfa/Dfb/Dfc/Dwb/Dwc/EF/ET	19	Af/Am/Aw/BSh/BSk/BWh/BWk/Cfa/Cfb/Csa/Csb/Cwb/Dfa/Dfb/Dfc/Dwb/Dwc/EF/ET
ET	Family	Rhodospirillaceae	3	0.1111	19	Af/Am/Aw/BSh/BSk/BWh/BWk/Cfa/Cfb/Csa/Csb/Cwb/Dfa/Dfb/Dfc/Dwb/Dwc/EF/ET	4	Am/Aw/Dwb/ET
ET	Family	EB1017	2	0.0741	17	Af/Am/Aw/BSh/BSk/Cfa/Cfb/Csa/Csb/Cwb/Dfa/Dfb/Dfc/Dwb/Dwc/EF/ET	4	Aw/Cfb/Cwb/ET
ET	Family	Acetobacteraceae	1	0.037	17	Af/Am/Aw/BSh/BSk/Cfa/Cfb/Csa/Csb/Cwb/Dfa/Dfb/Dfc/Dwb/Dwc/EF/ET	4	Cfa/Cfb/Dfb/ET
ET	Family	C111	1	0.037	14	Af/Am/Aw/BSk/Cfa/Cfb/Csb/Dfa/Dfb/Dfc/Dwb/Dwc/EF/ET	1	ET
ET	Family	Caulobacteraceae	1	0.037	19	Af/Am/Aw/BSh/BSk/BWh/BWk/Cfa/Cfb/Csa/Csb/Cwb/Dfa/Dfb/Dfc/Dwb/Dwc/EF/ET	5	Am/BSk/Csa/Dwb/ET
ET	Family	HTCC2089	1	0.037	12	Af/Am/Aw/Cfa/Cfb/Csb/Dfa/Dfb/Dfc/Dwb/Dwc/ET	5	Cfa/Cfb/Dfb/Dfc/ET
ET	Family	Hyphomicrobiaceae	1	0.037	19	Af/Am/Aw/BSh/BSk/BWh/BWk/Cfa/Cfb/Csa/Csb/Cwb/Dfa/Dfb/Dfc/Dwb/Dwc/EF/ET	8	Af/BSh/Csa/Csb/Dfb/Dfc/Dwc/ET
ET	Family	Isosphaeraceae	1	0.037	16	Af/Am/Aw/BSh/BSk/Cfa/Cfb/Csa/Csb/Cwb/Dfa/Dfb/Dfc/Dwb/Dwc/ET	5	Am/BSk/Cfb/Dfa/ET
ET	Family	Nitrospiraceae	1	0.037	19	Af/Am/Aw/BSh/BSk/BWh/BWk/Cfa/Cfb/Csa/Csb/Cwb/Dfa/Dfb/Dfc/Dwb/Dwc/EF/ET	6	BWk/Cfb/Dfa/Dfb/EF/ET
ET	Family	Pirellulaceae	1	0.037	19	Af/Am/Aw/BSh/BSk/BWh/BWk/Cfa/Cfb/Csa/Csb/Cwb/Dfa/Dfb/Dfc/Dwb/Dwc/EF/ET	6	Cfa/Csb/Dfb/Dfc/Dwb/ET
ET	Genus	unassigned	24	0.8889	19	Af/Am/Aw/BSh/BSk/BWh/BWk/Cfa/Cfb/Csa/Csb/Cwb/Dfa/Dfb/Dfc/Dwb/Dwc/EF/ET	19	Af/Am/Aw/BSh/BSk/BWh/BWk/Cfa/Cfb/Csa/Csb/Cwb/Dfa/Dfb/Dfc/Dwb/Dwc/EF/ET
ET	Genus	Nitrospira	1	0.037	19	Af/Am/Aw/BSh/BSk/BWh/BWk/Cfa/Cfb/Csa/Csb/Cwb/Dfa/Dfb/Dfc/Dwb/Dwc/EF/ET	5	BWk/Dfa/Dfb/EF/ET
ET	Genus	Pedomicrobium	1	0.037	16	Af/Am/Aw/BSh/BSk/Cfa/Cfb/Csb/Cwb/Dfa/Dfb/Dfc/Dwb/Dwc/EF/ET	1	ET
ET	Genus	Phenylobacterium	1	0.037	19	Af/Am/Aw/BSh/BSk/BWh/BWk/Cfa/Cfb/Csa/Csb/Cwb/Dfa/Dfb/Dfc/Dwb/Dwc/EF/ET	4	Am/BSk/Csa/ET
ET	Species	unassigned	27	1	19	Af/Am/Aw/BSh/BSk/BWh/BWk/Cfa/Cfb/Csa/Csb/Cwb/Dfa/Dfb/Dfc/Dwb/Dwc/EF/ET	19	Af/Am/Aw/BSh/BSk/BWh/BWk/Cfa/Cfb/Csa/Csb/Cwb/Dfa/Dfb/Dfc/Dwb/Dwc/EF/ET
