# Supplementary material for: Microbial co-occurrence network demonstrates spatial and climatic trends for global soil diversity
Source: Sci Data. 2024 Jun 22;11:672. doi: 10.1038/s41597-024-03528-1 (PMC11193810; doi:10.1038/s41597-024-03528-1)
Supplement: Supplementary file 5 — Supplementary Table 6 [file 41597_2024_3528_MOESM5_ESM.xlsx]

## Sheet: Supplementary Table 5
Supplementary Table 6: Sample metadata
SampleIDabv	SampleID	ClimateZone	BarcodeSequence	LinkerPrimerSequence	Description.x	host_subject_id	study_id	title	principal_investigator	doi	ebi_accession	target_gene	target_subfragment	pcr_primers	illumina_technology	extraction_center	run_center	run_date	read_length_bp	sequences_split_libraries	observations_closed_ref_greengenes	observations_closed_ref_silva	observations_open_ref_greengenes	observations_deblur_90bp	observations_deblur_100bp	observations_deblur_150bp	emp_release1	qc_filtered	subset_10k	subset_5k	subset_2k	sample_taxid	sample_scientific_name	host_taxid	host_common_name_provided	host_common_name	host_scientific_name	host_superkingdom	host_kingdom	host_phylum	host_class	host_order	host_family	host_genus	host_species	collection_timestamp	country	latitude_deg	longitude_deg
S1	895.Puhimau.soil.2	Af	CCTGCTTCCTTC	GTGCCAGCMGCCGCGGTAA	geothermal field soil	Puhimau.soil.2	895	Kilauea geothermal soils and biofilms	Gary M. King	Missing: Not provided	ERP020591	16S rRNA	V4	FWD:GTGCCAGCMGCCGCGGTAA; REV:GGACTACHVGGGTWTCTAAT	HiSeq	LBNL-Berkeley	ANL	2012-08-14	151	53523	46703	48945	52980	42340	40957	27598	TRUE	TRUE	TRUE	TRUE	TRUE	410658	soil metagenome														GAZ:United States of America	19.389	-155.251
S10	1579.C.1.0	Af	ACGTAACCACGT	GTGCCAGCMGCCGCGGTAA	soil elevation 256m	C-1-0	1579	Hawaii Kohala volcanic soils	Eric Dubinsky	Missing: Not provided	ERP016879	16S rRNA	V4	FWD:GTGCCAGCMGCCGCGGTAA; REV:GGACTACHVGGGTWTCTAAT	HiSeq	LBNL-Berkeley	CCME	2012-08-28	100	66416	52630	55526	64920	35154	34060	0	TRUE	TRUE	FALSE	FALSE	FALSE	410658	soil metagenome													2012-07-06T00:00:00Z	GAZ:United States of America	20.092	-155.845
S100	1579.MF.1.0	Af	ACAATGTCACAG	GTGCCAGCMGCCGCGGTAA	soil elevation 1146m	MF-1-0	1579	Hawaii Kohala volcanic soils	Eric Dubinsky	Missing: Not provided	ERP016879	16S rRNA	V4	FWD:GTGCCAGCMGCCGCGGTAA; REV:GGACTACHVGGGTWTCTAAT	HiSeq	LBNL-Berkeley	CCME	2012-08-28	100	83598	68984	70966	81843	44201	42441	0	TRUE	TRUE	FALSE	FALSE	FALSE	410658	soil metagenome													2012-07-06T00:00:00Z	GAZ:United States of America	20.126	-155.764
S1000	1642.MS00001	Cfa	GGCACACCCTTA	GTGCCAGCMGCCGCGGTAA	Bulk soil unknown	MS00001	1642	Microbial community of the bulk soil and rhizosphere of rice plants over its lifecycle	Jose Clemente	Missing: Not provided	ERP016900	16S rRNA	V4	FWD:GTGCCAGCMGCCGCGGTAA; REV:GGACTACHVGGGTWTCTAAT	HiSeq	NIG-Japan	CCME	2012-12-17	100	67365	38555	39991	64786	22044	21819	0	TRUE	TRUE	FALSE	FALSE	FALSE	410658	soil metagenome													2011-06-06T00:00:00Z	GAZ:Japan	35.117	138.937
S1001	1674.McG.F110714Ch1H1	Cfa	TCCCATTCCCAT	GTGCCAGCMGCCGCGGTAA	NYC green roofs soil in Manhattan	McG.F110714Ch1H1	1674	Urban stress is associated with variation in microbial species composition--but not richness--in Manhattan	Krista McGuire	10.1038/ismej.2015.152	ERP016925	16S rRNA	V4	FWD:GTGCCAGCMGCCGCGGTAA; REV:GGACTACHVGGGTWTCTAAT	MiSeq	ANL-Chicago	ANL	2013-10-02	151	24312	16755	18238	23187	13050	13187	11514	TRUE	TRUE	FALSE	FALSE	FALSE	410658	soil metagenome													2012-07-11T00:00:00Z	GAZ:United States of America	40.748	-74.001
S1002	1674.McG.F110714Ch1H2	Cfa	TGGCGTCATTCG	GTGCCAGCMGCCGCGGTAA	NYC green roofs soil in Manhattan	McG.F110714Ch1H2	1674	Urban stress is associated with variation in microbial species composition--but not richness--in Manhattan	Krista McGuire	10.1038/ismej.2015.152	ERP016925	16S rRNA	V4	FWD:GTGCCAGCMGCCGCGGTAA; REV:GGACTACHVGGGTWTCTAAT	MiSeq	ANL-Chicago	ANL	2013-10-02	151	26038	18203	19597	24600	13646	13799	12001	TRUE	TRUE	FALSE	FALSE	FALSE	410658	soil metagenome													2012-07-11T00:00:00Z	GAZ:United States of America	40.748	-74.001
S1003	1674.McG.F110714Ch1H3	Cfa	AATCCTCGGAGT	GTGCCAGCMGCCGCGGTAA	NYC green roofs soil in Manhattan	McG.F110714Ch1H3	1674	Urban stress is associated with variation in microbial species composition--but not richness--in Manhattan	Krista McGuire	10.1038/ismej.2015.152	ERP016925	16S rRNA	V4	FWD:GTGCCAGCMGCCGCGGTAA; REV:GGACTACHVGGGTWTCTAAT	MiSeq	ANL-Chicago	ANL	2013-10-02	151	28179	19111	20298	26531	14473	14664	12853	TRUE	TRUE	FALSE	FALSE	FALSE	410658	soil metagenome													2012-07-11T00:00:00Z	GAZ:United States of America	40.748	-74.001
S1004	1674.McG.F110714Ch1H4	Cfa	CTGGACGCATTA	GTGCCAGCMGCCGCGGTAA	NYC green roofs soil in Manhattan	McG.F110714Ch1H4	1674	Urban stress is associated with variation in microbial species composition--but not richness--in Manhattan	Krista McGuire	10.1038/ismej.2015.152	ERP016925	16S rRNA	V4	FWD:GTGCCAGCMGCCGCGGTAA; REV:GGACTACHVGGGTWTCTAAT	MiSeq	ANL-Chicago	ANL	2013-10-02	151	23650	16206	17550	22375	11813	11979	10364	TRUE	TRUE	FALSE	FALSE	FALSE	410658	soil metagenome													2012-07-11T00:00:00Z	GAZ:United States of America	40.748	-74.001
S1005	1674.McG.F110714Ch1H5	Cfa	ACCGATTAGGTA	GTGCCAGCMGCCGCGGTAA	NYC green roofs soil in Manhattan	McG.F110714Ch1H5	1674	Urban stress is associated with variation in microbial species composition--but not richness--in Manhattan	Krista McGuire	10.1038/ismej.2015.152	ERP016925	16S rRNA	V4	FWD:GTGCCAGCMGCCGCGGTAA; REV:GGACTACHVGGGTWTCTAAT	MiSeq	ANL-Chicago	ANL	2013-10-02	151	24593	16620	18021	23401	12805	13001	11251	TRUE	TRUE	FALSE	FALSE	FALSE	410658	soil metagenome													2012-07-11T00:00:00Z	GAZ:United States of America	40.748	-74.001
S1006	1674.McG.F110714Ch1R1	Cfa	ACCCACCACTAG	GTGCCAGCMGCCGCGGTAA	NYC green roofs soil in Manhattan	McG.F110714Ch1R1	1674	Urban stress is associated with variation in microbial species composition--but not richness--in Manhattan	Krista McGuire	10.1038/ismej.2015.152	ERP016925	16S rRNA	V4	FWD:GTGCCAGCMGCCGCGGTAA; REV:GGACTACHVGGGTWTCTAAT	MiSeq	ANL-Chicago	ANL	2013-10-02	151	20842	14437	15604	19887	11333	11489	10046	TRUE	TRUE	FALSE	FALSE	FALSE	410658	soil metagenome													2012-07-11T00:00:00Z	GAZ:United States of America	40.748	-74.001
S1007	1674.McG.F110714Ch1R2	Cfa	CAGAAGGTGTGG	GTGCCAGCMGCCGCGGTAA	NYC green roofs soil in Manhattan	McG.F110714Ch1R2	1674	Urban stress is associated with variation in microbial species composition--but not richness--in Manhattan	Krista McGuire	10.1038/ismej.2015.152	ERP016925	16S rRNA	V4	FWD:GTGCCAGCMGCCGCGGTAA; REV:GGACTACHVGGGTWTCTAAT	MiSeq	ANL-Chicago	ANL	2013-10-02	151	22602	15132	16375	21229	11615	11673	9962	TRUE	TRUE	FALSE	FALSE	FALSE	410658	soil metagenome													2012-07-11T00:00:00Z	GAZ:United States of America	40.748	-74.001
S1008	1674.McG.F110714Ch1R3	Cfa	GAAGCTTGAATC	GTGCCAGCMGCCGCGGTAA	NYC green roofs soil in Manhattan	McG.F110714Ch1R3	1674	Urban stress is associated with variation in microbial species composition--but not richness--in Manhattan	Krista McGuire	10.1038/ismej.2015.152	ERP016925	16S rRNA	V4	FWD:GTGCCAGCMGCCGCGGTAA; REV:GGACTACHVGGGTWTCTAAT	MiSeq	ANL-Chicago	ANL	2013-10-02	151	26472	17722	19221	24937	13477	13616	11964	TRUE	TRUE	FALSE	FALSE	FALSE	410658	soil metagenome													2012-07-11T00:00:00Z	GAZ:United States of America	40.748	-74.001
S1009	1674.McG.F110714Ch1R4	Cfa	ACTAGGATCAGT	GTGCCAGCMGCCGCGGTAA	NYC green roofs soil in Manhattan	McG.F110714Ch1R4	1674	Urban stress is associated with variation in microbial species composition--but not richness--in Manhattan	Krista McGuire	10.1038/ismej.2015.152	ERP016925	16S rRNA	V4	FWD:GTGCCAGCMGCCGCGGTAA; REV:GGACTACHVGGGTWTCTAAT	MiSeq	ANL-Chicago	ANL	2013-10-02	151	25189	17933	19386	23860	12751	13004	11526	TRUE	TRUE	FALSE	FALSE	FALSE	410658	soil metagenome													2012-07-11T00:00:00Z	GAZ:United States of America	40.748	-74.001
S101	1579.C.4.15	Af	CTGGTGCTGAAT	GTGCCAGCMGCCGCGGTAA	soil elevation 256m	C-4-15	1579	Hawaii Kohala volcanic soils	Eric Dubinsky	Missing: Not provided	ERP016879	16S rRNA	V4	FWD:GTGCCAGCMGCCGCGGTAA; REV:GGACTACHVGGGTWTCTAAT	HiSeq	LBNL-Berkeley	CCME	2012-08-28	100	244728	176063	195883	241527	159036	150300	0	TRUE	TRUE	FALSE	FALSE	FALSE	410658	soil metagenome													2012-07-06T00:00:00Z	GAZ:United States of America	20.092	-155.845
S1010	1674.McG.F110714Ch1R5	Cfa	GCTCCTTAGAAG	GTGCCAGCMGCCGCGGTAA	NYC green roofs soil in Manhattan	McG.F110714Ch1R5	1674	Urban stress is associated with variation in microbial species composition--but not richness--in Manhattan	Krista McGuire	10.1038/ismej.2015.152	ERP016925	16S rRNA	V4	FWD:GTGCCAGCMGCCGCGGTAA; REV:GGACTACHVGGGTWTCTAAT	MiSeq	ANL-Chicago	ANL	2013-10-02	151	29550	19867	21591	27730	14679	14887	13006	TRUE	TRUE	FALSE	FALSE	FALSE	410658	soil metagenome													2012-07-11T00:00:00Z	GAZ:United States of America	40.748	-74.001
S1011	1674.McG.F110714Ch2H1	Cfa	TCTCAGCGCGTA	GTGCCAGCMGCCGCGGTAA	NYC green roofs soil in Manhattan	McG.F110714Ch2H1	1674	Urban stress is associated with variation in microbial species composition--but not richness--in Manhattan	Krista McGuire	10.1038/ismej.2015.152	ERP016925	16S rRNA	V4	FWD:GTGCCAGCMGCCGCGGTAA; REV:GGACTACHVGGGTWTCTAAT	MiSeq	ANL-Chicago	ANL	2013-10-02	151	21367	14753	15967	20110	10641	10712	9087	TRUE	TRUE	FALSE	FALSE	FALSE	410658	soil metagenome													2012-07-11T00:00:00Z	GAZ:United States of America	40.748	-74.001
S1012	1674.McG.F110714Ch2H2	Cfa	GACCCTAGACCT	GTGCCAGCMGCCGCGGTAA	NYC green roofs soil in Manhattan	McG.F110714Ch2H2	1674	Urban stress is associated with variation in microbial species composition--but not richness--in Manhattan	Krista McGuire	10.1038/ismej.2015.152	ERP016925	16S rRNA	V4	FWD:GTGCCAGCMGCCGCGGTAA; REV:GGACTACHVGGGTWTCTAAT	MiSeq	ANL-Chicago	ANL	2013-10-02	151	24147	16756	18167	22779	12063	12192	10439	TRUE	TRUE	FALSE	FALSE	FALSE	410658	soil metagenome													2012-07-11T00:00:00Z	GAZ:United States of America	40.748	-74.001
S1013	1674.McG.F110714Ch2H3	Cfa	TATTCAGCGGAC	GTGCCAGCMGCCGCGGTAA	NYC green roofs soil in Manhattan	McG.F110714Ch2H3	1674	Urban stress is associated with variation in microbial species composition--but not richness--in Manhattan	Krista McGuire	10.1038/ismej.2015.152	ERP016925	16S rRNA	V4	FWD:GTGCCAGCMGCCGCGGTAA; REV:GGACTACHVGGGTWTCTAAT	MiSeq	ANL-Chicago	ANL	2013-10-02	151	20923	14734	16018	19934	10974	11172	9873	TRUE	TRUE	FALSE	FALSE	FALSE	410658	soil metagenome													2012-07-11T00:00:00Z	GAZ:United States of America	40.748	-74.001
S1014	1674.McG.F110714Ch2H4	Cfa	GTTCCGGATTAG	GTGCCAGCMGCCGCGGTAA	NYC green roofs soil in Manhattan	McG.F110714Ch2H4	1674	Urban stress is associated with variation in microbial species composition--but not richness--in Manhattan	Krista McGuire	10.1038/ismej.2015.152	ERP016925	16S rRNA	V4	FWD:GTGCCAGCMGCCGCGGTAA; REV:GGACTACHVGGGTWTCTAAT	MiSeq	ANL-Chicago	ANL	2013-10-02	151	23869	16406	17802	22507	12183	12339	10685	TRUE	TRUE	FALSE	FALSE	FALSE	410658	soil metagenome													2012-07-11T00:00:00Z	GAZ:United States of America	40.748	-74.001
S1015	1674.McG.F110714Ch2R1	Cfa	ATGTGCTGCTCG	GTGCCAGCMGCCGCGGTAA	NYC green roofs soil in Manhattan	McG.F110714Ch2R1	1674	Urban stress is associated with variation in microbial species composition--but not richness--in Manhattan	Krista McGuire	10.1038/ismej.2015.152	ERP016925	16S rRNA	V4	FWD:GTGCCAGCMGCCGCGGTAA; REV:GGACTACHVGGGTWTCTAAT	MiSeq	ANL-Chicago	ANL	2013-10-02	151	23614	16185	17485	22062	11867	11959	10357	TRUE	TRUE	FALSE	FALSE	FALSE	410658	soil metagenome													2012-07-11T00:00:00Z	GAZ:United States of America	40.748	-74.001
S1016	1674.McG.F110714Ch2R2	Cfa	TACGTACGAAAC	GTGCCAGCMGCCGCGGTAA	NYC green roofs soil in Manhattan	McG.F110714Ch2R2	1674	Urban stress is associated with variation in microbial species composition--but not richness--in Manhattan	Krista McGuire	10.1038/ismej.2015.152	ERP016925	16S rRNA	V4	FWD:GTGCCAGCMGCCGCGGTAA; REV:GGACTACHVGGGTWTCTAAT	MiSeq	ANL-Chicago	ANL	2013-10-02	151	23644	16880	18293	22615	12552	12760	11255	TRUE	TRUE	FALSE	FALSE	FALSE	410658	soil metagenome													2012-07-11T00:00:00Z	GAZ:United States of America	40.748	-74.001
S1017	1674.McG.F110714Ch2R3	Cfa	ATCACATTCTCC	GTGCCAGCMGCCGCGGTAA	NYC green roofs soil in Manhattan	McG.F110714Ch2R3	1674	Urban stress is associated with variation in microbial species composition--but not richness--in Manhattan	Krista McGuire	10.1038/ismej.2015.152	ERP016925	16S rRNA	V4	FWD:GTGCCAGCMGCCGCGGTAA; REV:GGACTACHVGGGTWTCTAAT	MiSeq	ANL-Chicago	ANL	2013-10-02	151	26617	17580	19417	25198	13694	13881	11883	TRUE	TRUE	FALSE	FALSE	FALSE	410658	soil metagenome													2012-07-11T00:00:00Z	GAZ:United States of America	40.748	-74.001
S1018	1674.McG.F110714Ch2R4	Cfa	AGCCTGGTACCT	GTGCCAGCMGCCGCGGTAA	NYC green roofs soil in Manhattan	McG.F110714Ch2R4	1674	Urban stress is associated with variation in microbial species composition--but not richness--in Manhattan	Krista McGuire	10.1038/ismej.2015.152	ERP016925	16S rRNA	V4	FWD:GTGCCAGCMGCCGCGGTAA; REV:GGACTACHVGGGTWTCTAAT	MiSeq	ANL-Chicago	ANL	2013-10-02	151	22724	16064	17542	21716	12411	12465	10735	TRUE	TRUE	FALSE	FALSE	FALSE	410658	soil metagenome													2012-07-11T00:00:00Z	GAZ:United States of America	40.748	-74.001
S1019	1674.McG.F110714Ch2R5	Cfa	GCTAAAGTCGTA	GTGCCAGCMGCCGCGGTAA	NYC green roofs soil in Manhattan	McG.F110714Ch2R5	1674	Urban stress is associated with variation in microbial species composition--but not richness--in Manhattan	Krista McGuire	10.1038/ismej.2015.152	ERP016925	16S rRNA	V4	FWD:GTGCCAGCMGCCGCGGTAA; REV:GGACTACHVGGGTWTCTAAT	MiSeq	ANL-Chicago	ANL	2013-10-02	151	22234	14632	15926	21002	11252	11376	9512	TRUE	TRUE	FALSE	FALSE	FALSE	410658	soil metagenome													2012-07-11T00:00:00Z	GAZ:United States of America	40.748	-74.001
S102	1579.MF.3.0	Af	ATGCGAGACTTC	GTGCCAGCMGCCGCGGTAA	soil elevation 1146m	MF-3-0	1579	Hawaii Kohala volcanic soils	Eric Dubinsky	Missing: Not provided	ERP016879	16S rRNA	V4	FWD:GTGCCAGCMGCCGCGGTAA; REV:GGACTACHVGGGTWTCTAAT	HiSeq	LBNL-Berkeley	CCME	2012-08-28	100	58005	47055	48329	57143	31577	30506	0	TRUE	TRUE	TRUE	FALSE	FALSE	410658	soil metagenome													2012-07-06T00:00:00Z	GAZ:United States of America	20.126	-155.764
S1020	1674.McG.F110714Ch3H1	Cfa	CAGTCAGGCCTT	GTGCCAGCMGCCGCGGTAA	NYC green roofs soil in Manhattan	McG.F110714Ch3H1	1674	Urban stress is associated with variation in microbial species composition--but not richness--in Manhattan	Krista McGuire	10.1038/ismej.2015.152	ERP016925	16S rRNA	V4	FWD:GTGCCAGCMGCCGCGGTAA; REV:GGACTACHVGGGTWTCTAAT	MiSeq	ANL-Chicago	ANL	2013-10-02	151	21586	14847	16094	20529	11765	11827	10267	TRUE	TRUE	FALSE	FALSE	FALSE	410658	soil metagenome													2012-07-11T00:00:00Z	GAZ:United States of America	40.748	-74.001
S1021	1674.McG.F110714Ch3H2	Cfa	ACTGAGCTGCAT	GTGCCAGCMGCCGCGGTAA	NYC green roofs soil in Manhattan	McG.F110714Ch3H2	1674	Urban stress is associated with variation in microbial species composition--but not richness--in Manhattan	Krista McGuire	10.1038/ismej.2015.152	ERP016925	16S rRNA	V4	FWD:GTGCCAGCMGCCGCGGTAA; REV:GGACTACHVGGGTWTCTAAT	MiSeq	ANL-Chicago	ANL	2013-10-02	151	25225	18173	19345	23912	13028	13107	11464	TRUE	TRUE	FALSE	FALSE	FALSE	410658	soil metagenome													2012-07-11T00:00:00Z	GAZ:United States of America	40.748	-74.001
S1022	1674.McG.F110714Ch3H3	Cfa	ACGAAGTCTACC	GTGCCAGCMGCCGCGGTAA	NYC green roofs soil in Manhattan	McG.F110714Ch3H3	1674	Urban stress is associated with variation in microbial species composition--but not richness--in Manhattan	Krista McGuire	10.1038/ismej.2015.152	ERP016925	16S rRNA	V4	FWD:GTGCCAGCMGCCGCGGTAA; REV:GGACTACHVGGGTWTCTAAT	MiSeq	ANL-Chicago	ANL	2013-10-02	151	26331	17586	18970	24992	13585	13621	11689	TRUE	TRUE	FALSE	FALSE	FALSE	410658	soil metagenome													2012-07-11T00:00:00Z	GAZ:United States of America	40.748	-74.001
S1023	1674.McG.F110714Ch3H4	Cfa	ACCGTCTTTCTC	GTGCCAGCMGCCGCGGTAA	NYC green roofs soil in Manhattan	McG.F110714Ch3H4	1674	Urban stress is associated with variation in microbial species composition--but not richness--in Manhattan	Krista McGuire	10.1038/ismej.2015.152	ERP016925	16S rRNA	V4	FWD:GTGCCAGCMGCCGCGGTAA; REV:GGACTACHVGGGTWTCTAAT	MiSeq	ANL-Chicago	ANL	2013-10-02	151	17400	11783	12710	16382	8734	8746	7316	TRUE	TRUE	FALSE	FALSE	FALSE	410658	soil metagenome													2012-07-11T00:00:00Z	GAZ:United States of America	40.748	-74.001
S1024	1674.McG.F110714Ch3H5	Cfa	AGTCTGTCTGCG	GTGCCAGCMGCCGCGGTAA	NYC green roofs soil in Manhattan	McG.F110714Ch3H5	1674	Urban stress is associated with variation in microbial species composition--but not richness--in Manhattan	Krista McGuire	10.1038/ismej.2015.152	ERP016925	16S rRNA	V4	FWD:GTGCCAGCMGCCGCGGTAA; REV:GGACTACHVGGGTWTCTAAT	MiSeq	ANL-Chicago	ANL	2013-10-02	151	27567	18303	19950	25902	14083	14235	12260	TRUE	TRUE	TRUE	FALSE	FALSE	410658	soil metagenome													2012-07-11T00:00:00Z	GAZ:United States of America	40.748	-74.001
S1025	1674.McG.F110714Ch3R1	Cfa	GCGTGTAATTAG	GTGCCAGCMGCCGCGGTAA	NYC green roofs soil in Manhattan	McG.F110714Ch3R1	1674	Urban stress is associated with variation in microbial species composition--but not richness--in Manhattan	Krista McGuire	10.1038/ismej.2015.152	ERP016925	16S rRNA	V4	FWD:GTGCCAGCMGCCGCGGTAA; REV:GGACTACHVGGGTWTCTAAT	MiSeq	ANL-Chicago	ANL	2013-10-02	151	24029	16298	17450	22146	12107	12237	10885	TRUE	TRUE	FALSE	FALSE	FALSE	410658	soil metagenome													2012-07-11T00:00:00Z	GAZ:United States of America	40.748	-74.001
S1026	1674.McG.F110714Ch3R2	Cfa	CTGTAGCTTGGC	GTGCCAGCMGCCGCGGTAA	NYC green roofs soil in Manhattan	McG.F110714Ch3R2	1674	Urban stress is associated with variation in microbial species composition--but not richness--in Manhattan	Krista McGuire	10.1038/ismej.2015.152	ERP016925	16S rRNA	V4	FWD:GTGCCAGCMGCCGCGGTAA; REV:GGACTACHVGGGTWTCTAAT	MiSeq	ANL-Chicago	ANL	2013-10-02	151	19487	13436	14542	18418	10760	10772	9344	TRUE	TRUE	FALSE	FALSE	FALSE	410658	soil metagenome													2012-07-11T00:00:00Z	GAZ:United States of America	40.748	-74.001
S1027	1674.McG.F110714Ch3R3	Cfa	ATGCCTCGTAAG	GTGCCAGCMGCCGCGGTAA	NYC green roofs soil in Manhattan	McG.F110714Ch3R3	1674	Urban stress is associated with variation in microbial species composition--but not richness--in Manhattan	Krista McGuire	10.1038/ismej.2015.152	ERP016925	16S rRNA	V4	FWD:GTGCCAGCMGCCGCGGTAA; REV:GGACTACHVGGGTWTCTAAT	MiSeq	ANL-Chicago	ANL	2013-10-02	151	22677	15176	16312	21026	11485	11489	9751	TRUE	TRUE	TRUE	TRUE	FALSE	410658	soil metagenome													2012-07-11T00:00:00Z	GAZ:United States of America	40.748	-74.001
S1028	1674.McG.F110714Ch3R4	Cfa	ACCTATGGTGAA	GTGCCAGCMGCCGCGGTAA	NYC green roofs soil in Manhattan	McG.F110714Ch3R4	1674	Urban stress is associated with variation in microbial species composition--but not richness--in Manhattan	Krista McGuire	10.1038/ismej.2015.152	ERP016925	16S rRNA	V4	FWD:GTGCCAGCMGCCGCGGTAA; REV:GGACTACHVGGGTWTCTAAT	MiSeq	ANL-Chicago	ANL	2013-10-02	151	22690	15385	16813	21711	11993	12148	10602	TRUE	TRUE	FALSE	FALSE	FALSE	410658	soil metagenome													2012-07-11T00:00:00Z	GAZ:United States of America	40.748	-74.001
S1029	1674.McG.F110714Ch3R5	Cfa	CTGTTACAGCGA	GTGCCAGCMGCCGCGGTAA	NYC green roofs soil in Manhattan	McG.F110714Ch3R5	1674	Urban stress is associated with variation in microbial species composition--but not richness--in Manhattan	Krista McGuire	10.1038/ismej.2015.152	ERP016925	16S rRNA	V4	FWD:GTGCCAGCMGCCGCGGTAA; REV:GGACTACHVGGGTWTCTAAT	MiSeq	ANL-Chicago	ANL	2013-10-02	151	22429	15958	17170	21308	11962	12058	10735	TRUE	TRUE	FALSE	FALSE	FALSE	410658	soil metagenome													2012-07-11T00:00:00Z	GAZ:United States of America	40.748	-74.001
S103	1579.MF.1.15	Af	AGTCCGAGTTGT	GTGCCAGCMGCCGCGGTAA	soil elevation 1146m	MF-1-15	1579	Hawaii Kohala volcanic soils	Eric Dubinsky	Missing: Not provided	ERP016879	16S rRNA	V4	FWD:GTGCCAGCMGCCGCGGTAA; REV:GGACTACHVGGGTWTCTAAT	HiSeq	LBNL-Berkeley	CCME	2012-08-28	100	102541	64368	66255	101585	65813	62961	0	TRUE	TRUE	FALSE	FALSE	FALSE	410658	soil metagenome													2012-07-06T00:00:00Z	GAZ:United States of America	20.126	-155.764
S1030	1674.McG.F110714Jr1H1	Cfa	CGATACACTGCC	GTGCCAGCMGCCGCGGTAA	NYC green roofs soil in Manhattan	McG.F110714Jr1H1	1674	Urban stress is associated with variation in microbial species composition--but not richness--in Manhattan	Krista McGuire	10.1038/ismej.2015.152	ERP016925	16S rRNA	V4	FWD:GTGCCAGCMGCCGCGGTAA; REV:GGACTACHVGGGTWTCTAAT	MiSeq	ANL-Chicago	ANL	2013-10-02	151	19598	12869	13957	18630	11066	11100	9296	TRUE	TRUE	FALSE	FALSE	FALSE	410658	soil metagenome													2012-07-11T00:00:00Z	GAZ:United States of America	40.826	-73.94
S1031	1674.McG.F110714Jr1H2	Cfa	TTGAAATCCCGG	GTGCCAGCMGCCGCGGTAA	NYC green roofs soil in Manhattan	McG.F110714Jr1H2	1674	Urban stress is associated with variation in microbial species composition--but not richness--in Manhattan	Krista McGuire	10.1038/ismej.2015.152	ERP016925	16S rRNA	V4	FWD:GTGCCAGCMGCCGCGGTAA; REV:GGACTACHVGGGTWTCTAAT	MiSeq	ANL-Chicago	ANL	2013-10-02	151	13910	9905	10580	13202	7565	7554	6373	TRUE	TRUE	FALSE	FALSE	FALSE	410658	soil metagenome													2012-07-11T00:00:00Z	GAZ:United States of America	40.826	-73.94
S1032	1674.McG.F110714Jr1H3	Cfa	GTTAGGGAGCGA	GTGCCAGCMGCCGCGGTAA	NYC green roofs soil in Manhattan	McG.F110714Jr1H3	1674	Urban stress is associated with variation in microbial species composition--but not richness--in Manhattan	Krista McGuire	10.1038/ismej.2015.152	ERP016925	16S rRNA	V4	FWD:GTGCCAGCMGCCGCGGTAA; REV:GGACTACHVGGGTWTCTAAT	MiSeq	ANL-Chicago	ANL	2013-10-02	151	24807	17135	18477	23461	13123	13190	11319	TRUE	TRUE	TRUE	FALSE	FALSE	410658	soil metagenome													2012-07-11T00:00:00Z	GAZ:United States of America	40.826	-73.94
S1033	1674.McG.F110714Jr1H5	Cfa	ATATAAGGCCCA	GTGCCAGCMGCCGCGGTAA	NYC green roofs soil in Manhattan	McG.F110714Jr1H5	1674	Urban stress is associated with variation in microbial species composition--but not richness--in Manhattan	Krista McGuire	10.1038/ismej.2015.152	ERP016925	16S rRNA	V4	FWD:GTGCCAGCMGCCGCGGTAA; REV:GGACTACHVGGGTWTCTAAT	MiSeq	ANL-Chicago	ANL	2013-10-02	151	22103	15572	16619	21090	11767	11806	10135	TRUE	TRUE	FALSE	FALSE	FALSE	410658	soil metagenome													2012-07-11T00:00:00Z	GAZ:United States of America	40.826	-73.94
S1034	1674.McG.F110714Jr1R1	Cfa	CCGCACTCAAGT	GTGCCAGCMGCCGCGGTAA	NYC green roofs soil in Manhattan	McG.F110714Jr1R1	1674	Urban stress is associated with variation in microbial species composition--but not richness--in Manhattan	Krista McGuire	10.1038/ismej.2015.152	ERP016925	16S rRNA	V4	FWD:GTGCCAGCMGCCGCGGTAA; REV:GGACTACHVGGGTWTCTAAT	MiSeq	ANL-Chicago	ANL	2013-10-02	151	21565	14674	15859	20433	11910	11889	10104	TRUE	TRUE	TRUE	FALSE	FALSE	410658	soil metagenome													2012-07-11T00:00:00Z	GAZ:United States of America	40.826	-73.94
S1035	1674.McG.F110714Jr1R2	Cfa	TGTGGAAACTCC	GTGCCAGCMGCCGCGGTAA	NYC green roofs soil in Manhattan	McG.F110714Jr1R2	1674	Urban stress is associated with variation in microbial species composition--but not richness--in Manhattan	Krista McGuire	10.1038/ismej.2015.152	ERP016925	16S rRNA	V4	FWD:GTGCCAGCMGCCGCGGTAA; REV:GGACTACHVGGGTWTCTAAT	MiSeq	ANL-Chicago	ANL	2013-10-02	151	22478	15605	16780	21228	11913	11871	9985	TRUE	TRUE	FALSE	FALSE	FALSE	410658	soil metagenome													2012-07-11T00:00:00Z	GAZ:United States of America	40.826	-73.94
S1036	1674.McG.F110714Jr1R3	Cfa	TTAGGCAGGTTC	GTGCCAGCMGCCGCGGTAA	NYC green roofs soil in Manhattan	McG.F110714Jr1R3	1674	Urban stress is associated with variation in microbial species composition--but not richness--in Manhattan	Krista McGuire	10.1038/ismej.2015.152	ERP016925	16S rRNA	V4	FWD:GTGCCAGCMGCCGCGGTAA; REV:GGACTACHVGGGTWTCTAAT	MiSeq	ANL-Chicago	ANL	2013-10-02	151	23981	16266	17677	22671	12415	12602	10706	TRUE	TRUE	TRUE	FALSE	FALSE	410658	soil metagenome													2012-07-11T00:00:00Z	GAZ:United States of America	40.826	-73.94
S1037	1674.McG.F110714Jr1R4	Cfa	TAAGACTACTGG	GTGCCAGCMGCCGCGGTAA	NYC green roofs soil in Manhattan	McG.F110714Jr1R4	1674	Urban stress is associated with variation in microbial species composition--but not richness--in Manhattan	Krista McGuire	10.1038/ismej.2015.152	ERP016925	16S rRNA	V4	FWD:GTGCCAGCMGCCGCGGTAA; REV:GGACTACHVGGGTWTCTAAT	MiSeq	ANL-Chicago	ANL	2013-10-02	151	24714	15750	17099	23092	13227	13270	11069	TRUE	TRUE	FALSE	FALSE	FALSE	410658	soil metagenome													2012-07-11T00:00:00Z	GAZ:United States of America	40.826	-73.94
S1038	1674.McG.F110714Jr1R5	Cfa	CGCGAAGTTTCA	GTGCCAGCMGCCGCGGTAA	NYC green roofs soil in Manhattan	McG.F110714Jr1R5	1674	Urban stress is associated with variation in microbial species composition--but not richness--in Manhattan	Krista McGuire	10.1038/ismej.2015.152	ERP016925	16S rRNA	V4	FWD:GTGCCAGCMGCCGCGGTAA; REV:GGACTACHVGGGTWTCTAAT	MiSeq	ANL-Chicago	ANL	2013-10-02	151	23810	15826	17012	22472	12469	12531	10616	TRUE	TRUE	FALSE	FALSE	FALSE	410658	soil metagenome													2012-07-11T00:00:00Z	GAZ:United States of America	40.826	-73.94
S1039	1674.McG.F110714Jr3H1	Cfa	ACTCGGCCAACT	GTGCCAGCMGCCGCGGTAA	NYC green roofs soil in Manhattan	McG.F110714Jr3H1	1674	Urban stress is associated with variation in microbial species composition--but not richness--in Manhattan	Krista McGuire	10.1038/ismej.2015.152	ERP016925	16S rRNA	V4	FWD:GTGCCAGCMGCCGCGGTAA; REV:GGACTACHVGGGTWTCTAAT	MiSeq	ANL-Chicago	ANL	2013-10-02	151	28111	18319	19800	25844	14100	14198	12235	TRUE	TRUE	FALSE	FALSE	FALSE	410658	soil metagenome													2012-07-11T00:00:00Z	GAZ:United States of America	40.826	-73.94
S104	1579.MF.2.15	Af	ACGCCTTTCTTA	GTGCCAGCMGCCGCGGTAA	soil elevation 1146m	MF-2-15	1579	Hawaii Kohala volcanic soils	Eric Dubinsky	Missing: Not provided	ERP016879	16S rRNA	V4	FWD:GTGCCAGCMGCCGCGGTAA; REV:GGACTACHVGGGTWTCTAAT	HiSeq	LBNL-Berkeley	CCME	2012-08-28	100	93572	72187	73785	92527	55104	52942	0	TRUE	TRUE	FALSE	FALSE	FALSE	410658	soil metagenome													2012-07-06T00:00:00Z	GAZ:United States of America	20.126	-155.764
S1040	1674.McG.F110714Jr3H2	Cfa	GTTGGTTGGCAT	GTGCCAGCMGCCGCGGTAA	NYC green roofs soil in Manhattan	McG.F110714Jr3H2	1674	Urban stress is associated with variation in microbial species composition--but not richness--in Manhattan	Krista McGuire	10.1038/ismej.2015.152	ERP016925	16S rRNA	V4	FWD:GTGCCAGCMGCCGCGGTAA; REV:GGACTACHVGGGTWTCTAAT	MiSeq	ANL-Chicago	ANL	2013-10-02	151	24578	15578	17009	22560	12309	12280	10201	TRUE	TRUE	FALSE	FALSE	FALSE	410658	soil metagenome													2012-07-11T00:00:00Z	GAZ:United States of America	40.826	-73.94
S1041	1674.McG.F110714Jr3H3	Cfa	TTCCACACGTGG	GTGCCAGCMGCCGCGGTAA	NYC green roofs soil in Manhattan	McG.F110714Jr3H3	1674	Urban stress is associated with variation in microbial species composition--but not richness--in Manhattan	Krista McGuire	10.1038/ismej.2015.152	ERP016925	16S rRNA	V4	FWD:GTGCCAGCMGCCGCGGTAA; REV:GGACTACHVGGGTWTCTAAT	MiSeq	ANL-Chicago	ANL	2013-10-02	151	25073	16269	17713	22963	12309	12310	10478	TRUE	TRUE	FALSE	FALSE	FALSE	410658	soil metagenome													2012-07-11T00:00:00Z	GAZ:United States of America	40.826	-73.94
S1042	1674.McG.F110714Jr3H4	Cfa	AACCCAGATGAT	GTGCCAGCMGCCGCGGTAA	NYC green roofs soil in Manhattan	McG.F110714Jr3H4	1674	Urban stress is associated with variation in microbial species composition--but not richness--in Manhattan	Krista McGuire	10.1038/ismej.2015.152	ERP016925	16S rRNA	V4	FWD:GTGCCAGCMGCCGCGGTAA; REV:GGACTACHVGGGTWTCTAAT	MiSeq	ANL-Chicago	ANL	2013-10-02	151	26438	17288	18828	24502	13662	13814	12058	TRUE	TRUE	FALSE	FALSE	FALSE	410658	soil metagenome													2012-07-11T00:00:00Z	GAZ:United States of America	40.826	-73.94
S1043	1674.McG.F110714Jr3H5	Cfa	GTAGTGTCAACA	GTGCCAGCMGCCGCGGTAA	NYC green roofs soil in Manhattan	McG.F110714Jr3H5	1674	Urban stress is associated with variation in microbial species composition--but not richness--in Manhattan	Krista McGuire	10.1038/ismej.2015.152	ERP016925	16S rRNA	V4	FWD:GTGCCAGCMGCCGCGGTAA; REV:GGACTACHVGGGTWTCTAAT	MiSeq	ANL-Chicago	ANL	2013-10-02	151	25419	16818	18173	23550	12634	12770	11052	TRUE	TRUE	FALSE	FALSE	FALSE	410658	soil metagenome													2012-07-11T00:00:00Z	GAZ:United States of America	40.826	-73.94
S1044	1674.McG.F110714Jr3R2	Cfa	GTCGGAAATTGT	GTGCCAGCMGCCGCGGTAA	NYC green roofs soil in Manhattan	McG.F110714Jr3R2	1674	Urban stress is associated with variation in microbial species composition--but not richness--in Manhattan	Krista McGuire	10.1038/ismej.2015.152	ERP016925	16S rRNA	V4	FWD:GTGCCAGCMGCCGCGGTAA; REV:GGACTACHVGGGTWTCTAAT	MiSeq	ANL-Chicago	ANL	2013-10-02	151	22124	14819	15725	20386	11096	11182	9688	TRUE	TRUE	FALSE	FALSE	FALSE	410658	soil metagenome													2012-07-11T00:00:00Z	GAZ:United States of America	40.826	-73.94
S1045	1674.McG.F110714Jr3R3	Cfa	TCTAACGAGTGC	GTGCCAGCMGCCGCGGTAA	NYC green roofs soil in Manhattan	McG.F110714Jr3R3	1674	Urban stress is associated with variation in microbial species composition--but not richness--in Manhattan	Krista McGuire	10.1038/ismej.2015.152	ERP016925	16S rRNA	V4	FWD:GTGCCAGCMGCCGCGGTAA; REV:GGACTACHVGGGTWTCTAAT	MiSeq	ANL-Chicago	ANL	2013-10-02	151	26088	17427	18660	24025	13000	13063	11150	TRUE	TRUE	TRUE	TRUE	FALSE	410658	soil metagenome													2012-07-11T00:00:00Z	GAZ:United States of America	40.826	-73.94
S1046	1674.McG.F110714Jr3R4	Cfa	CATCTGGGCAAT	GTGCCAGCMGCCGCGGTAA	NYC green roofs soil in Manhattan	McG.F110714Jr3R4	1674	Urban stress is associated with variation in microbial species composition--but not richness--in Manhattan	Krista McGuire	10.1038/ismej.2015.152	ERP016925	16S rRNA	V4	FWD:GTGCCAGCMGCCGCGGTAA; REV:GGACTACHVGGGTWTCTAAT	MiSeq	ANL-Chicago	ANL	2013-10-02	151	26131	16704	17969	24167	13638	13567	11418	TRUE	TRUE	FALSE	FALSE	FALSE	410658	soil metagenome													2012-07-11T00:00:00Z	GAZ:United States of America	40.826	-73.94
S1047	1674.McG.F110714Jr3R5	Cfa	TGTCCGTGGATC	GTGCCAGCMGCCGCGGTAA	NYC green roofs soil in Manhattan	McG.F110714Jr3R5	1674	Urban stress is associated with variation in microbial species composition--but not richness--in Manhattan	Krista McGuire	10.1038/ismej.2015.152	ERP016925	16S rRNA	V4	FWD:GTGCCAGCMGCCGCGGTAA; REV:GGACTACHVGGGTWTCTAAT	MiSeq	ANL-Chicago	ANL	2013-10-02	151	24130	15376	16424	21722	11501	11540	9789	TRUE	TRUE	FALSE	FALSE	FALSE	410658	soil metagenome													2012-07-11T00:00:00Z	GAZ:United States of America	40.826	-73.94
S1048	1674.McG.F110714Jr5H1	Cfa	ATCGATCCACAG	GTGCCAGCMGCCGCGGTAA	NYC green roofs soil in Manhattan	McG.F110714Jr5H1	1674	Urban stress is associated with variation in microbial species composition--but not richness--in Manhattan	Krista McGuire	10.1038/ismej.2015.152	ERP016925	16S rRNA	V4	FWD:GTGCCAGCMGCCGCGGTAA; REV:GGACTACHVGGGTWTCTAAT	MiSeq	ANL-Chicago	ANL	2013-10-02	151	22145	13276	14386	20221	11627	11610	9582	TRUE	TRUE	TRUE	TRUE	TRUE	410658	soil metagenome													2012-07-11T00:00:00Z	GAZ:United States of America	40.826	-73.94
S1049	1674.McG.F110714Jr5H2	Cfa	GTCTCCTCCCTT	GTGCCAGCMGCCGCGGTAA	NYC green roofs soil in Manhattan	McG.F110714Jr5H2	1674	Urban stress is associated with variation in microbial species composition--but not richness--in Manhattan	Krista McGuire	10.1038/ismej.2015.152	ERP016925	16S rRNA	V4	FWD:GTGCCAGCMGCCGCGGTAA; REV:GGACTACHVGGGTWTCTAAT	MiSeq	ANL-Chicago	ANL	2013-10-02	151	25489	15579	17048	23084	12575	12535	10398	TRUE	TRUE	FALSE	FALSE	FALSE	410658	soil metagenome													2012-07-11T00:00:00Z	GAZ:United States of America	40.826	-73.94
S105	1579.MF.1.30	Af	GCAGCCATATTG	GTGCCAGCMGCCGCGGTAA	soil elevation 1146m	MF-1-30	1579	Hawaii Kohala volcanic soils	Eric Dubinsky	Missing: Not provided	ERP016879	16S rRNA	V4	FWD:GTGCCAGCMGCCGCGGTAA; REV:GGACTACHVGGGTWTCTAAT	HiSeq	LBNL-Berkeley	CCME	2012-08-28	100	79507	34787	35960	78635	51119	48831	0	TRUE	TRUE	FALSE	FALSE	FALSE	410658	soil metagenome													2012-07-06T00:00:00Z	GAZ:United States of America	20.126	-155.764
S1050	1674.McG.F110714Jr5H3	Cfa	ACACCGCACAAT	GTGCCAGCMGCCGCGGTAA	NYC green roofs soil in Manhattan	McG.F110714Jr5H3	1674	Urban stress is associated with variation in microbial species composition--but not richness--in Manhattan	Krista McGuire	10.1038/ismej.2015.152	ERP016925	16S rRNA	V4	FWD:GTGCCAGCMGCCGCGGTAA; REV:GGACTACHVGGGTWTCTAAT	MiSeq	ANL-Chicago	ANL	2013-10-02	151	22533	14644	16021	20700	11772	11790	9915	TRUE	TRUE	TRUE	TRUE	FALSE	410658	soil metagenome													2012-07-11T00:00:00Z	GAZ:United States of America	40.826	-73.94
S1051	1674.McG.F110714Jr5H4	Cfa	GTAGCACTCATG	GTGCCAGCMGCCGCGGTAA	NYC green roofs soil in Manhattan	McG.F110714Jr5H4	1674	Urban stress is associated with variation in microbial species composition--but not richness--in Manhattan	Krista McGuire	10.1038/ismej.2015.152	ERP016925	16S rRNA	V4	FWD:GTGCCAGCMGCCGCGGTAA; REV:GGACTACHVGGGTWTCTAAT	MiSeq	ANL-Chicago	ANL	2013-10-02	151	22350	14334	15539	20314	11425	11445	9571	TRUE	TRUE	FALSE	FALSE	FALSE	410658	soil metagenome													2012-07-11T00:00:00Z	GAZ:United States of America	40.826	-73.94
S1052	1674.McG.F110714Jr5H5	Cfa	CACCTGTAGTAG	GTGCCAGCMGCCGCGGTAA	NYC green roofs soil in Manhattan	McG.F110714Jr5H5	1674	Urban stress is associated with variation in microbial species composition--but not richness--in Manhattan	Krista McGuire	10.1038/ismej.2015.152	ERP016925	16S rRNA	V4	FWD:GTGCCAGCMGCCGCGGTAA; REV:GGACTACHVGGGTWTCTAAT	MiSeq	ANL-Chicago	ANL	2013-10-02	151	21789	13948	15193	20038	11136	11159	9349	TRUE	TRUE	TRUE	TRUE	TRUE	410658	soil metagenome													2012-07-11T00:00:00Z	GAZ:United States of America	40.826	-73.94
S1053	1674.McG.F110714Jr5R1	Cfa	TGGAGAGGAGAT	GTGCCAGCMGCCGCGGTAA	NYC green roofs soil in Manhattan	McG.F110714Jr5R1	1674	Urban stress is associated with variation in microbial species composition--but not richness--in Manhattan	Krista McGuire	10.1038/ismej.2015.152	ERP016925	16S rRNA	V4	FWD:GTGCCAGCMGCCGCGGTAA; REV:GGACTACHVGGGTWTCTAAT	MiSeq	ANL-Chicago	ANL	2013-10-02	151	25243	15845	17492	23337	12822	12804	10914	TRUE	TRUE	FALSE	FALSE	FALSE	410658	soil metagenome													2012-07-11T00:00:00Z	GAZ:United States of America	40.826	-73.94
S1054	1674.McG.F110714Jr5R2	Cfa	CGTATAAATGCG	GTGCCAGCMGCCGCGGTAA	NYC green roofs soil in Manhattan	McG.F110714Jr5R2	1674	Urban stress is associated with variation in microbial species composition--but not richness--in Manhattan	Krista McGuire	10.1038/ismej.2015.152	ERP016925	16S rRNA	V4	FWD:GTGCCAGCMGCCGCGGTAA; REV:GGACTACHVGGGTWTCTAAT	MiSeq	ANL-Chicago	ANL	2013-10-02	151	25766	16203	17616	23633	13251	13195	11144	TRUE	TRUE	TRUE	FALSE	FALSE	410658	soil metagenome													2012-07-11T00:00:00Z	GAZ:United States of America	40.826	-73.94
S1055	1674.McG.F110714Jr5R3	Cfa	AATACAGACCTG	GTGCCAGCMGCCGCGGTAA	NYC green roofs soil in Manhattan	McG.F110714Jr5R3	1674	Urban stress is associated with variation in microbial species composition--but not richness--in Manhattan	Krista McGuire	10.1038/ismej.2015.152	ERP016925	16S rRNA	V4	FWD:GTGCCAGCMGCCGCGGTAA; REV:GGACTACHVGGGTWTCTAAT	MiSeq	ANL-Chicago	ANL	2013-10-02	151	22657	14385	15654	20747	11648	11662	9788	TRUE	TRUE	FALSE	FALSE	FALSE	410658	soil metagenome													2012-07-11T00:00:00Z	GAZ:United States of America	40.826	-73.94
S1056	1674.McG.F110714Jr5R4	Cfa	GACTCAACCAGT	GTGCCAGCMGCCGCGGTAA	NYC green roofs soil in Manhattan	McG.F110714Jr5R4	1674	Urban stress is associated with variation in microbial species composition--but not richness--in Manhattan	Krista McGuire	10.1038/ismej.2015.152	ERP016925	16S rRNA	V4	FWD:GTGCCAGCMGCCGCGGTAA; REV:GGACTACHVGGGTWTCTAAT	MiSeq	ANL-Chicago	ANL	2013-10-02	151	23371	14641	15859	21567	12351	12288	10150	TRUE	TRUE	FALSE	FALSE	FALSE	410658	soil metagenome													2012-07-11T00:00:00Z	GAZ:United States of America	40.826	-73.94
S1057	1674.McG.F110714Jr5R5	Cfa	GGAAGAAGTAGC	GTGCCAGCMGCCGCGGTAA	NYC green roofs soil in Manhattan	McG.F110714Jr5R5	1674	Urban stress is associated with variation in microbial species composition--but not richness--in Manhattan	Krista McGuire	10.1038/ismej.2015.152	ERP016925	16S rRNA	V4	FWD:GTGCCAGCMGCCGCGGTAA; REV:GGACTACHVGGGTWTCTAAT	MiSeq	ANL-Chicago	ANL	2013-10-02	151	24160	15253	16731	22128	12236	12210	10166	TRUE	TRUE	FALSE	FALSE	FALSE	410658	soil metagenome													2012-07-11T00:00:00Z	GAZ:United States of America	40.826	-73.94
S1058	1674.McG.F110715Ly2H1	Cfa	TCACTTGGTGCG	GTGCCAGCMGCCGCGGTAA	NYC green roofs soil in Staten Island	McG.F110715Ly2H1	1674	Urban stress is associated with variation in microbial species composition--but not richness--in Manhattan	Krista McGuire	10.1038/ismej.2015.152	ERP016925	16S rRNA	V4	FWD:GTGCCAGCMGCCGCGGTAA; REV:GGACTACHVGGGTWTCTAAT	MiSeq	ANL-Chicago	ANL	2013-10-02	151	23924	16348	17559	22038	12295	12368	10390	TRUE	TRUE	TRUE	FALSE	FALSE	410658	soil metagenome													2012-07-11T00:00:00Z	GAZ:United States of America	40.638	-74.074
S1059	1674.McG.F110715Ly2H2	Cfa	TTATGTACGGCG	GTGCCAGCMGCCGCGGTAA	NYC green roofs soil in Staten Island	McG.F110715Ly2H2	1674	Urban stress is associated with variation in microbial species composition--but not richness--in Manhattan	Krista McGuire	10.1038/ismej.2015.152	ERP016925	16S rRNA	V4	FWD:GTGCCAGCMGCCGCGGTAA; REV:GGACTACHVGGGTWTCTAAT	MiSeq	ANL-Chicago	ANL	2013-10-02	151	23351	15888	17252	21280	11783	11816	10069	TRUE	TRUE	FALSE	FALSE	FALSE	410658	soil metagenome													2012-07-11T00:00:00Z	GAZ:United States of America	40.638	-74.074
S106	1579.MF.2.30	Af	CGTCACTCCAAG	GTGCCAGCMGCCGCGGTAA	soil elevation 1146m	MF-2-30	1579	Hawaii Kohala volcanic soils	Eric Dubinsky	Missing: Not provided	ERP016879	16S rRNA	V4	FWD:GTGCCAGCMGCCGCGGTAA; REV:GGACTACHVGGGTWTCTAAT	HiSeq	LBNL-Berkeley	CCME	2012-08-28	100	80396	60165	61955	79328	45033	43065	0	TRUE	TRUE	TRUE	FALSE	FALSE	410658	soil metagenome													2012-07-06T00:00:00Z	GAZ:United States of America	20.126	-155.764
S1060	1674.McG.F110715Ly2H3	Cfa	TTGGACGTCCAC	GTGCCAGCMGCCGCGGTAA	NYC green roofs soil in Staten Island	McG.F110715Ly2H3	1674	Urban stress is associated with variation in microbial species composition--but not richness--in Manhattan	Krista McGuire	10.1038/ismej.2015.152	ERP016925	16S rRNA	V4	FWD:GTGCCAGCMGCCGCGGTAA; REV:GGACTACHVGGGTWTCTAAT	MiSeq	ANL-Chicago	ANL	2013-10-02	151	23399	15840	17107	21469	11903	11956	10011	TRUE	TRUE	FALSE	FALSE	FALSE	410658	soil metagenome													2012-07-11T00:00:00Z	GAZ:United States of America	40.638	-74.074
S1061	1674.McG.F110715Ly2H4	Cfa	TCCAGGGCTATA	GTGCCAGCMGCCGCGGTAA	NYC green roofs soil in Staten Island	McG.F110715Ly2H4	1674	Urban stress is associated with variation in microbial species composition--but not richness--in Manhattan	Krista McGuire	10.1038/ismej.2015.152	ERP016925	16S rRNA	V4	FWD:GTGCCAGCMGCCGCGGTAA; REV:GGACTACHVGGGTWTCTAAT	MiSeq	ANL-Chicago	ANL	2013-10-02	151	26041	17165	18633	23939	13354	13406	11270	TRUE	TRUE	FALSE	FALSE	FALSE	410658	soil metagenome													2012-07-11T00:00:00Z	GAZ:United States of America	40.638	-74.074
S1062	1674.McG.F110715Ly2H5	Cfa	GCGTAGAGAGAC	GTGCCAGCMGCCGCGGTAA	NYC green roofs soil in Staten Island	McG.F110715Ly2H5	1674	Urban stress is associated with variation in microbial species composition--but not richness--in Manhattan	Krista McGuire	10.1038/ismej.2015.152	ERP016925	16S rRNA	V4	FWD:GTGCCAGCMGCCGCGGTAA; REV:GGACTACHVGGGTWTCTAAT	MiSeq	ANL-Chicago	ANL	2013-10-02	151	23847	16234	17425	21943	11852	11935	10201	TRUE	TRUE	FALSE	FALSE	FALSE	410658	soil metagenome													2012-07-11T00:00:00Z	GAZ:United States of America	40.638	-74.074
S1063	1674.McG.F110715Ly2R1	Cfa	CACGAGCTACTC	GTGCCAGCMGCCGCGGTAA	NYC green roofs soil in Staten Island	McG.F110715Ly2R1	1674	Urban stress is associated with variation in microbial species composition--but not richness--in Manhattan	Krista McGuire	10.1038/ismej.2015.152	ERP016925	16S rRNA	V4	FWD:GTGCCAGCMGCCGCGGTAA; REV:GGACTACHVGGGTWTCTAAT	MiSeq	ANL-Chicago	ANL	2013-10-02	151	21546	14868	16069	20190	12218	12256	10648	TRUE	TRUE	FALSE	FALSE	FALSE	410658	soil metagenome													2012-07-11T00:00:00Z	GAZ:United States of America	40.638	-74.074
S1064	1674.McG.F110715Ly2R2	Cfa	TCTCGATAAGCG	GTGCCAGCMGCCGCGGTAA	NYC green roofs soil in Staten Island	McG.F110715Ly2R2	1674	Urban stress is associated with variation in microbial species composition--but not richness--in Manhattan	Krista McGuire	10.1038/ismej.2015.152	ERP016925	16S rRNA	V4	FWD:GTGCCAGCMGCCGCGGTAA; REV:GGACTACHVGGGTWTCTAAT	MiSeq	ANL-Chicago	ANL	2013-10-02	151	26008	16193	17716	23582	12898	13001	10826	TRUE	TRUE	TRUE	FALSE	FALSE	410658	soil metagenome													2012-07-11T00:00:00Z	GAZ:United States of America	40.638	-74.074
S1065	1674.McG.F110715Ly2R5	Cfa	TCCGCAACCTGA	GTGCCAGCMGCCGCGGTAA	NYC green roofs soil in Staten Island	McG.F110715Ly2R5	1674	Urban stress is associated with variation in microbial species composition--but not richness--in Manhattan	Krista McGuire	10.1038/ismej.2015.152	ERP016925	16S rRNA	V4	FWD:GTGCCAGCMGCCGCGGTAA; REV:GGACTACHVGGGTWTCTAAT	MiSeq	ANL-Chicago	ANL	2013-10-02	151	14369	9020	9844	12801	6954	6807	5330	TRUE	TRUE	FALSE	FALSE	FALSE	410658	soil metagenome													2012-07-11T00:00:00Z	GAZ:United States of America	40.638	-74.074
S1066	1674.McG.F110715Ly5H1	Cfa	GAGATACAGTTC	GTGCCAGCMGCCGCGGTAA	NYC green roofs soil in Staten Island	McG.F110715Ly5H1	1674	Urban stress is associated with variation in microbial species composition--but not richness--in Manhattan	Krista McGuire	10.1038/ismej.2015.152	ERP016925	16S rRNA	V4	FWD:GTGCCAGCMGCCGCGGTAA; REV:GGACTACHVGGGTWTCTAAT	MiSeq	ANL-Chicago	ANL	2013-10-02	151	20398	12098	13367	18207	10063	9941	8006	TRUE	TRUE	FALSE	FALSE	FALSE	410658	soil metagenome													2012-07-11T00:00:00Z	GAZ:United States of America	40.638	-74.074
S1067	1674.McG.F110715Ly5H2	Cfa	GCATGCATCCCA	GTGCCAGCMGCCGCGGTAA	NYC green roofs soil in Staten Island	McG.F110715Ly5H2	1674	Urban stress is associated with variation in microbial species composition--but not richness--in Manhattan	Krista McGuire	10.1038/ismej.2015.152	ERP016925	16S rRNA	V4	FWD:GTGCCAGCMGCCGCGGTAA; REV:GGACTACHVGGGTWTCTAAT	MiSeq	ANL-Chicago	ANL	2013-10-02	151	22082	15162	16426	20493	11485	11532	9766	TRUE	TRUE	FALSE	FALSE	FALSE	410658	soil metagenome													2012-07-11T00:00:00Z	GAZ:United States of America	40.638	-74.074
S1068	1674.McG.F110715Ly5H3	Cfa	GATCTAATCGAG	GTGCCAGCMGCCGCGGTAA	NYC green roofs soil in Staten Island	McG.F110715Ly5H3	1674	Urban stress is associated with variation in microbial species composition--but not richness--in Manhattan	Krista McGuire	10.1038/ismej.2015.152	ERP016925	16S rRNA	V4	FWD:GTGCCAGCMGCCGCGGTAA; REV:GGACTACHVGGGTWTCTAAT	MiSeq	ANL-Chicago	ANL	2013-10-02	151	24648	15865	17355	22474	12416	12390	10371	TRUE	TRUE	FALSE	FALSE	FALSE	410658	soil metagenome													2012-07-11T00:00:00Z	GAZ:United States of America	40.638	-74.074
S1069	1674.McG.F110715Ly5H4	Cfa	AATCTTGCGCCG	GTGCCAGCMGCCGCGGTAA	NYC green roofs soil in Staten Island	McG.F110715Ly5H4	1674	Urban stress is associated with variation in microbial species composition--but not richness--in Manhattan	Krista McGuire	10.1038/ismej.2015.152	ERP016925	16S rRNA	V4	FWD:GTGCCAGCMGCCGCGGTAA; REV:GGACTACHVGGGTWTCTAAT	MiSeq	ANL-Chicago	ANL	2013-10-02	151	25176	17500	18615	23074	12133	12229	10648	TRUE	TRUE	FALSE	FALSE	FALSE	410658	soil metagenome													2012-07-11T00:00:00Z	GAZ:United States of America	40.638	-74.074
S107	1579.WF.2.ORG	Af	GCCATAGTGTGT	GTGCCAGCMGCCGCGGTAA	soil elevation 1283m	WF-2-ORG	1579	Hawaii Kohala volcanic soils	Eric Dubinsky	Missing: Not provided	ERP016879	16S rRNA	V4	FWD:GTGCCAGCMGCCGCGGTAA; REV:GGACTACHVGGGTWTCTAAT	HiSeq	LBNL-Berkeley	CCME	2012-08-28	100	42726	34571	35907	42267	30829	28664	0	TRUE	TRUE	FALSE	FALSE	FALSE	410658	soil metagenome													2012-07-06T00:00:00Z	GAZ:United States of America	20.109	-155.727
S1070	1674.McG.F110715Ly5H5	Cfa	GGAAATCCCATC	GTGCCAGCMGCCGCGGTAA	NYC green roofs soil in Staten Island	McG.F110715Ly5H5	1674	Urban stress is associated with variation in microbial species composition--but not richness--in Manhattan	Krista McGuire	10.1038/ismej.2015.152	ERP016925	16S rRNA	V4	FWD:GTGCCAGCMGCCGCGGTAA; REV:GGACTACHVGGGTWTCTAAT	MiSeq	ANL-Chicago	ANL	2013-10-02	151	24756	17328	18569	22870	12336	12454	10578	TRUE	TRUE	TRUE	FALSE	FALSE	410658	soil metagenome													2012-07-11T00:00:00Z	GAZ:United States of America	40.638	-74.074
S1071	1674.McG.F110715Ly5R1	Cfa	GAAACTCCTAGA	GTGCCAGCMGCCGCGGTAA	NYC green roofs soil in Staten Island	McG.F110715Ly5R1	1674	Urban stress is associated with variation in microbial species composition--but not richness--in Manhattan	Krista McGuire	10.1038/ismej.2015.152	ERP016925	16S rRNA	V4	FWD:GTGCCAGCMGCCGCGGTAA; REV:GGACTACHVGGGTWTCTAAT	MiSeq	ANL-Chicago	ANL	2013-10-02	151	24666	14238	16950	22308	12398	12346	10139	TRUE	TRUE	FALSE	FALSE	FALSE	410658	soil metagenome													2012-07-11T00:00:00Z	GAZ:United States of America	40.638	-74.074
S1072	1674.McG.F110715Ly5R2	Cfa	ATCGGGCTTAAC	GTGCCAGCMGCCGCGGTAA	NYC green roofs soil in Staten Island	McG.F110715Ly5R2	1674	Urban stress is associated with variation in microbial species composition--but not richness--in Manhattan	Krista McGuire	10.1038/ismej.2015.152	ERP016925	16S rRNA	V4	FWD:GTGCCAGCMGCCGCGGTAA; REV:GGACTACHVGGGTWTCTAAT	MiSeq	ANL-Chicago	ANL	2013-10-02	151	24412	16051	17381	22430	12035	12091	10039	TRUE	TRUE	FALSE	FALSE	FALSE	410658	soil metagenome													2012-07-11T00:00:00Z	GAZ:United States of America	40.638	-74.074
S1073	1674.McG.F110715Ly5R4	Cfa	AAGATCGTACTG	GTGCCAGCMGCCGCGGTAA	NYC green roofs soil in Staten Island	McG.F110715Ly5R4	1674	Urban stress is associated with variation in microbial species composition--but not richness--in Manhattan	Krista McGuire	10.1038/ismej.2015.152	ERP016925	16S rRNA	V4	FWD:GTGCCAGCMGCCGCGGTAA; REV:GGACTACHVGGGTWTCTAAT	MiSeq	ANL-Chicago	ANL	2013-10-02	151	22564	15197	16472	20731	11604	11576	9932	TRUE	TRUE	FALSE	FALSE	FALSE	410658	soil metagenome													2012-07-11T00:00:00Z	GAZ:United States of America	40.638	-74.074
S1074	1674.McG.F110715Ly5R5	Cfa	ACTCATCTTCCA	GTGCCAGCMGCCGCGGTAA	NYC green roofs soil in Staten Island	McG.F110715Ly5R5	1674	Urban stress is associated with variation in microbial species composition--but not richness--in Manhattan	Krista McGuire	10.1038/ismej.2015.152	ERP016925	16S rRNA	V4	FWD:GTGCCAGCMGCCGCGGTAA; REV:GGACTACHVGGGTWTCTAAT	MiSeq	ANL-Chicago	ANL	2013-10-02	151	24425	15618	16927	22164	12058	12068	10085	TRUE	TRUE	TRUE	FALSE	FALSE	410658	soil metagenome													2012-07-11T00:00:00Z	GAZ:United States of America	40.638	-74.074
S1075	1674.McG.F110715Ly6H1	Cfa	GCCCAAGTTCAC	GTGCCAGCMGCCGCGGTAA	NYC green roofs soil in Staten Island	McG.F110715Ly6H1	1674	Urban stress is associated with variation in microbial species composition--but not richness--in Manhattan	Krista McGuire	10.1038/ismej.2015.152	ERP016925	16S rRNA	V4	FWD:GTGCCAGCMGCCGCGGTAA; REV:GGACTACHVGGGTWTCTAAT	MiSeq	ANL-Chicago	ANL	2013-10-02	151	20081	13507	14558	18432	10503	10516	8627	TRUE	TRUE	FALSE	FALSE	FALSE	410658	soil metagenome													2012-07-11T00:00:00Z	GAZ:United States of America	40.638	-74.074
S1076	1674.McG.F110715Ly6H2	Cfa	ATAAAGAGGAGG	GTGCCAGCMGCCGCGGTAA	NYC green roofs soil in Staten Island	McG.F110715Ly6H2	1674	Urban stress is associated with variation in microbial species composition--but not richness--in Manhattan	Krista McGuire	10.1038/ismej.2015.152	ERP016925	16S rRNA	V4	FWD:GTGCCAGCMGCCGCGGTAA; REV:GGACTACHVGGGTWTCTAAT	MiSeq	ANL-Chicago	ANL	2013-10-02	151	21827	13196	15247	19822	10858	10747	9075	TRUE	TRUE	FALSE	FALSE	FALSE	410658	soil metagenome													2012-07-11T00:00:00Z	GAZ:United States of America	40.638	-74.074
S1077	1674.McG.F110715Ly6H3	Cfa	GCGCCGAATCTT	GTGCCAGCMGCCGCGGTAA	NYC green roofs soil in Staten Island	McG.F110715Ly6H3	1674	Urban stress is associated with variation in microbial species composition--but not richness--in Manhattan	Krista McGuire	10.1038/ismej.2015.152	ERP016925	16S rRNA	V4	FWD:GTGCCAGCMGCCGCGGTAA; REV:GGACTACHVGGGTWTCTAAT	MiSeq	ANL-Chicago	ANL	2013-10-02	151	23935	15311	16691	21543	11589	11588	9450	TRUE	TRUE	FALSE	FALSE	FALSE	410658	soil metagenome													2012-07-11T00:00:00Z	GAZ:United States of America	40.638	-74.074
S1078	1674.McG.F110715Ly6H4	Cfa	ATCCCAGCATGC	GTGCCAGCMGCCGCGGTAA	NYC green roofs soil in Staten Island	McG.F110715Ly6H4	1674	Urban stress is associated with variation in microbial species composition--but not richness--in Manhattan	Krista McGuire	10.1038/ismej.2015.152	ERP016925	16S rRNA	V4	FWD:GTGCCAGCMGCCGCGGTAA; REV:GGACTACHVGGGTWTCTAAT	MiSeq	ANL-Chicago	ANL	2013-10-02	151	23524	15544	16787	21494	11754	11857	9891	TRUE	TRUE	FALSE	FALSE	FALSE	410658	soil metagenome													2012-07-11T00:00:00Z	GAZ:United States of America	40.638	-74.074
S1079	1674.McG.F110715Ly6H5	Cfa	GCTTCCAGACAA	GTGCCAGCMGCCGCGGTAA	NYC green roofs soil in Staten Island	McG.F110715Ly6H5	1674	Urban stress is associated with variation in microbial species composition--but not richness--in Manhattan	Krista McGuire	10.1038/ismej.2015.152	ERP016925	16S rRNA	V4	FWD:GTGCCAGCMGCCGCGGTAA; REV:GGACTACHVGGGTWTCTAAT	MiSeq	ANL-Chicago	ANL	2013-10-02	151	22335	15225	16389	20734	11950	12078	10205	TRUE	TRUE	FALSE	FALSE	FALSE	410658	soil metagenome													2012-07-11T00:00:00Z	GAZ:United States of America	40.638	-74.074
S108	1579.WF.3.ORG	Af	TTCAGACCAGCC	GTGCCAGCMGCCGCGGTAA	soil elevation 1283m	WF-3-ORG	1579	Hawaii Kohala volcanic soils	Eric Dubinsky	Missing: Not provided	ERP016879	16S rRNA	V4	FWD:GTGCCAGCMGCCGCGGTAA; REV:GGACTACHVGGGTWTCTAAT	HiSeq	LBNL-Berkeley	CCME	2012-08-28	100	71299	56813	58652	69521	36607	35907	0	TRUE	TRUE	FALSE	FALSE	FALSE	410658	soil metagenome													2012-07-06T00:00:00Z	GAZ:United States of America	20.109	-155.727
S1080	1674.McG.F110715Ly6R1	Cfa	GACCGTCAATAC	GTGCCAGCMGCCGCGGTAA	NYC green roofs soil in Staten Island	McG.F110715Ly6R1	1674	Urban stress is associated with variation in microbial species composition--but not richness--in Manhattan	Krista McGuire	10.1038/ismej.2015.152	ERP016925	16S rRNA	V4	FWD:GTGCCAGCMGCCGCGGTAA; REV:GGACTACHVGGGTWTCTAAT	MiSeq	ANL-Chicago	ANL	2013-10-02	151	23568	15283	16479	21421	11321	11465	9590	TRUE	TRUE	FALSE	FALSE	FALSE	410658	soil metagenome													2012-07-11T00:00:00Z	GAZ:United States of America	40.638	-74.074
S1081	1674.McG.F110715Ly6R2	Cfa	TTGGAACGGCTT	GTGCCAGCMGCCGCGGTAA	NYC green roofs soil in Staten Island	McG.F110715Ly6R2	1674	Urban stress is associated with variation in microbial species composition--but not richness--in Manhattan	Krista McGuire	10.1038/ismej.2015.152	ERP016925	16S rRNA	V4	FWD:GTGCCAGCMGCCGCGGTAA; REV:GGACTACHVGGGTWTCTAAT	MiSeq	ANL-Chicago	ANL	2013-10-02	151	23492	15343	16684	21586	11644	11697	9850	TRUE	TRUE	TRUE	FALSE	FALSE	410658	soil metagenome													2012-07-11T00:00:00Z	GAZ:United States of America	40.638	-74.074
S1082	1674.McG.F110715Ly6R3	Cfa	TCCTAGGTCCGA	GTGCCAGCMGCCGCGGTAA	NYC green roofs soil in Staten Island	McG.F110715Ly6R3	1674	Urban stress is associated with variation in microbial species composition--but not richness--in Manhattan	Krista McGuire	10.1038/ismej.2015.152	ERP016925	16S rRNA	V4	FWD:GTGCCAGCMGCCGCGGTAA; REV:GGACTACHVGGGTWTCTAAT	MiSeq	ANL-Chicago	ANL	2013-10-02	151	26050	16783	18313	23562	12189	12229	10100	TRUE	TRUE	FALSE	FALSE	FALSE	410658	soil metagenome													2012-07-11T00:00:00Z	GAZ:United States of America	40.638	-74.074
S1083	1674.McG.F110715Ly6R4	Cfa	TCCTCACTATCA	GTGCCAGCMGCCGCGGTAA	NYC green roofs soil in Staten Island	McG.F110715Ly6R4	1674	Urban stress is associated with variation in microbial species composition--but not richness--in Manhattan	Krista McGuire	10.1038/ismej.2015.152	ERP016925	16S rRNA	V4	FWD:GTGCCAGCMGCCGCGGTAA; REV:GGACTACHVGGGTWTCTAAT	MiSeq	ANL-Chicago	ANL	2013-10-02	151	27166	17533	19052	24579	13206	13227	10708	TRUE	TRUE	FALSE	FALSE	FALSE	410658	soil metagenome													2012-07-11T00:00:00Z	GAZ:United States of America	40.638	-74.074
S1084	1674.McG.F110715Ly6R5	Cfa	GCCTGCAGTACT	GTGCCAGCMGCCGCGGTAA	NYC green roofs soil in Staten Island	McG.F110715Ly6R5	1674	Urban stress is associated with variation in microbial species composition--but not richness--in Manhattan	Krista McGuire	10.1038/ismej.2015.152	ERP016925	16S rRNA	V4	FWD:GTGCCAGCMGCCGCGGTAA; REV:GGACTACHVGGGTWTCTAAT	MiSeq	ANL-Chicago	ANL	2013-10-02	151	21293	13618	14850	19135	10215	10148	8264	TRUE	TRUE	TRUE	TRUE	FALSE	410658	soil metagenome													2012-07-11T00:00:00Z	GAZ:United States of America	40.638	-74.074
S1085	1674.McG.G110713Br1	Cfa	CTACCGATTGCG	GTGCCAGCMGCCGCGGTAA	NYC green roof soil in Brooklyn	McG.G110713Br2	1674	Urban stress is associated with variation in microbial species composition--but not richness--in Manhattan	Krista McGuire	10.1038/ismej.2015.152	ERP016925	16S rRNA	V4	FWD:GTGCCAGCMGCCGCGGTAA; REV:GGACTACHVGGGTWTCTAAT	MiSeq	ANL-Chicago	ANL	2013-10-02	151	21985	15097	16307	20574	11222	11126	9264	TRUE	TRUE	FALSE	FALSE	FALSE	410658	soil metagenome													2012-07-11T00:00:00Z	GAZ:United States of America	40.667	-73.912
S1086	1674.McG.G110713Br2	Cfa	CTCACGCAATGC	GTGCCAGCMGCCGCGGTAA	NYC green roofs soil in Brooklyn	McG.G110713Br2	1674	Urban stress is associated with variation in microbial species composition--but not richness--in Manhattan	Krista McGuire	10.1038/ismej.2015.152	ERP016925	16S rRNA	V4	FWD:GTGCCAGCMGCCGCGGTAA; REV:GGACTACHVGGGTWTCTAAT	MiSeq	ANL-Chicago	ANL	2013-10-02	151	21796	15185	16467	20597	11379	11525	9999	TRUE	TRUE	FALSE	FALSE	FALSE	410658	soil metagenome													2012-07-11T00:00:00Z	GAZ:United States of America	40.667	-73.912
S1087	1674.McG.G110713Br3	Cfa	GTCCCGTGAAAT	GTGCCAGCMGCCGCGGTAA	NYC green roofs soil in Brooklyn	McG.G110713Br3	1674	Urban stress is associated with variation in microbial species composition--but not richness--in Manhattan	Krista McGuire	10.1038/ismej.2015.152	ERP016925	16S rRNA	V4	FWD:GTGCCAGCMGCCGCGGTAA; REV:GGACTACHVGGGTWTCTAAT	MiSeq	ANL-Chicago	ANL	2013-10-02	151	24210	18238	19249	23058	12436	12523	11245	TRUE	TRUE	FALSE	FALSE	FALSE	410658	soil metagenome													2012-07-11T00:00:00Z	GAZ:United States of America	40.667	-73.912
S1088	1674.McG.G110713Lb4	Cfa	CCTACCATTGTT	GTGCCAGCMGCCGCGGTAA	NYC green roofs soil in Queens Rego Park	McG.G110713Lb4	1674	Urban stress is associated with variation in microbial species composition--but not richness--in Manhattan	Krista McGuire	10.1038/ismej.2015.152	ERP016925	16S rRNA	V4	FWD:GTGCCAGCMGCCGCGGTAA; REV:GGACTACHVGGGTWTCTAAT	MiSeq	ANL-Chicago	ANL	2013-10-02	151	20419	13681	14889	19430	11374	11482	9753	TRUE	TRUE	TRUE	TRUE	FALSE	410658	soil metagenome													2012-07-11T00:00:00Z	GAZ:United States of America	40.731	-73.865
S1089	1674.McG.G110713Lb5	Cfa	GAGTCCGTTGCT	GTGCCAGCMGCCGCGGTAA	NYC green roofs soil in Queens Rego Park	McG.G110713Lb5	1674	Urban stress is associated with variation in microbial species composition--but not richness--in Manhattan	Krista McGuire	10.1038/ismej.2015.152	ERP016925	16S rRNA	V4	FWD:GTGCCAGCMGCCGCGGTAA; REV:GGACTACHVGGGTWTCTAAT	MiSeq	ANL-Chicago	ANL	2013-10-02	151	24427	17543	18633	23126	12698	12847	11105	TRUE	TRUE	FALSE	FALSE	FALSE	410658	soil metagenome													2012-07-11T00:00:00Z	GAZ:United States of America	40.731	-73.865
S109	1579.WF.4.ORG	Af	CGCTTGTGTAGC	GTGCCAGCMGCCGCGGTAA	soil elevation 1283m	WF-4-ORG	1579	Hawaii Kohala volcanic soils	Eric Dubinsky	Missing: Not provided	ERP016879	16S rRNA	V4	FWD:GTGCCAGCMGCCGCGGTAA; REV:GGACTACHVGGGTWTCTAAT	HiSeq	LBNL-Berkeley	CCME	2012-08-28	100	76975	60108	64387	75589	44141	43255	0	TRUE	TRUE	FALSE	FALSE	FALSE	410658	soil metagenome													2012-07-06T00:00:00Z	GAZ:United States of America	20.109	-155.727
S1090	1674.McG.G110713Lb6	Cfa	GATAACTGTACG	GTGCCAGCMGCCGCGGTAA	NYC green roofs soil in Queens Rego Park	McG.G110713Lb6	1674	Urban stress is associated with variation in microbial species composition--but not richness--in Manhattan	Krista McGuire	10.1038/ismej.2015.152	ERP016925	16S rRNA	V4	FWD:GTGCCAGCMGCCGCGGTAA; REV:GGACTACHVGGGTWTCTAAT	MiSeq	ANL-Chicago	ANL	2013-10-02	151	25100	17267	18687	23632	13387	13501	11668	TRUE	TRUE	FALSE	FALSE	FALSE	410658	soil metagenome													2012-07-11T00:00:00Z	GAZ:United States of America	40.731	-73.865
S1091	1674.McG.G110713Sj1	Cfa	GTTGCTGAGTCC	GTGCCAGCMGCCGCGGTAA	NYC green roofs soil in Brooklyn	McG.G110713Sj1	1674	Urban stress is associated with variation in microbial species composition--but not richness--in Manhattan	Krista McGuire	10.1038/ismej.2015.152	ERP016925	16S rRNA	V4	FWD:GTGCCAGCMGCCGCGGTAA; REV:GGACTACHVGGGTWTCTAAT	MiSeq	ANL-Chicago	ANL	2013-10-02	151	27149	17215	18920	25393	13844	13797	11428	TRUE	TRUE	FALSE	FALSE	FALSE	410658	soil metagenome													2012-07-11T00:00:00Z	GAZ:United States of America	40.671	-73.935
S1092	1674.McG.G110713Sj2	Cfa	CTATGGTGAACC	GTGCCAGCMGCCGCGGTAA	NYC green roofs soil in Brooklyn	McG.G110713Sj2	1674	Urban stress is associated with variation in microbial species composition--but not richness--in Manhattan	Krista McGuire	10.1038/ismej.2015.152	ERP016925	16S rRNA	V4	FWD:GTGCCAGCMGCCGCGGTAA; REV:GGACTACHVGGGTWTCTAAT	MiSeq	ANL-Chicago	ANL	2013-10-02	151	22169	15244	16592	20835	11287	11334	9438	TRUE	TRUE	FALSE	FALSE	FALSE	410658	soil metagenome													2012-07-11T00:00:00Z	GAZ:United States of America	40.671	-73.935
S1093	1674.McG.G110713Sj3	Cfa	GGACCAAGGGAT	GTGCCAGCMGCCGCGGTAA	NYC green roofs soil in Brooklyn	McG.G110713Sj3	1674	Urban stress is associated with variation in microbial species composition--but not richness--in Manhattan	Krista McGuire	10.1038/ismej.2015.152	ERP016925	16S rRNA	V4	FWD:GTGCCAGCMGCCGCGGTAA; REV:GGACTACHVGGGTWTCTAAT	MiSeq	ANL-Chicago	ANL	2013-10-02	151	24250	16760	18092	22879	12102	12262	10594	TRUE	TRUE	FALSE	FALSE	FALSE	410658	soil metagenome													2012-07-11T00:00:00Z	GAZ:United States of America	40.671	-73.935
S1094	1674.McG.G110713Sm1	Cfa	GTATTGGTCAGA	GTGCCAGCMGCCGCGGTAA	NYC green roofs soil in the Bronx	McG.G110713Sm1	1674	Urban stress is associated with variation in microbial species composition--but not richness--in Manhattan	Krista McGuire	10.1038/ismej.2015.152	ERP016925	16S rRNA	V4	FWD:GTGCCAGCMGCCGCGGTAA; REV:GGACTACHVGGGTWTCTAAT	MiSeq	ANL-Chicago	ANL	2013-10-02	151	23182	16145	17443	22096	12601	12764	11105	TRUE	TRUE	FALSE	FALSE	FALSE	410658	soil metagenome													2012-07-11T00:00:00Z	GAZ:United States of America	40.811	-73.914
S1095	1674.McG.G110713Sm3	Cfa	AGAACCGTCATA	GTGCCAGCMGCCGCGGTAA	NYC green roofs soil in the Bronx	McG.G110713Sm3	1674	Urban stress is associated with variation in microbial species composition--but not richness--in Manhattan	Krista McGuire	10.1038/ismej.2015.152	ERP016925	16S rRNA	V4	FWD:GTGCCAGCMGCCGCGGTAA; REV:GGACTACHVGGGTWTCTAAT	MiSeq	ANL-Chicago	ANL	2013-10-02	151	25291	16908	18323	23875	12748	12845	10877	TRUE	TRUE	FALSE	FALSE	FALSE	410658	soil metagenome													2012-07-11T00:00:00Z	GAZ:United States of America	40.811	-73.914
S1096	1674.McG.G110713Sm5	Cfa	AACTGGAACCCT	GTGCCAGCMGCCGCGGTAA	NYC green roofs soil in the Bronx	McG.G110713Sm5	1674	Urban stress is associated with variation in microbial species composition--but not richness--in Manhattan	Krista McGuire	10.1038/ismej.2015.152	ERP016925	16S rRNA	V4	FWD:GTGCCAGCMGCCGCGGTAA; REV:GGACTACHVGGGTWTCTAAT	MiSeq	ANL-Chicago	ANL	2013-10-02	151	25564	17972	19209	24301	13055	13215	11370	TRUE	TRUE	TRUE	TRUE	FALSE	410658	soil metagenome													2012-07-11T00:00:00Z	GAZ:United States of America	40.811	-73.914
S1097	1674.McG.G110713So1	Cfa	GGTGGTCGTTCT	GTGCCAGCMGCCGCGGTAA	NYC green roofs soil in Brooklyn	McG.G110713So1	1674	Urban stress is associated with variation in microbial species composition--but not richness--in Manhattan	Krista McGuire	10.1038/ismej.2015.152	ERP016925	16S rRNA	V4	FWD:GTGCCAGCMGCCGCGGTAA; REV:GGACTACHVGGGTWTCTAAT	MiSeq	ANL-Chicago	ANL	2013-10-02	151	29296	18855	20750	27382	15063	14999	12295	TRUE	TRUE	TRUE	FALSE	FALSE	410658	soil metagenome													2012-07-11T00:00:00Z	GAZ:United States of America	40.602	-73.751
S1098	1674.McG.G110713So3	Cfa	ACTATGGGCTAA	GTGCCAGCMGCCGCGGTAA	NYC green roofs soil in Brooklyn	McG.G110713So3	1674	Urban stress is associated with variation in microbial species composition--but not richness--in Manhattan	Krista McGuire	10.1038/ismej.2015.152	ERP016925	16S rRNA	V4	FWD:GTGCCAGCMGCCGCGGTAA; REV:GGACTACHVGGGTWTCTAAT	MiSeq	ANL-Chicago	ANL	2013-10-02	151	25668	18093	19350	24346	13173	13227	11294	TRUE	TRUE	FALSE	FALSE	FALSE	410658	soil metagenome													2012-07-11T00:00:00Z	GAZ:United States of America	40.602	-73.751
S1099	1674.McG.G110713So5	Cfa	GCATTGAGTTCG	GTGCCAGCMGCCGCGGTAA	NYC green roofs soil in Brooklyn	McG.G110713So5	1674	Urban stress is associated with variation in microbial species composition--but not richness--in Manhattan	Krista McGuire	10.1038/ismej.2015.152	ERP016925	16S rRNA	V4	FWD:GTGCCAGCMGCCGCGGTAA; REV:GGACTACHVGGGTWTCTAAT	MiSeq	ANL-Chicago	ANL	2013-10-02	151	29719	18675	20638	27684	15178	15291	12455	TRUE	TRUE	FALSE	FALSE	FALSE	410658	soil metagenome													2012-07-11T00:00:00Z	GAZ:United States of America	40.602	-73.751
S11	1579.G.1.0	Af	AACATGCATGCC	GTGCCAGCMGCCGCGGTAA	soil elevation 922m	G-1-0	1579	Hawaii Kohala volcanic soils	Eric Dubinsky	Missing: Not provided	ERP016879	16S rRNA	V4	FWD:GTGCCAGCMGCCGCGGTAA; REV:GGACTACHVGGGTWTCTAAT	HiSeq	LBNL-Berkeley	CCME	2012-08-28	100	60278	43546	46159	59689	47035	44439	0	TRUE	TRUE	FALSE	FALSE	FALSE	410658	soil metagenome													2012-07-06T00:00:00Z	GAZ:United States of America	20.105	-155.787
S110	1579.WF.5.ORG	Af	CGTCCGTATGAA	GTGCCAGCMGCCGCGGTAA	soil elevation 1283m	WF-5-ORG	1579	Hawaii Kohala volcanic soils	Eric Dubinsky	Missing: Not provided	ERP016879	16S rRNA	V4	FWD:GTGCCAGCMGCCGCGGTAA; REV:GGACTACHVGGGTWTCTAAT	HiSeq	LBNL-Berkeley	CCME	2012-08-28	100	92423	76498	78249	90389	48851	47814	0	TRUE	TRUE	FALSE	FALSE	FALSE	410658	soil metagenome													2012-07-06T00:00:00Z	GAZ:United States of America	20.109	-155.727
S1100	1674.McG.G110713Sp4	Cfa	AAGGGACAAGTG	GTGCCAGCMGCCGCGGTAA	NYC green roofs soil in Brooklyn	McG.G110713Sp4	1674	Urban stress is associated with variation in microbial species composition--but not richness--in Manhattan	Krista McGuire	10.1038/ismej.2015.152	ERP016925	16S rRNA	V4	FWD:GTGCCAGCMGCCGCGGTAA; REV:GGACTACHVGGGTWTCTAAT	MiSeq	ANL-Chicago	ANL	2013-10-02	151	25104	17048	18453	23598	13228	13427	11661	TRUE	TRUE	FALSE	FALSE	FALSE	410658	soil metagenome													2012-07-11T00:00:00Z	GAZ:United States of America	40.646	-74.002
S1101	1674.McG.G110713Sp5	Cfa	AGTGTCGATTCG	GTGCCAGCMGCCGCGGTAA	NYC green roofs soil in Brooklyn	McG.G110713Sp5	1674	Urban stress is associated with variation in microbial species composition--but not richness--in Manhattan	Krista McGuire	10.1038/ismej.2015.152	ERP016925	16S rRNA	V4	FWD:GTGCCAGCMGCCGCGGTAA; REV:GGACTACHVGGGTWTCTAAT	MiSeq	ANL-Chicago	ANL	2013-10-02	151	26979	18850	20134	25348	13947	14108	11948	TRUE	TRUE	FALSE	FALSE	FALSE	410658	soil metagenome													2012-07-11T00:00:00Z	GAZ:United States of America	40.646	-74.002
S1102	1674.McG.G110713Sp6	Cfa	CTATTAAGCGGC	GTGCCAGCMGCCGCGGTAA	NYC green roofs soil in Brooklyn	McG.G110713Sp6	1674	Urban stress is associated with variation in microbial species composition--but not richness--in Manhattan	Krista McGuire	10.1038/ismej.2015.152	ERP016925	16S rRNA	V4	FWD:GTGCCAGCMGCCGCGGTAA; REV:GGACTACHVGGGTWTCTAAT	MiSeq	ANL-Chicago	ANL	2013-10-02	151	22771	16203	17448	21694	11762	11920	10371	TRUE	TRUE	TRUE	TRUE	FALSE	410658	soil metagenome													2012-07-11T00:00:00Z	GAZ:United States of America	40.646	-74.002
S1103	1674.McG.G110714Ch1	Cfa	TCACCCAAGGTA	GTGCCAGCMGCCGCGGTAA	NYC green roof soil in Manhattan	McG.G110714Ch2	1674	Urban stress is associated with variation in microbial species composition--but not richness--in Manhattan	Krista McGuire	10.1038/ismej.2015.152	ERP016925	16S rRNA	V4	FWD:GTGCCAGCMGCCGCGGTAA; REV:GGACTACHVGGGTWTCTAAT	MiSeq	ANL-Chicago	ANL	2013-10-02	151	20382	13196	14421	19399	11285	11252	9517	TRUE	TRUE	FALSE	FALSE	FALSE	410658	soil metagenome													2012-07-11T00:00:00Z	GAZ:United States of America	40.748	-74.001
S1104	1674.McG.G110714Ch2	Cfa	GAGTTAGCATCA	GTGCCAGCMGCCGCGGTAA	NYC green roofs soil in Manhattan	McG.G110714Ch2	1674	Urban stress is associated with variation in microbial species composition--but not richness--in Manhattan	Krista McGuire	10.1038/ismej.2015.152	ERP016925	16S rRNA	V4	FWD:GTGCCAGCMGCCGCGGTAA; REV:GGACTACHVGGGTWTCTAAT	MiSeq	ANL-Chicago	ANL	2013-10-02	151	25064	18095	19356	24066	13972	14107	12194	TRUE	TRUE	TRUE	FALSE	FALSE	410658	soil metagenome													2012-07-11T00:00:00Z	GAZ:United States of America	40.748	-74.001
S1105	1674.McG.G110714Ch3	Cfa	TGTAGTATAGGC	GTGCCAGCMGCCGCGGTAA	NYC green roofs soil in Manhattan	McG.G110714Ch3	1674	Urban stress is associated with variation in microbial species composition--but not richness--in Manhattan	Krista McGuire	10.1038/ismej.2015.152	ERP016925	16S rRNA	V4	FWD:GTGCCAGCMGCCGCGGTAA; REV:GGACTACHVGGGTWTCTAAT	MiSeq	ANL-Chicago	ANL	2013-10-02	151	23141	15468	16745	21897	12798	12884	10858	TRUE	TRUE	FALSE	FALSE	FALSE	410658	soil metagenome													2012-07-11T00:00:00Z	GAZ:United States of America	40.748	-74.001
S1106	1674.McG.G110714Jr1	Cfa	GTTTGCTCGAGA	GTGCCAGCMGCCGCGGTAA	NYC green roofs soil in Manhattan	McG.G110714Jr2	1674	Urban stress is associated with variation in microbial species composition--but not richness--in Manhattan	Krista McGuire	10.1038/ismej.2015.152	ERP016925	16S rRNA	V4	FWD:GTGCCAGCMGCCGCGGTAA; REV:GGACTACHVGGGTWTCTAAT	MiSeq	ANL-Chicago	ANL	2013-10-02	151	24621	16858	18155	23498	13412	13538	11577	TRUE	TRUE	FALSE	FALSE	FALSE	410658	soil metagenome													2012-07-11T00:00:00Z	GAZ:United States of America	40.826	-73.94
S1107	1674.McG.G110714Jr3	Cfa	AGGGCTATAGTT	GTGCCAGCMGCCGCGGTAA	NYC green roofs soil in Manhattan	McG.G110714Jr3	1674	Urban stress is associated with variation in microbial species composition--but not richness--in Manhattan	Krista McGuire	10.1038/ismej.2015.152	ERP016925	16S rRNA	V4	FWD:GTGCCAGCMGCCGCGGTAA; REV:GGACTACHVGGGTWTCTAAT	MiSeq	ANL-Chicago	ANL	2013-10-02	151	28510	19110	20618	26702	14211	14412	12251	TRUE	TRUE	FALSE	FALSE	FALSE	410658	soil metagenome													2012-07-11T00:00:00Z	GAZ:United States of America	40.826	-73.94
S1108	1674.McG.G110715Ly2	Cfa	TAAACCTGGACA	GTGCCAGCMGCCGCGGTAA	NYC green roofs soil in Staten Island	McG.G110715Ly2	1674	Urban stress is associated with variation in microbial species composition--but not richness--in Manhattan	Krista McGuire	10.1038/ismej.2015.152	ERP016925	16S rRNA	V4	FWD:GTGCCAGCMGCCGCGGTAA; REV:GGACTACHVGGGTWTCTAAT	MiSeq	ANL-Chicago	ANL	2013-10-02	151	23269	16470	17898	22130	12309	12451	10632	TRUE	TRUE	FALSE	FALSE	FALSE	410658	soil metagenome													2012-07-11T00:00:00Z	GAZ:United States of America	40.638	-74.074
S1109	1674.McG.G110715Ly5	Cfa	CCGAATTGACAA	GTGCCAGCMGCCGCGGTAA	NYC green roofs soil in Staten Island	McG.G110715Ly5	1674	Urban stress is associated with variation in microbial species composition--but not richness--in Manhattan	Krista McGuire	10.1038/ismej.2015.152	ERP016925	16S rRNA	V4	FWD:GTGCCAGCMGCCGCGGTAA; REV:GGACTACHVGGGTWTCTAAT	MiSeq	ANL-Chicago	ANL	2013-10-02	151	23385	17003	18321	22407	13323	13387	11571	TRUE	TRUE	FALSE	FALSE	FALSE	410658	soil metagenome													2012-07-11T00:00:00Z	GAZ:United States of America	40.638	-74.074
S111	1579.WF.2.0	Af	CCGCGATTTCGA	GTGCCAGCMGCCGCGGTAA	soil elevation 1283m	WF-2-0	1579	Hawaii Kohala volcanic soils	Eric Dubinsky	Missing: Not provided	ERP016879	16S rRNA	V4	FWD:GTGCCAGCMGCCGCGGTAA; REV:GGACTACHVGGGTWTCTAAT	HiSeq	LBNL-Berkeley	CCME	2012-08-28	100	124451	105447	110690	123034	70144	67309	0	TRUE	TRUE	FALSE	FALSE	FALSE	410658	soil metagenome													2012-07-06T00:00:00Z	GAZ:United States of America	20.109	-155.727
S1110	1674.McG.G110715Ly6	Cfa	CTGGCATCTAGC	GTGCCAGCMGCCGCGGTAA	NYC green roofs soil in Staten Island	McG.G110715Ly6	1674	Urban stress is associated with variation in microbial species composition--but not richness--in Manhattan	Krista McGuire	10.1038/ismej.2015.152	ERP016925	16S rRNA	V4	FWD:GTGCCAGCMGCCGCGGTAA; REV:GGACTACHVGGGTWTCTAAT	MiSeq	ANL-Chicago	ANL	2013-10-02	151	26582	18416	19901	25133	13699	13864	11953	TRUE	TRUE	TRUE	FALSE	FALSE	410658	soil metagenome													2012-07-11T00:00:00Z	GAZ:United States of America	40.638	-74.074
S1111	1674.McG.G110718Ha2	Cfa	TAACGGCGCTCT	GTGCCAGCMGCCGCGGTAA	NYC green roof soil in Manhattan	McG.G110718Ha3	1674	Urban stress is associated with variation in microbial species composition--but not richness--in Manhattan	Krista McGuire	10.1038/ismej.2015.152	ERP016925	16S rRNA	V4	FWD:GTGCCAGCMGCCGCGGTAA; REV:GGACTACHVGGGTWTCTAAT	MiSeq	ANL-Chicago	ANL	2013-10-02	151	25250	16675	18208	23881	13503	13471	11153	TRUE	TRUE	TRUE	FALSE	FALSE	410658	soil metagenome													2012-07-11T00:00:00Z	GAZ:United States of America	40.813	-73.939
S1112	1674.McG.G110718Ha3	Cfa	CAGCCGCATATC	GTGCCAGCMGCCGCGGTAA	NYC green roofs soil in Manhattan	McG.G110718Ha3	1674	Urban stress is associated with variation in microbial species composition--but not richness--in Manhattan	Krista McGuire	10.1038/ismej.2015.152	ERP016925	16S rRNA	V4	FWD:GTGCCAGCMGCCGCGGTAA; REV:GGACTACHVGGGTWTCTAAT	MiSeq	ANL-Chicago	ANL	2013-10-02	151	23716	16483	17924	22375	12531	12653	10738	TRUE	TRUE	TRUE	FALSE	FALSE	410658	soil metagenome													2012-07-11T00:00:00Z	GAZ:United States of America	40.813	-73.939
S1113	1674.McG.G110718Ha6	Cfa	GATACGTTCGCA	GTGCCAGCMGCCGCGGTAA	NYC green roofs soil in Manhattan	McG.G110718Ha6	1674	Urban stress is associated with variation in microbial species composition--but not richness--in Manhattan	Krista McGuire	10.1038/ismej.2015.152	ERP016925	16S rRNA	V4	FWD:GTGCCAGCMGCCGCGGTAA; REV:GGACTACHVGGGTWTCTAAT	MiSeq	ANL-Chicago	ANL	2013-10-02	151	24724	16413	17811	23451	12957	13197	11163	TRUE	TRUE	FALSE	FALSE	FALSE	410658	soil metagenome													2012-07-11T00:00:00Z	GAZ:United States of America	40.813	-73.939
S1114	1674.McG.G110719Di1	Cfa	ACACAGTCCTGA	GTGCCAGCMGCCGCGGTAA	NYC green roofs soil in Manhattan	McG.G110719Di1	1674	Urban stress is associated with variation in microbial species composition--but not richness--in Manhattan	Krista McGuire	10.1038/ismej.2015.152	ERP016925	16S rRNA	V4	FWD:GTGCCAGCMGCCGCGGTAA; REV:GGACTACHVGGGTWTCTAAT	MiSeq	ANL-Chicago	ANL	2013-10-02	151	19949	12084	13726	18041	10102	10039	8016	TRUE	TRUE	FALSE	FALSE	FALSE	410658	soil metagenome													2012-07-11T00:00:00Z	GAZ:United States of America	40.809	-73.963
S1115	1674.McG.G110719Di3	Cfa	ATTATACGGCGC	GTGCCAGCMGCCGCGGTAA	NYC green roofs soil in Manhattan	McG.G110719Di3	1674	Urban stress is associated with variation in microbial species composition--but not richness--in Manhattan	Krista McGuire	10.1038/ismej.2015.152	ERP016925	16S rRNA	V4	FWD:GTGCCAGCMGCCGCGGTAA; REV:GGACTACHVGGGTWTCTAAT	MiSeq	ANL-Chicago	ANL	2013-10-02	151	28290	17837	19890	25732	14317	14427	11887	TRUE	TRUE	FALSE	FALSE	FALSE	410658	soil metagenome													2012-07-11T00:00:00Z	GAZ:United States of America	40.809	-73.963
S1116	1674.McG.G110719Di4	Cfa	ATTCAGATGGCA	GTGCCAGCMGCCGCGGTAA	NYC green roofs soil in Manhattan	McG.G110719Di4	1674	Urban stress is associated with variation in microbial species composition--but not richness--in Manhattan	Krista McGuire	10.1038/ismej.2015.152	ERP016925	16S rRNA	V4	FWD:GTGCCAGCMGCCGCGGTAA; REV:GGACTACHVGGGTWTCTAAT	MiSeq	ANL-Chicago	ANL	2013-10-02	151	25643	16223	17873	23376	12702	12660	10242	TRUE	TRUE	FALSE	FALSE	FALSE	410658	soil metagenome													2012-07-11T00:00:00Z	GAZ:United States of America	40.809	-73.963
S1117	1674.McG.G110719Di5	Cfa	TAAACGCGACTC	GTGCCAGCMGCCGCGGTAA	NYC green roofs soil in Manhattan	McG.G110719Di5	1674	Urban stress is associated with variation in microbial species composition--but not richness--in Manhattan	Krista McGuire	10.1038/ismej.2015.152	ERP016925	16S rRNA	V4	FWD:GTGCCAGCMGCCGCGGTAA; REV:GGACTACHVGGGTWTCTAAT	MiSeq	ANL-Chicago	ANL	2013-10-02	151	25282	15812	17528	23175	13020	13041	10512	TRUE	TRUE	FALSE	FALSE	FALSE	410658	soil metagenome													2012-07-11T00:00:00Z	GAZ:United States of America	40.809	-73.963
S1118	1674.McG.G110719Di6	Cfa	CCTCGGGTACTA	GTGCCAGCMGCCGCGGTAA	NYC green roofs soil in Manhattan	McG.G110719Di6	1674	Urban stress is associated with variation in microbial species composition--but not richness--in Manhattan	Krista McGuire	10.1038/ismej.2015.152	ERP016925	16S rRNA	V4	FWD:GTGCCAGCMGCCGCGGTAA; REV:GGACTACHVGGGTWTCTAAT	MiSeq	ANL-Chicago	ANL	2013-10-02	151	19072	12228	13714	17967	10959	10890	8897	TRUE	TRUE	FALSE	FALSE	FALSE	410658	soil metagenome													2012-07-11T00:00:00Z	GAZ:United States of America	40.809	-73.963
S1119	1674.McG.G110719Di7	Cfa	TTCACCTGTATC	GTGCCAGCMGCCGCGGTAA	NYC green roofs soil in Manhattan	McG.G110719Di7	1674	Urban stress is associated with variation in microbial species composition--but not richness--in Manhattan	Krista McGuire	10.1038/ismej.2015.152	ERP016925	16S rRNA	V4	FWD:GTGCCAGCMGCCGCGGTAA; REV:GGACTACHVGGGTWTCTAAT	MiSeq	ANL-Chicago	ANL	2013-10-02	151	19233	12019	13117	17814	11043	10895	8864	TRUE	TRUE	FALSE	FALSE	FALSE	410658	soil metagenome													2012-07-11T00:00:00Z	GAZ:United States of America	40.809	-73.963
S112	1579.WF.1.0	Af	GTATAGTCCGTG	GTGCCAGCMGCCGCGGTAA	soil elevation 1283m	WF-1-0	1579	Hawaii Kohala volcanic soils	Eric Dubinsky	Missing: Not provided	ERP016879	16S rRNA	V4	FWD:GTGCCAGCMGCCGCGGTAA; REV:GGACTACHVGGGTWTCTAAT	HiSeq	LBNL-Berkeley	CCME	2012-08-28	100	86885	73745	76810	85749	49377	47916	0	TRUE	TRUE	FALSE	FALSE	FALSE	410658	soil metagenome													2012-07-06T00:00:00Z	GAZ:United States of America	20.109	-155.727
S1120	1674.McG.P110714Ch1	Cfa	AGCCAGTCATAC	GTGCCAGCMGCCGCGGTAA	NYC park soil in Manhattan	McG.P110714Ch2	1674	Urban stress is associated with variation in microbial species composition--but not richness--in Manhattan	Krista McGuire	10.1038/ismej.2015.152	ERP016925	16S rRNA	V4	FWD:GTGCCAGCMGCCGCGGTAA; REV:GGACTACHVGGGTWTCTAAT	MiSeq	ANL-Chicago	ANL	2013-10-02	151	22736	16221	17619	21221	11883	11903	9438	TRUE	TRUE	FALSE	FALSE	FALSE	410658	soil metagenome													2012-07-11T00:00:00Z	GAZ:United States of America	40.748	-74.001
S1121	1674.McG.P110714Ch2	Cfa	GAGGCTGATTTA	GTGCCAGCMGCCGCGGTAA	NYC park soil in Manhattan	McG.P110714Ch2	1674	Urban stress is associated with variation in microbial species composition--but not richness--in Manhattan	Krista McGuire	10.1038/ismej.2015.152	ERP016925	16S rRNA	V4	FWD:GTGCCAGCMGCCGCGGTAA; REV:GGACTACHVGGGTWTCTAAT	MiSeq	ANL-Chicago	ANL	2013-10-02	151	25303	17555	19374	23658	13886	13892	10869	TRUE	TRUE	TRUE	FALSE	FALSE	410658	soil metagenome													2012-07-11T00:00:00Z	GAZ:United States of America	40.748	-74.001
S1122	1674.McG.P110714Ch3	Cfa	CCAAGATTCGCC	GTGCCAGCMGCCGCGGTAA	NYC park soil in Manhattan	McG.P110714Ch3	1674	Urban stress is associated with variation in microbial species composition--but not richness--in Manhattan	Krista McGuire	10.1038/ismej.2015.152	ERP016925	16S rRNA	V4	FWD:GTGCCAGCMGCCGCGGTAA; REV:GGACTACHVGGGTWTCTAAT	MiSeq	ANL-Chicago	ANL	2013-10-02	151	23976	16722	18309	22526	13304	13299	10635	TRUE	TRUE	FALSE	FALSE	FALSE	410658	soil metagenome													2012-07-11T00:00:00Z	GAZ:United States of America	40.748	-74.001
S1123	1674.McG.P110714Hi1	Cfa	GTTGATACGATG	GTGCCAGCMGCCGCGGTAA	NYC park soil in Brooklyn	McG.P110714Hi1	1674	Urban stress is associated with variation in microbial species composition--but not richness--in Manhattan	Krista McGuire	10.1038/ismej.2015.152	ERP016925	16S rRNA	V4	FWD:GTGCCAGCMGCCGCGGTAA; REV:GGACTACHVGGGTWTCTAAT	MiSeq	ANL-Chicago	ANL	2013-10-02	151	24460	16123	17980	22929	13794	13743	11137	TRUE	TRUE	FALSE	FALSE	FALSE	410658	soil metagenome													2012-07-11T00:00:00Z	GAZ:United States of America	40.747	-74.005
S1124	1674.McG.P110714Hi2	Cfa	CAGACACTTCCG	GTGCCAGCMGCCGCGGTAA	NYC park soil in Brooklyn	McG.P110714Hi2	1674	Urban stress is associated with variation in microbial species composition--but not richness--in Manhattan	Krista McGuire	10.1038/ismej.2015.152	ERP016925	16S rRNA	V4	FWD:GTGCCAGCMGCCGCGGTAA; REV:GGACTACHVGGGTWTCTAAT	MiSeq	ANL-Chicago	ANL	2013-10-02	151	18957	13236	14589	17958	10588	10606	8722	TRUE	TRUE	TRUE	TRUE	TRUE	410658	soil metagenome													2012-07-11T00:00:00Z	GAZ:United States of America	40.747	-74.005
S1125	1674.McG.P110714Hi3	Cfa	TCACCATCCGAG	GTGCCAGCMGCCGCGGTAA	NYC park soil in Brooklyn	McG.P110714Hi3	1674	Urban stress is associated with variation in microbial species composition--but not richness--in Manhattan	Krista McGuire	10.1038/ismej.2015.152	ERP016925	16S rRNA	V4	FWD:GTGCCAGCMGCCGCGGTAA; REV:GGACTACHVGGGTWTCTAAT	MiSeq	ANL-Chicago	ANL	2013-10-02	151	22519	14679	16528	21162	12334	12239	9914	TRUE	TRUE	FALSE	FALSE	FALSE	410658	soil metagenome													2012-07-11T00:00:00Z	GAZ:United States of America	40.747	-74.005
S1126	1674.McG.P110714Jr1	Cfa	ATACTCGGCTGC	GTGCCAGCMGCCGCGGTAA	NYC park soil in Manhattan	McG.P110714Jr1	1674	Urban stress is associated with variation in microbial species composition--but not richness--in Manhattan	Krista McGuire	10.1038/ismej.2015.152	ERP016925	16S rRNA	V4	FWD:GTGCCAGCMGCCGCGGTAA; REV:GGACTACHVGGGTWTCTAAT	MiSeq	ANL-Chicago	ANL	2013-10-02	151	23022	16308	17522	21491	12109	12136	9965	TRUE	TRUE	FALSE	FALSE	FALSE	410658	soil metagenome													2012-07-11T00:00:00Z	GAZ:United States of America	40.826	-73.94
S1127	1674.McG.P110714Jr3	Cfa	AGCTTACCGACC	GTGCCAGCMGCCGCGGTAA	NYC park soil in Manhattan	McG.P110714Jr3	1674	Urban stress is associated with variation in microbial species composition--but not richness--in Manhattan	Krista McGuire	10.1038/ismej.2015.152	ERP016925	16S rRNA	V4	FWD:GTGCCAGCMGCCGCGGTAA; REV:GGACTACHVGGGTWTCTAAT	MiSeq	ANL-Chicago	ANL	2013-10-02	151	27620	18621	20294	25426	14665	14822	12295	TRUE	TRUE	FALSE	FALSE	FALSE	410658	soil metagenome													2012-07-11T00:00:00Z	GAZ:United States of America	40.826	-73.94
S1128	1674.McG.P110715Ly1	Cfa	CAAACGCACTAA	GTGCCAGCMGCCGCGGTAA	NYC park soil in Staten Island	McG.P110715Ly1	1674	Urban stress is associated with variation in microbial species composition--but not richness--in Manhattan	Krista McGuire	10.1038/ismej.2015.152	ERP016925	16S rRNA	V4	FWD:GTGCCAGCMGCCGCGGTAA; REV:GGACTACHVGGGTWTCTAAT	MiSeq	ANL-Chicago	ANL	2013-10-02	151	14837	10411	11230	13699	7361	7322	5754	TRUE	TRUE	FALSE	FALSE	FALSE	410658	soil metagenome													2012-07-11T00:00:00Z	GAZ:United States of America	40.638	-74.074
S1129	1674.McG.P110715Ly2	Cfa	GAACAAAGAGCG	GTGCCAGCMGCCGCGGTAA	NYC park soil in Staten Island	McG.P110715Ly2	1674	Urban stress is associated with variation in microbial species composition--but not richness--in Manhattan	Krista McGuire	10.1038/ismej.2015.152	ERP016925	16S rRNA	V4	FWD:GTGCCAGCMGCCGCGGTAA; REV:GGACTACHVGGGTWTCTAAT	MiSeq	ANL-Chicago	ANL	2013-10-02	151	22460	15201	16297	20425	10668	10578	8418	TRUE	TRUE	FALSE	FALSE	FALSE	410658	soil metagenome													2012-07-11T00:00:00Z	GAZ:United States of America	40.638	-74.074
S113	1579.WF.1.15	Af	TCTGCGAGTCTG	GTGCCAGCMGCCGCGGTAA	soil elevation 1283m	WF-1-15	1579	Hawaii Kohala volcanic soils	Eric Dubinsky	Missing: Not provided	ERP016879	16S rRNA	V4	FWD:GTGCCAGCMGCCGCGGTAA; REV:GGACTACHVGGGTWTCTAAT	HiSeq	LBNL-Berkeley	CCME	2012-08-28	100	78042	62548	69147	77080	45156	42989	0	TRUE	TRUE	FALSE	FALSE	FALSE	410658	soil metagenome													2012-07-06T00:00:00Z	GAZ:United States of America	20.109	-155.727
S1130	1674.McG.P110715Ly3	Cfa	GCTAAGTGATGT	GTGCCAGCMGCCGCGGTAA	NYC park soil in Staten Island	McG.P110715Ly3	1674	Urban stress is associated with variation in microbial species composition--but not richness--in Manhattan	Krista McGuire	10.1038/ismej.2015.152	ERP016925	16S rRNA	V4	FWD:GTGCCAGCMGCCGCGGTAA; REV:GGACTACHVGGGTWTCTAAT	MiSeq	ANL-Chicago	ANL	2013-10-02	151	14691	10050	10788	13460	7215	7121	5570	TRUE	TRUE	TRUE	FALSE	FALSE	410658	soil metagenome													2012-07-11T00:00:00Z	GAZ:United States of America	40.638	-74.074
S1131	1674.McG.P110718Cps1	Cfa	TGAAAGCGGCGA	GTGCCAGCMGCCGCGGTAA	NYC park soil in Manhattan	McG.P110718Cps1	1674	Urban stress is associated with variation in microbial species composition--but not richness--in Manhattan	Krista McGuire	10.1038/ismej.2015.152	ERP016925	16S rRNA	V4	FWD:GTGCCAGCMGCCGCGGTAA; REV:GGACTACHVGGGTWTCTAAT	MiSeq	ANL-Chicago	ANL	2013-10-02	151	24102	15744	17128	21625	11633	11536	8926	TRUE	TRUE	FALSE	FALSE	FALSE	410658	soil metagenome													2012-07-11T00:00:00Z	GAZ:United States of America	40.777	-73.975
S1132	1674.McG.P110718Cps2	Cfa	GGTTACGGTTAC	GTGCCAGCMGCCGCGGTAA	NYC park soil in Manhattan	McG.P110718Cps2	1674	Urban stress is associated with variation in microbial species composition--but not richness--in Manhattan	Krista McGuire	10.1038/ismej.2015.152	ERP016925	16S rRNA	V4	FWD:GTGCCAGCMGCCGCGGTAA; REV:GGACTACHVGGGTWTCTAAT	MiSeq	ANL-Chicago	ANL	2013-10-02	151	27497	18925	20428	25305	13502	13553	10997	TRUE	TRUE	TRUE	FALSE	FALSE	410658	soil metagenome													2012-07-11T00:00:00Z	GAZ:United States of America	40.777	-73.975
S1133	1674.McG.P110718Cps3	Cfa	ACATCAGGTCAC	GTGCCAGCMGCCGCGGTAA	NYC park soil in Manhattan	McG.P110718Cps3	1674	Urban stress is associated with variation in microbial species composition--but not richness--in Manhattan	Krista McGuire	10.1038/ismej.2015.152	ERP016925	16S rRNA	V4	FWD:GTGCCAGCMGCCGCGGTAA; REV:GGACTACHVGGGTWTCTAAT	MiSeq	ANL-Chicago	ANL	2013-10-02	151	23142	16281	17655	21506	11684	11658	9555	TRUE	TRUE	FALSE	FALSE	FALSE	410658	soil metagenome													2012-07-11T00:00:00Z	GAZ:United States of America	40.777	-73.975
S1134	1674.McG.P110718Gl1	Cfa	TCCACCCTCTAT	GTGCCAGCMGCCGCGGTAA	NYC park soil in Manhattan	McG.P110718Gl1	1674	Urban stress is associated with variation in microbial species composition--but not richness--in Manhattan	Krista McGuire	10.1038/ismej.2015.152	ERP016925	16S rRNA	V4	FWD:GTGCCAGCMGCCGCGGTAA; REV:GGACTACHVGGGTWTCTAAT	MiSeq	ANL-Chicago	ANL	2013-10-02	151	23607	14824	16300	21640	12094	11987	9340	TRUE	TRUE	TRUE	FALSE	FALSE	410658	soil metagenome													2012-07-11T00:00:00Z	GAZ:United States of America	40.777	-73.975
S1135	1674.McG.P110718Gl2	Cfa	TCGTGACGCTAA	GTGCCAGCMGCCGCGGTAA	NYC park soil in Manhattan	McG.P110718Gl2	1674	Urban stress is associated with variation in microbial species composition--but not richness--in Manhattan	Krista McGuire	10.1038/ismej.2015.152	ERP016925	16S rRNA	V4	FWD:GTGCCAGCMGCCGCGGTAA; REV:GGACTACHVGGGTWTCTAAT	MiSeq	ANL-Chicago	ANL	2013-10-02	151	25460	16122	17509	23183	12608	12498	9825	TRUE	TRUE	FALSE	FALSE	FALSE	410658	soil metagenome													2012-07-11T00:00:00Z	GAZ:United States of America	40.777	-73.975
S1136	1674.McG.P110718Gl3	Cfa	ACGGCTAGTTCC	GTGCCAGCMGCCGCGGTAA	NYC park soil in Manhattan	McG.P110718Gl3	1674	Urban stress is associated with variation in microbial species composition--but not richness--in Manhattan	Krista McGuire	10.1038/ismej.2015.152	ERP016925	16S rRNA	V4	FWD:GTGCCAGCMGCCGCGGTAA; REV:GGACTACHVGGGTWTCTAAT	MiSeq	ANL-Chicago	ANL	2013-10-02	151	29155	18456	20125	26659	14777	14548	11402	TRUE	TRUE	FALSE	FALSE	FALSE	410658	soil metagenome													2012-07-11T00:00:00Z	GAZ:United States of America	40.777	-73.975
S1137	1674.McG.P110718Nm1	Cfa	TGAACTAGCGTC	GTGCCAGCMGCCGCGGTAA	NYC park soil in the Bronx	McG.P110718Nm1	1674	Urban stress is associated with variation in microbial species composition--but not richness--in Manhattan	Krista McGuire	10.1038/ismej.2015.152	ERP016925	16S rRNA	V4	FWD:GTGCCAGCMGCCGCGGTAA; REV:GGACTACHVGGGTWTCTAAT	MiSeq	ANL-Chicago	ANL	2013-10-02	151	25232	16861	18265	22947	11980	12002	9717	TRUE	TRUE	FALSE	FALSE	FALSE	410658	soil metagenome													2012-07-11T00:00:00Z	GAZ:United States of America	40.777	-73.975
S1138	1674.McG.P110718Nm2	Cfa	TCCGAGTCACCA	GTGCCAGCMGCCGCGGTAA	NYC park soil in the Bronx	McG.P110718Nm2	1674	Urban stress is associated with variation in microbial species composition--but not richness--in Manhattan	Krista McGuire	10.1038/ismej.2015.152	ERP016925	16S rRNA	V4	FWD:GTGCCAGCMGCCGCGGTAA; REV:GGACTACHVGGGTWTCTAAT	MiSeq	ANL-Chicago	ANL	2013-10-02	151	26065	17391	18572	24121	12828	12777	10361	TRUE	TRUE	FALSE	FALSE	FALSE	410658	soil metagenome													2012-07-11T00:00:00Z	GAZ:United States of America	40.777	-73.975
S1139	1674.McG.P110718Nm3	Cfa	TCCTCTTTGGTC	GTGCCAGCMGCCGCGGTAA	NYC park soil in Manhattan	McG.P110718Nm3	1674	Urban stress is associated with variation in microbial species composition--but not richness--in Manhattan	Krista McGuire	10.1038/ismej.2015.152	ERP016925	16S rRNA	V4	FWD:GTGCCAGCMGCCGCGGTAA; REV:GGACTACHVGGGTWTCTAAT	MiSeq	ANL-Chicago	ANL	2013-10-02	151	28490	19237	20744	26071	13789	13832	10923	TRUE	TRUE	FALSE	FALSE	FALSE	410658	soil metagenome													2012-07-11T00:00:00Z	GAZ:United States of America	40.777	-73.975
S114	1579.C.4.30	Af	GTGACGTTAGTC	GTGCCAGCMGCCGCGGTAA	soil elevation 256m	C-4-30	1579	Hawaii Kohala volcanic soils	Eric Dubinsky	Missing: Not provided	ERP016879	16S rRNA	V4	FWD:GTGCCAGCMGCCGCGGTAA; REV:GGACTACHVGGGTWTCTAAT	HiSeq	LBNL-Berkeley	CCME	2012-08-28	100	92517	77707	81314	91720	65235	58200	0	TRUE	TRUE	FALSE	FALSE	FALSE	410658	soil metagenome													2012-07-06T00:00:00Z	GAZ:United States of America	20.092	-155.845
S1140	1674.McG.P110718Sm1	Cfa	GCACTGGCATAT	GTGCCAGCMGCCGCGGTAA	NYC park soil in Manhattan	McG.P110718Sm1	1674	Urban stress is associated with variation in microbial species composition--but not richness--in Manhattan	Krista McGuire	10.1038/ismej.2015.152	ERP016925	16S rRNA	V4	FWD:GTGCCAGCMGCCGCGGTAA; REV:GGACTACHVGGGTWTCTAAT	MiSeq	ANL-Chicago	ANL	2013-10-02	151	22406	14601	16055	20343	11634	11555	9137	TRUE	TRUE	FALSE	FALSE	FALSE	410658	soil metagenome													2012-07-11T00:00:00Z	GAZ:United States of America	40.777	-73.975
S1141	1674.McG.P110718Sm2	Cfa	GGCATTAGTTGA	GTGCCAGCMGCCGCGGTAA	NYC park soil in Manhattan	McG.P110718Sm2	1674	Urban stress is associated with variation in microbial species composition--but not richness--in Manhattan	Krista McGuire	10.1038/ismej.2015.152	ERP016925	16S rRNA	V4	FWD:GTGCCAGCMGCCGCGGTAA; REV:GGACTACHVGGGTWTCTAAT	MiSeq	ANL-Chicago	ANL	2013-10-02	151	24580	16175	17664	22525	12705	12625	10226	TRUE	TRUE	FALSE	FALSE	FALSE	410658	soil metagenome													2012-07-11T00:00:00Z	GAZ:United States of America	40.777	-73.975
S1142	1674.McG.P110718Sm3	Cfa	CGGTAGTTGATC	GTGCCAGCMGCCGCGGTAA	NYC park soil in Manhattan	McG.P110718Sm3	1674	Urban stress is associated with variation in microbial species composition--but not richness--in Manhattan	Krista McGuire	10.1038/ismej.2015.152	ERP016925	16S rRNA	V4	FWD:GTGCCAGCMGCCGCGGTAA; REV:GGACTACHVGGGTWTCTAAT	MiSeq	ANL-Chicago	ANL	2013-10-02	151	20010	13565	15025	18170	9881	9850	7990	TRUE	TRUE	FALSE	FALSE	FALSE	410658	soil metagenome													2012-07-11T00:00:00Z	GAZ:United States of America	40.777	-73.975
S1143	1674.McG.P110718Wd1	Cfa	GGACAGTGTATT	GTGCCAGCMGCCGCGGTAA	NYC park soil in Brooklyn	McG.P110718Wd1	1674	Urban stress is associated with variation in microbial species composition--but not richness--in Manhattan	Krista McGuire	10.1038/ismej.2015.152	ERP016925	16S rRNA	V4	FWD:GTGCCAGCMGCCGCGGTAA; REV:GGACTACHVGGGTWTCTAAT	MiSeq	ANL-Chicago	ANL	2013-10-02	151	26367	18167	19653	24057	13652	13529	9900	TRUE	TRUE	FALSE	FALSE	FALSE	410658	soil metagenome													2012-07-11T00:00:00Z	GAZ:United States of America	40.777	-73.975
S1144	1674.McG.P110718Wd2	Cfa	ACACGACTATAG	GTGCCAGCMGCCGCGGTAA	NYC park soil in Brooklyn	McG.P110718Wd2	1674	Urban stress is associated with variation in microbial species composition--but not richness--in Manhattan	Krista McGuire	10.1038/ismej.2015.152	ERP016925	16S rRNA	V4	FWD:GTGCCAGCMGCCGCGGTAA; REV:GGACTACHVGGGTWTCTAAT	MiSeq	ANL-Chicago	ANL	2013-10-02	151	31886	22014	23806	29238	15216	15309	12562	TRUE	TRUE	FALSE	FALSE	FALSE	410658	soil metagenome													2012-07-11T00:00:00Z	GAZ:United States of America	40.777	-73.975
S1145	1674.McG.P110718Wd3	Cfa	GTGTAGGTGCTT	GTGCCAGCMGCCGCGGTAA	NYC park soil in the Bronx	McG.P110718Wd3	1674	Urban stress is associated with variation in microbial species composition--but not richness--in Manhattan	Krista McGuire	10.1038/ismej.2015.152	ERP016925	16S rRNA	V4	FWD:GTGCCAGCMGCCGCGGTAA; REV:GGACTACHVGGGTWTCTAAT	MiSeq	ANL-Chicago	ANL	2013-10-02	151	27966	18870	20231	25087	13515	13444	10169	TRUE	TRUE	FALSE	FALSE	FALSE	410658	soil metagenome													2012-07-11T00:00:00Z	GAZ:United States of America	40.777	-73.975
S1146	1721.B11B	Cfa	GTGTATCGCCAC	GTGCCAGCMGCCGCGGTAA	barley soil sample B11B	B11B	1721	Comparative analysis of the microbial communities in agricultural soil amended with enhanced biochars or traditional fertilisers	Torsten Thomas	10.1016/j.agee.2014.04.006	ERP016937	16S rRNA	V4	FWD:GTGCCAGCMGCCGCGGTAA; REV:GGACTACHVGGGTWTCTAAT	HiSeq	ANL-Chicago	CCME	2014-03-01	138	63913	51844	55231	63617	45414	45214	7506	TRUE	TRUE	FALSE	FALSE	FALSE	1214127	activated carbon metagenome													2011-11-16T00:00:00Z	GAZ:Australia	-28.833	153.417
S1147	1721.B11M	Cfa	AGCCTCATGATG	GTGCCAGCMGCCGCGGTAA	barley soil sample B11M	B11M	1721	Comparative analysis of the microbial communities in agricultural soil amended with enhanced biochars or traditional fertilisers	Torsten Thomas	10.1016/j.agee.2014.04.006	ERP016937	16S rRNA	V4	FWD:GTGCCAGCMGCCGCGGTAA; REV:GGACTACHVGGGTWTCTAAT	HiSeq	ANL-Chicago	CCME	2014-03-01	138	74716	70464	71568	74455	59829	58510	10434	TRUE	TRUE	FALSE	FALSE	FALSE	1214127	activated carbon metagenome													2011-11-16T00:00:00Z	GAZ:Australia	-28.833	153.417
S1148	1721.B11T	Cfa	GTTATGACGGAT	GTGCCAGCMGCCGCGGTAA	barley soil sample B11T	B11T	1721	Comparative analysis of the microbial communities in agricultural soil amended with enhanced biochars or traditional fertilisers	Torsten Thomas	10.1016/j.agee.2014.04.006	ERP016937	16S rRNA	V4	FWD:GTGCCAGCMGCCGCGGTAA; REV:GGACTACHVGGGTWTCTAAT	HiSeq	ANL-Chicago	CCME	2014-03-01	138	47123	43202	43772	46973	36267	35530	5840	TRUE	TRUE	FALSE	FALSE	FALSE	1214127	activated carbon metagenome													2011-11-16T00:00:00Z	GAZ:Australia	-28.833	153.417
S1149	1721.B12B	Cfa	TGAATCGAAGCT	GTGCCAGCMGCCGCGGTAA	barley soil sample B12B	B12B	1721	Comparative analysis of the microbial communities in agricultural soil amended with enhanced biochars or traditional fertilisers	Torsten Thomas	10.1016/j.agee.2014.04.006	ERP016937	16S rRNA	V4	FWD:GTGCCAGCMGCCGCGGTAA; REV:GGACTACHVGGGTWTCTAAT	HiSeq	ANL-Chicago	CCME	2014-03-01	138	97588	85253	85768	97208	77184	75999	12324	TRUE	TRUE	FALSE	FALSE	FALSE	1214127	activated carbon metagenome													2011-11-16T00:00:00Z	GAZ:Australia	-28.833	153.417
S115	1579.D.1.0	Af	GTCGGAAATTGT	GTGCCAGCMGCCGCGGTAA	soil elevation 356m	D-1-0	1579	Hawaii Kohala volcanic soils	Eric Dubinsky	Missing: Not provided	ERP016879	16S rRNA	V4	FWD:GTGCCAGCMGCCGCGGTAA; REV:GGACTACHVGGGTWTCTAAT	HiSeq	LBNL-Berkeley	CCME	2012-08-28	100	74926	60067	62503	72231	35000	33632	0	TRUE	TRUE	TRUE	FALSE	FALSE	410658	soil metagenome													2012-07-06T00:00:00Z	GAZ:United States of America	20.086	-155.829
S1150	1721.B12M	Cfa	ACGTGAGGAACG	GTGCCAGCMGCCGCGGTAA	barley soil sample B12M	B12M	1721	Comparative analysis of the microbial communities in agricultural soil amended with enhanced biochars or traditional fertilisers	Torsten Thomas	10.1016/j.agee.2014.04.006	ERP016937	16S rRNA	V4	FWD:GTGCCAGCMGCCGCGGTAA; REV:GGACTACHVGGGTWTCTAAT	HiSeq	ANL-Chicago	CCME	2014-03-01	138	207842	162203	173753	206871	157193	156957	26722	TRUE	TRUE	FALSE	FALSE	FALSE	1214127	activated carbon metagenome													2011-11-16T00:00:00Z	GAZ:Australia	-28.833	153.417
S1151	1721.B12T	Cfa	CCAAACTCGTCG	GTGCCAGCMGCCGCGGTAA	barley soil sample B12T	B12T	1721	Comparative analysis of the microbial communities in agricultural soil amended with enhanced biochars or traditional fertilisers	Torsten Thomas	10.1016/j.agee.2014.04.006	ERP016937	16S rRNA	V4	FWD:GTGCCAGCMGCCGCGGTAA; REV:GGACTACHVGGGTWTCTAAT	HiSeq	ANL-Chicago	CCME	2014-03-01	138	39861	34001	36305	39729	31367	30892	5022	TRUE	TRUE	FALSE	FALSE	FALSE	1214127	activated carbon metagenome													2011-11-16T00:00:00Z	GAZ:Australia	-28.833	153.417
S1152	1721.B15B	Cfa	ATCGTGTGTTGG	GTGCCAGCMGCCGCGGTAA	barley soil sample B15B	B15B	1721	Comparative analysis of the microbial communities in agricultural soil amended with enhanced biochars or traditional fertilisers	Torsten Thomas	10.1016/j.agee.2014.04.006	ERP016937	16S rRNA	V4	FWD:GTGCCAGCMGCCGCGGTAA; REV:GGACTACHVGGGTWTCTAAT	HiSeq	ANL-Chicago	CCME	2014-03-01	138	146762	112039	120905	145407	84860	86109	13167	TRUE	TRUE	FALSE	FALSE	FALSE	1214127	activated carbon metagenome													2011-11-16T00:00:00Z	GAZ:Australia	-28.833	153.417
S1153	1721.B15M	Cfa	TATAGGCTCCGC	GTGCCAGCMGCCGCGGTAA	barley soil sample B15M	B15M	1721	Comparative analysis of the microbial communities in agricultural soil amended with enhanced biochars or traditional fertilisers	Torsten Thomas	10.1016/j.agee.2014.04.006	ERP016937	16S rRNA	V4	FWD:GTGCCAGCMGCCGCGGTAA; REV:GGACTACHVGGGTWTCTAAT	HiSeq	ANL-Chicago	CCME	2014-03-01	138	37391	31699	33894	37248	30317	29745	5628	TRUE	TRUE	FALSE	FALSE	FALSE	1214127	activated carbon metagenome													2011-11-16T00:00:00Z	GAZ:Australia	-28.833	153.417
S1154	1721.B15T	Cfa	CTGCAGTAAGTA	GTGCCAGCMGCCGCGGTAA	barley soil sample B15T	B15T	1721	Comparative analysis of the microbial communities in agricultural soil amended with enhanced biochars or traditional fertilisers	Torsten Thomas	10.1016/j.agee.2014.04.006	ERP016937	16S rRNA	V4	FWD:GTGCCAGCMGCCGCGGTAA; REV:GGACTACHVGGGTWTCTAAT	HiSeq	ANL-Chicago	CCME	2014-03-01	138	228171	174296	199510	227228	166817	167759	25363	TRUE	TRUE	FALSE	FALSE	FALSE	1214127	activated carbon metagenome													2011-11-16T00:00:00Z	GAZ:Australia	-28.833	153.417
S1155	1721.B16B	Cfa	TCTGGGCATTGA	GTGCCAGCMGCCGCGGTAA	barley soil sample B16B	B16B	1721	Comparative analysis of the microbial communities in agricultural soil amended with enhanced biochars or traditional fertilisers	Torsten Thomas	10.1016/j.agee.2014.04.006	ERP016937	16S rRNA	V4	FWD:GTGCCAGCMGCCGCGGTAA; REV:GGACTACHVGGGTWTCTAAT	HiSeq	ANL-Chicago	CCME	2014-03-01	138	57987	48841	52421	57425	43986	43669	8139	TRUE	TRUE	FALSE	FALSE	FALSE	1214127	activated carbon metagenome													2011-11-16T00:00:00Z	GAZ:Australia	-28.833	153.417
S1156	1721.B16M	Cfa	GCACTATACGCA	GTGCCAGCMGCCGCGGTAA	barley soil sample B16M	B16M	1721	Comparative analysis of the microbial communities in agricultural soil amended with enhanced biochars or traditional fertilisers	Torsten Thomas	10.1016/j.agee.2014.04.006	ERP016937	16S rRNA	V4	FWD:GTGCCAGCMGCCGCGGTAA; REV:GGACTACHVGGGTWTCTAAT	HiSeq	ANL-Chicago	CCME	2014-03-01	138	56610	46973	48802	56423	43856	43143	7026	TRUE	TRUE	TRUE	TRUE	TRUE	1214127	activated carbon metagenome													2011-11-16T00:00:00Z	GAZ:Australia	-28.833	153.417
S1157	1721.B16T	Cfa	CTTCCGCAGACA	GTGCCAGCMGCCGCGGTAA	barley soil sample B16T	B16T	1721	Comparative analysis of the microbial communities in agricultural soil amended with enhanced biochars or traditional fertilisers	Torsten Thomas	10.1016/j.agee.2014.04.006	ERP016937	16S rRNA	V4	FWD:GTGCCAGCMGCCGCGGTAA; REV:GGACTACHVGGGTWTCTAAT	HiSeq	ANL-Chicago	CCME	2014-03-01	138	104827	82270	89838	104290	66917	67670	10128	TRUE	TRUE	FALSE	FALSE	FALSE	1214127	activated carbon metagenome													2011-11-16T00:00:00Z	GAZ:Australia	-28.833	153.417
S1158	1721.B17B	Cfa	CTTGCATACCGG	GTGCCAGCMGCCGCGGTAA	barley soil sample B17B	B17B	1721	Comparative analysis of the microbial communities in agricultural soil amended with enhanced biochars or traditional fertilisers	Torsten Thomas	10.1016/j.agee.2014.04.006	ERP016937	16S rRNA	V4	FWD:GTGCCAGCMGCCGCGGTAA; REV:GGACTACHVGGGTWTCTAAT	HiSeq	ANL-Chicago	CCME	2014-03-01	138	39282	30957	33659	39013	27067	27105	4154	TRUE	TRUE	FALSE	FALSE	FALSE	1214127	activated carbon metagenome													2011-11-16T00:00:00Z	GAZ:Australia	-28.833	153.417
S1159	1721.B17M	Cfa	TTAAACCGCGCC	GTGCCAGCMGCCGCGGTAA	barley soil sample B17M	B17M	1721	Comparative analysis of the microbial communities in agricultural soil amended with enhanced biochars or traditional fertilisers	Torsten Thomas	10.1016/j.agee.2014.04.006	ERP016937	16S rRNA	V4	FWD:GTGCCAGCMGCCGCGGTAA; REV:GGACTACHVGGGTWTCTAAT	HiSeq	ANL-Chicago	CCME	2014-03-01	138	79365	62354	65816	78911	58857	58252	8879	TRUE	TRUE	FALSE	FALSE	FALSE	1214127	activated carbon metagenome													2011-11-16T00:00:00Z	GAZ:Australia	-28.833	153.417
S116	1579.D.1.15	Af	GACTCAACCAGT	GTGCCAGCMGCCGCGGTAA	soil elevation 356m	D-1-15	1579	Hawaii Kohala volcanic soils	Eric Dubinsky	Missing: Not provided	ERP016879	16S rRNA	V4	FWD:GTGCCAGCMGCCGCGGTAA; REV:GGACTACHVGGGTWTCTAAT	HiSeq	LBNL-Berkeley	CCME	2012-08-28	100	58727	46360	49790	57362	30983	29877	0	TRUE	TRUE	FALSE	FALSE	FALSE	410658	soil metagenome													2012-07-06T00:00:00Z	GAZ:United States of America	20.086	-155.829
S1160	1721.B17T	Cfa	CCAATGATAAGC	GTGCCAGCMGCCGCGGTAA	barley soil sample B17T	B17T	1721	Comparative analysis of the microbial communities in agricultural soil amended with enhanced biochars or traditional fertilisers	Torsten Thomas	10.1016/j.agee.2014.04.006	ERP016937	16S rRNA	V4	FWD:GTGCCAGCMGCCGCGGTAA; REV:GGACTACHVGGGTWTCTAAT	HiSeq	ANL-Chicago	CCME	2014-03-01	138	107268	90315	95045	106799	71095	71767	12674	TRUE	TRUE	FALSE	FALSE	FALSE	1214127	activated carbon metagenome													2011-11-16T00:00:00Z	GAZ:Australia	-28.833	153.417
S1161	1721.B18B	Cfa	TCAGGACGTATC	GTGCCAGCMGCCGCGGTAA	barley soil sample B18B	B18B	1721	Comparative analysis of the microbial communities in agricultural soil amended with enhanced biochars or traditional fertilisers	Torsten Thomas	10.1016/j.agee.2014.04.006	ERP016937	16S rRNA	V4	FWD:GTGCCAGCMGCCGCGGTAA; REV:GGACTACHVGGGTWTCTAAT	HiSeq	ANL-Chicago	CCME	2014-03-01	138	210521	176663	182199	209665	158539	157274	25918	TRUE	TRUE	FALSE	FALSE	FALSE	1214127	activated carbon metagenome													2011-11-16T00:00:00Z	GAZ:Australia	-28.833	153.417
S1162	1721.B18M	Cfa	GGTCTAGGTCTA	GTGCCAGCMGCCGCGGTAA	barley soil sample B18M	B18M	1721	Comparative analysis of the microbial communities in agricultural soil amended with enhanced biochars or traditional fertilisers	Torsten Thomas	10.1016/j.agee.2014.04.006	ERP016937	16S rRNA	V4	FWD:GTGCCAGCMGCCGCGGTAA; REV:GGACTACHVGGGTWTCTAAT	HiSeq	ANL-Chicago	CCME	2014-03-01	138	87271	79888	81785	86782	56007	56462	9658	TRUE	TRUE	FALSE	FALSE	FALSE	1214127	activated carbon metagenome													2011-11-16T00:00:00Z	GAZ:Australia	-28.833	153.417
S1163	1721.B18T	Cfa	GTGCACGATAAT	GTGCCAGCMGCCGCGGTAA	barley soil sample B18T	B18T	1721	Comparative analysis of the microbial communities in agricultural soil amended with enhanced biochars or traditional fertilisers	Torsten Thomas	10.1016/j.agee.2014.04.006	ERP016937	16S rRNA	V4	FWD:GTGCCAGCMGCCGCGGTAA; REV:GGACTACHVGGGTWTCTAAT	HiSeq	ANL-Chicago	CCME	2014-03-01	138	104647	73021	76550	102802	58326	60136	11219	TRUE	TRUE	FALSE	FALSE	FALSE	1214127	activated carbon metagenome													2011-11-16T00:00:00Z	GAZ:Australia	-28.833	153.417
S1164	1721.B19B	Cfa	GTCGCTTGCACA	GTGCCAGCMGCCGCGGTAA	barley soil sample B19B	B19B	1721	Comparative analysis of the microbial communities in agricultural soil amended with enhanced biochars or traditional fertilisers	Torsten Thomas	10.1016/j.agee.2014.04.006	ERP016937	16S rRNA	V4	FWD:GTGCCAGCMGCCGCGGTAA; REV:GGACTACHVGGGTWTCTAAT	HiSeq	ANL-Chicago	CCME	2014-03-01	138	77979	63827	66095	77671	60472	59637	9762	TRUE	TRUE	FALSE	FALSE	FALSE	1214127	activated carbon metagenome													2011-11-16T00:00:00Z	GAZ:Australia	-28.833	153.417
S1165	1721.B19M	Cfa	GAATATACCTGG	GTGCCAGCMGCCGCGGTAA	barley soil sample B19M	B19M	1721	Comparative analysis of the microbial communities in agricultural soil amended with enhanced biochars or traditional fertilisers	Torsten Thomas	10.1016/j.agee.2014.04.006	ERP016937	16S rRNA	V4	FWD:GTGCCAGCMGCCGCGGTAA; REV:GGACTACHVGGGTWTCTAAT	HiSeq	ANL-Chicago	CCME	2014-03-01	138	76360	60993	66246	76020	54406	54537	8969	TRUE	TRUE	FALSE	FALSE	FALSE	1214127	activated carbon metagenome													2011-11-16T00:00:00Z	GAZ:Australia	-28.833	153.417
S1166	1721.B19T	Cfa	GAAAGGTGAGAA	GTGCCAGCMGCCGCGGTAA	barley soil sample B19T	B19T	1721	Comparative analysis of the microbial communities in agricultural soil amended with enhanced biochars or traditional fertilisers	Torsten Thomas	10.1016/j.agee.2014.04.006	ERP016937	16S rRNA	V4	FWD:GTGCCAGCMGCCGCGGTAA; REV:GGACTACHVGGGTWTCTAAT	HiSeq	ANL-Chicago	CCME	2014-03-01	138	69694	56939	59512	69363	45918	46770	7810	TRUE	TRUE	FALSE	FALSE	FALSE	1214127	activated carbon metagenome													2011-11-16T00:00:00Z	GAZ:Australia	-28.833	153.417
S1167	1721.B20B	Cfa	TAGTGCATTCGG	GTGCCAGCMGCCGCGGTAA	barley soil sample B20B	B20B	1721	Comparative analysis of the microbial communities in agricultural soil amended with enhanced biochars or traditional fertilisers	Torsten Thomas	10.1016/j.agee.2014.04.006	ERP016937	16S rRNA	V4	FWD:GTGCCAGCMGCCGCGGTAA; REV:GGACTACHVGGGTWTCTAAT	HiSeq	ANL-Chicago	CCME	2014-03-01	138	179260	163257	167774	178549	132971	132631	26850	TRUE	TRUE	FALSE	FALSE	FALSE	1214127	activated carbon metagenome													2011-11-16T00:00:00Z	GAZ:Australia	-28.833	153.417
S1168	1721.B20M	Cfa	AATATCGGGATC	GTGCCAGCMGCCGCGGTAA	barley soil sample B20M	B20M	1721	Comparative analysis of the microbial communities in agricultural soil amended with enhanced biochars or traditional fertilisers	Torsten Thomas	10.1016/j.agee.2014.04.006	ERP016937	16S rRNA	V4	FWD:GTGCCAGCMGCCGCGGTAA; REV:GGACTACHVGGGTWTCTAAT	HiSeq	ANL-Chicago	CCME	2014-03-01	138	67576	53532	57520	67085	42664	43431	6715	TRUE	TRUE	FALSE	FALSE	FALSE	1214127	activated carbon metagenome													2011-11-16T00:00:00Z	GAZ:Australia	-28.833	153.417
S1169	1721.B20T	Cfa	TCTACCACGAAG	GTGCCAGCMGCCGCGGTAA	barley soil sample B20T	B20T	1721	Comparative analysis of the microbial communities in agricultural soil amended with enhanced biochars or traditional fertilisers	Torsten Thomas	10.1016/j.agee.2014.04.006	ERP016937	16S rRNA	V4	FWD:GTGCCAGCMGCCGCGGTAA; REV:GGACTACHVGGGTWTCTAAT	HiSeq	ANL-Chicago	CCME	2014-03-01	138	64152	53550	56792	63906	45902	46104	7465	TRUE	TRUE	FALSE	FALSE	FALSE	1214127	activated carbon metagenome													2011-11-16T00:00:00Z	GAZ:Australia	-28.833	153.417
S117	1579.D.1.30	Af	TCACTTGGTGCG	GTGCCAGCMGCCGCGGTAA	soil elevation 356m	D-1-30	1579	Hawaii Kohala volcanic soils	Eric Dubinsky	Missing: Not provided	ERP016879	16S rRNA	V4	FWD:GTGCCAGCMGCCGCGGTAA; REV:GGACTACHVGGGTWTCTAAT	HiSeq	LBNL-Berkeley	CCME	2012-08-28	100	49080	37405	39721	48288	28475	26456	0	TRUE	TRUE	FALSE	FALSE	FALSE	410658	soil metagenome													2012-07-06T00:00:00Z	GAZ:United States of America	20.086	-155.829
S1170	1721.B21B	Cfa	CGGATTGCTGTA	GTGCCAGCMGCCGCGGTAA	barley soil sample B21B	B21B	1721	Comparative analysis of the microbial communities in agricultural soil amended with enhanced biochars or traditional fertilisers	Torsten Thomas	10.1016/j.agee.2014.04.006	ERP016937	16S rRNA	V4	FWD:GTGCCAGCMGCCGCGGTAA; REV:GGACTACHVGGGTWTCTAAT	HiSeq	ANL-Chicago	CCME	2014-03-01	138	116316	102065	106779	115887	89317	88486	14549	TRUE	TRUE	FALSE	FALSE	FALSE	1214127	activated carbon metagenome													2011-11-16T00:00:00Z	GAZ:Australia	-28.833	153.417
S1171	1721.B23B	Cfa	CTAGCAGTATGA	GTGCCAGCMGCCGCGGTAA	barley soil sample B23B	B23B	1721	Comparative analysis of the microbial communities in agricultural soil amended with enhanced biochars or traditional fertilisers	Torsten Thomas	10.1016/j.agee.2014.04.006	ERP016937	16S rRNA	V4	FWD:GTGCCAGCMGCCGCGGTAA; REV:GGACTACHVGGGTWTCTAAT	HiSeq	ANL-Chicago	CCME	2014-03-01	138	114969	97533	100623	114455	88587	87392	14666	TRUE	TRUE	FALSE	FALSE	FALSE	1214127	activated carbon metagenome													2011-11-16T00:00:00Z	GAZ:Australia	-28.833	153.417
S1172	1721.B23M	Cfa	ATCGAATCGAGT	GTGCCAGCMGCCGCGGTAA	barley soil sample B23M	B23M	1721	Comparative analysis of the microbial communities in agricultural soil amended with enhanced biochars or traditional fertilisers	Torsten Thomas	10.1016/j.agee.2014.04.006	ERP016937	16S rRNA	V4	FWD:GTGCCAGCMGCCGCGGTAA; REV:GGACTACHVGGGTWTCTAAT	HiSeq	ANL-Chicago	CCME	2014-03-01	138	178608	166871	169270	177554	116695	117382	19823	TRUE	TRUE	FALSE	FALSE	FALSE	1214127	activated carbon metagenome													2011-11-16T00:00:00Z	GAZ:Australia	-28.833	153.417
S1173	1721.B23T	Cfa	GGTACTGTACCA	GTGCCAGCMGCCGCGGTAA	barley soil sample B23T	B23T	1721	Comparative analysis of the microbial communities in agricultural soil amended with enhanced biochars or traditional fertilisers	Torsten Thomas	10.1016/j.agee.2014.04.006	ERP016937	16S rRNA	V4	FWD:GTGCCAGCMGCCGCGGTAA; REV:GGACTACHVGGGTWTCTAAT	HiSeq	ANL-Chicago	CCME	2014-03-01	138	151035	105272	111323	149527	92247	94739	17563	TRUE	TRUE	FALSE	FALSE	FALSE	1214127	activated carbon metagenome													2011-11-16T00:00:00Z	GAZ:Australia	-28.833	153.417
S1174	1721.B24B	Cfa	CCTTCTGTATAC	GTGCCAGCMGCCGCGGTAA	barley soil sample B24B	B24B	1721	Comparative analysis of the microbial communities in agricultural soil amended with enhanced biochars or traditional fertilisers	Torsten Thomas	10.1016/j.agee.2014.04.006	ERP016937	16S rRNA	V4	FWD:GTGCCAGCMGCCGCGGTAA; REV:GGACTACHVGGGTWTCTAAT	HiSeq	ANL-Chicago	CCME	2014-03-01	138	121623	113306	115086	121116	96213	95153	16487	TRUE	TRUE	FALSE	FALSE	FALSE	1214127	activated carbon metagenome													2011-11-16T00:00:00Z	GAZ:Australia	-28.833	153.417
S1175	1721.B24M	Cfa	GTATGGAGCTAT	GTGCCAGCMGCCGCGGTAA	barley soil sample B24M	B24M	1721	Comparative analysis of the microbial communities in agricultural soil amended with enhanced biochars or traditional fertilisers	Torsten Thomas	10.1016/j.agee.2014.04.006	ERP016937	16S rRNA	V4	FWD:GTGCCAGCMGCCGCGGTAA; REV:GGACTACHVGGGTWTCTAAT	HiSeq	ANL-Chicago	CCME	2014-03-01	138	104826	89773	92100	103913	68352	69312	13696	TRUE	TRUE	FALSE	FALSE	FALSE	1214127	activated carbon metagenome													2011-11-16T00:00:00Z	GAZ:Australia	-28.833	153.417
S1176	1721.B24T	Cfa	GTTAATGGCAGT	GTGCCAGCMGCCGCGGTAA	barley soil sample B24T	B24T	1721	Comparative analysis of the microbial communities in agricultural soil amended with enhanced biochars or traditional fertilisers	Torsten Thomas	10.1016/j.agee.2014.04.006	ERP016937	16S rRNA	V4	FWD:GTGCCAGCMGCCGCGGTAA; REV:GGACTACHVGGGTWTCTAAT	HiSeq	ANL-Chicago	CCME	2014-03-01	138	112935	94895	102568	112517	86615	86573	15408	TRUE	TRUE	FALSE	FALSE	FALSE	1214127	activated carbon metagenome													2011-11-16T00:00:00Z	GAZ:Australia	-28.833	153.417
S1177	1721.B25M	Cfa	CTCGTTTCAGTT	GTGCCAGCMGCCGCGGTAA	barley soil sample B25M	B25M	1721	Comparative analysis of the microbial communities in agricultural soil amended with enhanced biochars or traditional fertilisers	Torsten Thomas	10.1016/j.agee.2014.04.006	ERP016937	16S rRNA	V4	FWD:GTGCCAGCMGCCGCGGTAA; REV:GGACTACHVGGGTWTCTAAT	HiSeq	ANL-Chicago	CCME	2014-03-01	138	111651	88403	95448	110797	65052	65192	9383	TRUE	TRUE	FALSE	FALSE	FALSE	1214127	activated carbon metagenome													2011-11-16T00:00:00Z	GAZ:Australia	-28.833	153.417
S1178	1721.B25T	Cfa	ACGCTGTCGGTT	GTGCCAGCMGCCGCGGTAA	barley soil sample B25T	B25T	1721	Comparative analysis of the microbial communities in agricultural soil amended with enhanced biochars or traditional fertilisers	Torsten Thomas	10.1016/j.agee.2014.04.006	ERP016937	16S rRNA	V4	FWD:GTGCCAGCMGCCGCGGTAA; REV:GGACTACHVGGGTWTCTAAT	HiSeq	ANL-Chicago	CCME	2014-03-01	138	74040	67600	69421	73837	59824	58929	9213	TRUE	TRUE	FALSE	FALSE	FALSE	1214127	activated carbon metagenome													2011-11-16T00:00:00Z	GAZ:Australia	-28.833	153.417
S1179	1721.B26B	Cfa	TCGTTTCTTCAG	GTGCCAGCMGCCGCGGTAA	barley soil sample B26B	B26B	1721	Comparative analysis of the microbial communities in agricultural soil amended with enhanced biochars or traditional fertilisers	Torsten Thomas	10.1016/j.agee.2014.04.006	ERP016937	16S rRNA	V4	FWD:GTGCCAGCMGCCGCGGTAA; REV:GGACTACHVGGGTWTCTAAT	HiSeq	ANL-Chicago	CCME	2014-03-01	138	64432	61848	61927	64197	51135	50250	9026	TRUE	TRUE	FALSE	FALSE	FALSE	1214127	activated carbon metagenome													2011-11-16T00:00:00Z	GAZ:Australia	-28.833	153.417
S118	1579.D.2.0	Af	GATCTAATCGAG	GTGCCAGCMGCCGCGGTAA	soil elevation 356m	D-2-0	1579	Hawaii Kohala volcanic soils	Eric Dubinsky	Missing: Not provided	ERP016879	16S rRNA	V4	FWD:GTGCCAGCMGCCGCGGTAA; REV:GGACTACHVGGGTWTCTAAT	HiSeq	LBNL-Berkeley	CCME	2012-08-28	100	52138	38246	40907	50138	23281	22155	0	TRUE	TRUE	FALSE	FALSE	FALSE	410658	soil metagenome													2012-07-06T00:00:00Z	GAZ:United States of America	20.086	-155.829
S1180	1721.B26M	Cfa	CCAGTATCGCGT	GTGCCAGCMGCCGCGGTAA	barley soil sample B26M	B26M	1721	Comparative analysis of the microbial communities in agricultural soil amended with enhanced biochars or traditional fertilisers	Torsten Thomas	10.1016/j.agee.2014.04.006	ERP016937	16S rRNA	V4	FWD:GTGCCAGCMGCCGCGGTAA; REV:GGACTACHVGGGTWTCTAAT	HiSeq	ANL-Chicago	CCME	2014-03-01	138	51340	42085	44913	51136	37432	36945	6036	TRUE	TRUE	FALSE	FALSE	FALSE	1214127	activated carbon metagenome													2011-11-16T00:00:00Z	GAZ:Australia	-28.833	153.417
S1181	1721.B26T	Cfa	CTCTCATATGCT	GTGCCAGCMGCCGCGGTAA	barley soil sample B26T	B26T	1721	Comparative analysis of the microbial communities in agricultural soil amended with enhanced biochars or traditional fertilisers	Torsten Thomas	10.1016/j.agee.2014.04.006	ERP016937	16S rRNA	V4	FWD:GTGCCAGCMGCCGCGGTAA; REV:GGACTACHVGGGTWTCTAAT	HiSeq	ANL-Chicago	CCME	2014-03-01	138	45946	36807	39044	45740	33100	32928	5146	TRUE	TRUE	TRUE	FALSE	FALSE	1214127	activated carbon metagenome													2011-11-16T00:00:00Z	GAZ:Australia	-28.833	153.417
S1182	1721.B27B	Cfa	CCACTTGAGAGT	GTGCCAGCMGCCGCGGTAA	barley soil sample B27B	B27B	1721	Comparative analysis of the microbial communities in agricultural soil amended with enhanced biochars or traditional fertilisers	Torsten Thomas	10.1016/j.agee.2014.04.006	ERP016937	16S rRNA	V4	FWD:GTGCCAGCMGCCGCGGTAA; REV:GGACTACHVGGGTWTCTAAT	HiSeq	ANL-Chicago	CCME	2014-03-01	138	60945	56513	57042	60766	48905	47913	8390	TRUE	TRUE	FALSE	FALSE	FALSE	1214127	activated carbon metagenome													2011-11-16T00:00:00Z	GAZ:Australia	-28.833	153.417
S1183	1721.B27M	Cfa	GGATGCAGGATG	GTGCCAGCMGCCGCGGTAA	barley soil sample B27M	B27M	1721	Comparative analysis of the microbial communities in agricultural soil amended with enhanced biochars or traditional fertilisers	Torsten Thomas	10.1016/j.agee.2014.04.006	ERP016937	16S rRNA	V4	FWD:GTGCCAGCMGCCGCGGTAA; REV:GGACTACHVGGGTWTCTAAT	HiSeq	ANL-Chicago	CCME	2014-03-01	138	117823	109672	110441	117305	93721	91581	16703	TRUE	TRUE	FALSE	FALSE	FALSE	1214127	activated carbon metagenome													2011-11-16T00:00:00Z	GAZ:Australia	-28.833	153.417
S1184	1721.B27T	Cfa	AGTACCTAAGTG	GTGCCAGCMGCCGCGGTAA	barley soil sample B27T	B27T	1721	Comparative analysis of the microbial communities in agricultural soil amended with enhanced biochars or traditional fertilisers	Torsten Thomas	10.1016/j.agee.2014.04.006	ERP016937	16S rRNA	V4	FWD:GTGCCAGCMGCCGCGGTAA; REV:GGACTACHVGGGTWTCTAAT	HiSeq	ANL-Chicago	CCME	2014-03-01	138	53931	52876	52624	53812	43615	42966	8120	TRUE	TRUE	FALSE	FALSE	FALSE	1214127	activated carbon metagenome													2011-11-16T00:00:00Z	GAZ:Australia	-28.833	153.417
S1185	1721.B29B	Cfa	CTCAAGTCAAAG	GTGCCAGCMGCCGCGGTAA	barley soil sample B29B	B29B	1721	Comparative analysis of the microbial communities in agricultural soil amended with enhanced biochars or traditional fertilisers	Torsten Thomas	10.1016/j.agee.2014.04.006	ERP016937	16S rRNA	V4	FWD:GTGCCAGCMGCCGCGGTAA; REV:GGACTACHVGGGTWTCTAAT	HiSeq	ANL-Chicago	CCME	2014-03-01	138	61167	52248	54652	60912	46257	46091	7355	TRUE	TRUE	TRUE	FALSE	FALSE	1214127	activated carbon metagenome													2011-11-16T00:00:00Z	GAZ:Australia	-28.833	153.417
S1186	1721.B29M	Cfa	AGAATCCACCAC	GTGCCAGCMGCCGCGGTAA	barley soil sample B29M	B29M	1721	Comparative analysis of the microbial communities in agricultural soil amended with enhanced biochars or traditional fertilisers	Torsten Thomas	10.1016/j.agee.2014.04.006	ERP016937	16S rRNA	V4	FWD:GTGCCAGCMGCCGCGGTAA; REV:GGACTACHVGGGTWTCTAAT	HiSeq	ANL-Chicago	CCME	2014-03-01	138	38305	37447	37457	38222	31244	30703	5647	TRUE	TRUE	FALSE	FALSE	FALSE	1214127	activated carbon metagenome													2011-11-16T00:00:00Z	GAZ:Australia	-28.833	153.417
S1187	1721.B29T	Cfa	GCACTTCATTTC	GTGCCAGCMGCCGCGGTAA	barley soil sample B29T	B29T	1721	Comparative analysis of the microbial communities in agricultural soil amended with enhanced biochars or traditional fertilisers	Torsten Thomas	10.1016/j.agee.2014.04.006	ERP016937	16S rRNA	V4	FWD:GTGCCAGCMGCCGCGGTAA; REV:GGACTACHVGGGTWTCTAAT	HiSeq	ANL-Chicago	CCME	2014-03-01	138	86897	81881	81839	86630	69514	68352	13145	TRUE	TRUE	TRUE	TRUE	FALSE	1214127	activated carbon metagenome													2011-11-16T00:00:00Z	GAZ:Australia	-28.833	153.417
S1188	1721.B2B	Cfa	ACATGTCACGTG	GTGCCAGCMGCCGCGGTAA	barley soil sample B2B	B2B	1721	Comparative analysis of the microbial communities in agricultural soil amended with enhanced biochars or traditional fertilisers	Torsten Thomas	10.1016/j.agee.2014.04.006	ERP016937	16S rRNA	V4	FWD:GTGCCAGCMGCCGCGGTAA; REV:GGACTACHVGGGTWTCTAAT	HiSeq	ANL-Chicago	CCME	2014-03-01	138	36400	31048	32270	36270	28973	28297	4276	TRUE	TRUE	FALSE	FALSE	FALSE	1214127	activated carbon metagenome													2011-11-16T00:00:00Z	GAZ:Australia	-28.833	153.417
S1189	1721.B2M	Cfa	ATGTTTAGACGG	GTGCCAGCMGCCGCGGTAA	barley soil sample B2M	B2M	1721	Comparative analysis of the microbial communities in agricultural soil amended with enhanced biochars or traditional fertilisers	Torsten Thomas	10.1016/j.agee.2014.04.006	ERP016937	16S rRNA	V4	FWD:GTGCCAGCMGCCGCGGTAA; REV:GGACTACHVGGGTWTCTAAT	HiSeq	ANL-Chicago	CCME	2014-03-01	138	111201	83785	91745	110395	76012	76624	12907	TRUE	TRUE	FALSE	FALSE	FALSE	1214127	activated carbon metagenome													2011-11-16T00:00:00Z	GAZ:Australia	-28.833	153.417
S119	1579.D.2.15	Af	GCTTCCAGACAA	GTGCCAGCMGCCGCGGTAA	soil elevation 356m	D-2-15	1579	Hawaii Kohala volcanic soils	Eric Dubinsky	Missing: Not provided	ERP016879	16S rRNA	V4	FWD:GTGCCAGCMGCCGCGGTAA; REV:GGACTACHVGGGTWTCTAAT	HiSeq	LBNL-Berkeley	CCME	2012-08-28	100	74914	59095	63332	73766	45462	43208	0	TRUE	TRUE	FALSE	FALSE	FALSE	410658	soil metagenome													2012-07-06T00:00:00Z	GAZ:United States of America	20.086	-155.829
S1190	1721.B30B	Cfa	TCAAGCAATACG	GTGCCAGCMGCCGCGGTAA	barley soil sample B30B	B30B	1721	Comparative analysis of the microbial communities in agricultural soil amended with enhanced biochars or traditional fertilisers	Torsten Thomas	10.1016/j.agee.2014.04.006	ERP016937	16S rRNA	V4	FWD:GTGCCAGCMGCCGCGGTAA; REV:GGACTACHVGGGTWTCTAAT	HiSeq	ANL-Chicago	CCME	2014-03-01	138	78555	57066	64137	77804	38132	39441	6484	TRUE	TRUE	FALSE	FALSE	FALSE	1214127	activated carbon metagenome													2011-11-16T00:00:00Z	GAZ:Australia	-28.833	153.417
S1191	1721.B30M	Cfa	CACTGAGTACGT	GTGCCAGCMGCCGCGGTAA	barley soil sample B30M	B30M	1721	Comparative analysis of the microbial communities in agricultural soil amended with enhanced biochars or traditional fertilisers	Torsten Thomas	10.1016/j.agee.2014.04.006	ERP016937	16S rRNA	V4	FWD:GTGCCAGCMGCCGCGGTAA; REV:GGACTACHVGGGTWTCTAAT	HiSeq	ANL-Chicago	CCME	2014-03-01	138	36615	33322	34824	36493	28638	28604	5935	TRUE	TRUE	TRUE	FALSE	FALSE	1214127	activated carbon metagenome													2011-11-16T00:00:00Z	GAZ:Australia	-28.833	153.417
S1192	1721.B30T	Cfa	GTACCTAGCCTG	GTGCCAGCMGCCGCGGTAA	barley soil sample B30T	B30T	1721	Comparative analysis of the microbial communities in agricultural soil amended with enhanced biochars or traditional fertilisers	Torsten Thomas	10.1016/j.agee.2014.04.006	ERP016937	16S rRNA	V4	FWD:GTGCCAGCMGCCGCGGTAA; REV:GGACTACHVGGGTWTCTAAT	HiSeq	ANL-Chicago	CCME	2014-03-01	138	81034	67239	71568	80697	55731	56130	7970	TRUE	TRUE	FALSE	FALSE	FALSE	1214127	activated carbon metagenome													2011-11-16T00:00:00Z	GAZ:Australia	-28.833	153.417
S1193	1721.B3B	Cfa	CAAGTCGAATAC	GTGCCAGCMGCCGCGGTAA	barley soil sample B3B	B3B	1721	Comparative analysis of the microbial communities in agricultural soil amended with enhanced biochars or traditional fertilisers	Torsten Thomas	10.1016/j.agee.2014.04.006	ERP016937	16S rRNA	V4	FWD:GTGCCAGCMGCCGCGGTAA; REV:GGACTACHVGGGTWTCTAAT	HiSeq	ANL-Chicago	CCME	2014-03-01	138	78911	72470	75330	78724	64481	63486	11662	TRUE	TRUE	FALSE	FALSE	FALSE	1214127	activated carbon metagenome													2011-11-16T00:00:00Z	GAZ:Australia	-28.833	153.417
S1194	1721.B3M	Cfa	CTGGTCTTACGG	GTGCCAGCMGCCGCGGTAA	barley soil sample B3M	B3M	1721	Comparative analysis of the microbial communities in agricultural soil amended with enhanced biochars or traditional fertilisers	Torsten Thomas	10.1016/j.agee.2014.04.006	ERP016937	16S rRNA	V4	FWD:GTGCCAGCMGCCGCGGTAA; REV:GGACTACHVGGGTWTCTAAT	HiSeq	ANL-Chicago	CCME	2014-03-01	138	40789	31915	34579	40616	31941	31461	5042	TRUE	TRUE	FALSE	FALSE	FALSE	1214127	activated carbon metagenome													2011-11-16T00:00:00Z	GAZ:Australia	-28.833	153.417
S1195	1721.B3T	Cfa	CTTTAGCGCTGG	GTGCCAGCMGCCGCGGTAA	barley soil sample B3T	B3T	1721	Comparative analysis of the microbial communities in agricultural soil amended with enhanced biochars or traditional fertilisers	Torsten Thomas	10.1016/j.agee.2014.04.006	ERP016937	16S rRNA	V4	FWD:GTGCCAGCMGCCGCGGTAA; REV:GGACTACHVGGGTWTCTAAT	HiSeq	ANL-Chicago	CCME	2014-03-01	138	35616	30440	33020	35505	27145	27116	4449	TRUE	TRUE	TRUE	TRUE	TRUE	1214127	activated carbon metagenome													2011-11-16T00:00:00Z	GAZ:Australia	-28.833	153.417
S1196	1721.B4B	Cfa	ACCCTATTGCGG	GTGCCAGCMGCCGCGGTAA	barley soil sample B4B	B4B	1721	Comparative analysis of the microbial communities in agricultural soil amended with enhanced biochars or traditional fertilisers	Torsten Thomas	10.1016/j.agee.2014.04.006	ERP016937	16S rRNA	V4	FWD:GTGCCAGCMGCCGCGGTAA; REV:GGACTACHVGGGTWTCTAAT	HiSeq	ANL-Chicago	CCME	2014-03-01	138	109463	84652	96125	109055	81729	80901	14100	TRUE	TRUE	FALSE	FALSE	FALSE	1214127	activated carbon metagenome													2011-11-16T00:00:00Z	GAZ:Australia	-28.833	153.417
S1197	1721.B4M	Cfa	CTCGGTCAACCA	GTGCCAGCMGCCGCGGTAA	barley soil sample B4M	B4M	1721	Comparative analysis of the microbial communities in agricultural soil amended with enhanced biochars or traditional fertilisers	Torsten Thomas	10.1016/j.agee.2014.04.006	ERP016937	16S rRNA	V4	FWD:GTGCCAGCMGCCGCGGTAA; REV:GGACTACHVGGGTWTCTAAT	HiSeq	ANL-Chicago	CCME	2014-03-01	138	108688	97118	102057	108359	81351	80035	13818	TRUE	TRUE	FALSE	FALSE	FALSE	1214127	activated carbon metagenome													2011-11-16T00:00:00Z	GAZ:Australia	-28.833	153.417
S1198	1721.B4T	Cfa	GCAAGTGTGAGG	GTGCCAGCMGCCGCGGTAA	barley soil sample B4T	B4T	1721	Comparative analysis of the microbial communities in agricultural soil amended with enhanced biochars or traditional fertilisers	Torsten Thomas	10.1016/j.agee.2014.04.006	ERP016937	16S rRNA	V4	FWD:GTGCCAGCMGCCGCGGTAA; REV:GGACTACHVGGGTWTCTAAT	HiSeq	ANL-Chicago	CCME	2014-03-01	138	89153	70459	75588	88508	65435	65506	10034	TRUE	TRUE	FALSE	FALSE	FALSE	1214127	activated carbon metagenome													2011-11-16T00:00:00Z	GAZ:Australia	-28.833	153.417
S1199	1721.B5B	Cfa	CATTTCGCACTT	GTGCCAGCMGCCGCGGTAA	barley soil sample B5B	B5B	1721	Comparative analysis of the microbial communities in agricultural soil amended with enhanced biochars or traditional fertilisers	Torsten Thomas	10.1016/j.agee.2014.04.006	ERP016937	16S rRNA	V4	FWD:GTGCCAGCMGCCGCGGTAA; REV:GGACTACHVGGGTWTCTAAT	HiSeq	ANL-Chicago	CCME	2014-03-01	138	84727	64308	69163	84201	50603	51457	7588	TRUE	TRUE	FALSE	FALSE	FALSE	1214127	activated carbon metagenome													2011-11-16T00:00:00Z	GAZ:Australia	-28.833	153.417
S12	1579.G.1.15	Af	TGTCCGTGGATC	GTGCCAGCMGCCGCGGTAA	soil elevation 922m	G-1-15	1579	Hawaii Kohala volcanic soils	Eric Dubinsky	Missing: Not provided	ERP016879	16S rRNA	V4	FWD:GTGCCAGCMGCCGCGGTAA; REV:GGACTACHVGGGTWTCTAAT	HiSeq	LBNL-Berkeley	CCME	2012-08-28	100	71580	62348	63978	69624	36575	36047	0	TRUE	TRUE	FALSE	FALSE	FALSE	410658	soil metagenome													2012-07-06T00:00:00Z	GAZ:United States of America	20.105	-155.787
S120	1579.D.2.30	Af	GTGGCCTACTAC	GTGCCAGCMGCCGCGGTAA	soil elevation 356m	D-2-30	1579	Hawaii Kohala volcanic soils	Eric Dubinsky	Missing: Not provided	ERP016879	16S rRNA	V4	FWD:GTGCCAGCMGCCGCGGTAA; REV:GGACTACHVGGGTWTCTAAT	HiSeq	LBNL-Berkeley	CCME	2012-08-28	100	79714	62301	66726	78883	53272	48942	0	TRUE	TRUE	FALSE	FALSE	FALSE	410658	soil metagenome													2012-07-06T00:00:00Z	GAZ:United States of America	20.086	-155.829
S1200	1721.B5M	Cfa	ACCACCGTAACC	GTGCCAGCMGCCGCGGTAA	barley soil sample B5M	B5M	1721	Comparative analysis of the microbial communities in agricultural soil amended with enhanced biochars or traditional fertilisers	Torsten Thomas	10.1016/j.agee.2014.04.006	ERP016937	16S rRNA	V4	FWD:GTGCCAGCMGCCGCGGTAA; REV:GGACTACHVGGGTWTCTAAT	HiSeq	ANL-Chicago	CCME	2014-03-01	138	142201	110884	120381	141724	108345	107318	15133	TRUE	TRUE	FALSE	FALSE	FALSE	1214127	activated carbon metagenome													2011-11-16T00:00:00Z	GAZ:Australia	-28.833	153.417
S1201	1721.B5T	Cfa	TCCGTTCGTTTA	GTGCCAGCMGCCGCGGTAA	barley soil sample B5T	B5T	1721	Comparative analysis of the microbial communities in agricultural soil amended with enhanced biochars or traditional fertilisers	Torsten Thomas	10.1016/j.agee.2014.04.006	ERP016937	16S rRNA	V4	FWD:GTGCCAGCMGCCGCGGTAA; REV:GGACTACHVGGGTWTCTAAT	HiSeq	ANL-Chicago	CCME	2014-03-01	138	141813	114120	118462	141251	108450	106975	16057	TRUE	TRUE	FALSE	FALSE	FALSE	1214127	activated carbon metagenome													2011-11-16T00:00:00Z	GAZ:Australia	-28.833	153.417
S1202	1721.B6M	Cfa	TGCGGGATTCAT	GTGCCAGCMGCCGCGGTAA	barley soil sample B6M	B6M	1721	Comparative analysis of the microbial communities in agricultural soil amended with enhanced biochars or traditional fertilisers	Torsten Thomas	10.1016/j.agee.2014.04.006	ERP016937	16S rRNA	V4	FWD:GTGCCAGCMGCCGCGGTAA; REV:GGACTACHVGGGTWTCTAAT	HiSeq	ANL-Chicago	CCME	2014-03-01	138	23773	21484	22762	23697	18578	18285	3271	TRUE	TRUE	FALSE	FALSE	FALSE	1214127	activated carbon metagenome													2011-11-16T00:00:00Z	GAZ:Australia	-28.833	153.417
S1203	1721.B6T	Cfa	TTAAGCGCCTGA	GTGCCAGCMGCCGCGGTAA	barley soil sample B6T	B6T	1721	Comparative analysis of the microbial communities in agricultural soil amended with enhanced biochars or traditional fertilisers	Torsten Thomas	10.1016/j.agee.2014.04.006	ERP016937	16S rRNA	V4	FWD:GTGCCAGCMGCCGCGGTAA; REV:GGACTACHVGGGTWTCTAAT	HiSeq	ANL-Chicago	CCME	2014-03-01	138	51288	41373	45334	51102	39649	38913	5589	TRUE	TRUE	FALSE	FALSE	FALSE	1214127	activated carbon metagenome													2011-11-16T00:00:00Z	GAZ:Australia	-28.833	153.417
S1204	1721.B7B	Cfa	GGCGAACTGAAG	GTGCCAGCMGCCGCGGTAA	barley soil sample B7B	B7B	1721	Comparative analysis of the microbial communities in agricultural soil amended with enhanced biochars or traditional fertilisers	Torsten Thomas	10.1016/j.agee.2014.04.006	ERP016937	16S rRNA	V4	FWD:GTGCCAGCMGCCGCGGTAA; REV:GGACTACHVGGGTWTCTAAT	HiSeq	ANL-Chicago	CCME	2014-03-01	138	77227	53480	61974	76812	57939	57598	8209	TRUE	TRUE	FALSE	FALSE	FALSE	1214127	activated carbon metagenome													2011-11-16T00:00:00Z	GAZ:Australia	-28.833	153.417
S1205	1721.B7M	Cfa	GACCGATAGGGA	GTGCCAGCMGCCGCGGTAA	barley soil sample B7M	B7M	1721	Comparative analysis of the microbial communities in agricultural soil amended with enhanced biochars or traditional fertilisers	Torsten Thomas	10.1016/j.agee.2014.04.006	ERP016937	16S rRNA	V4	FWD:GTGCCAGCMGCCGCGGTAA; REV:GGACTACHVGGGTWTCTAAT	HiSeq	ANL-Chicago	CCME	2014-03-01	138	120684	93106	99510	119794	70233	71578	11161	TRUE	TRUE	FALSE	FALSE	FALSE	1214127	activated carbon metagenome													2011-11-16T00:00:00Z	GAZ:Australia	-28.833	153.417
S1206	1721.B7T	Cfa	TTAGACTCGGAA	GTGCCAGCMGCCGCGGTAA	barley soil sample B7T	B7T	1721	Comparative analysis of the microbial communities in agricultural soil amended with enhanced biochars or traditional fertilisers	Torsten Thomas	10.1016/j.agee.2014.04.006	ERP016937	16S rRNA	V4	FWD:GTGCCAGCMGCCGCGGTAA; REV:GGACTACHVGGGTWTCTAAT	HiSeq	ANL-Chicago	CCME	2014-03-01	138	74331	68859	69282	74044	58029	57158	9699	TRUE	TRUE	FALSE	FALSE	FALSE	1214127	activated carbon metagenome													2011-11-16T00:00:00Z	GAZ:Australia	-28.833	153.417
S1207	1721.B8B	Cfa	ATTCCCAGAACG	GTGCCAGCMGCCGCGGTAA	barley soil sample B8B	B8B	1721	Comparative analysis of the microbial communities in agricultural soil amended with enhanced biochars or traditional fertilisers	Torsten Thomas	10.1016/j.agee.2014.04.006	ERP016937	16S rRNA	V4	FWD:GTGCCAGCMGCCGCGGTAA; REV:GGACTACHVGGGTWTCTAAT	HiSeq	ANL-Chicago	CCME	2014-03-01	138	119850	91223	99670	118824	75601	76588	12741	TRUE	TRUE	FALSE	FALSE	FALSE	1214127	activated carbon metagenome													2011-11-16T00:00:00Z	GAZ:Australia	-28.833	153.417
S1208	1721.B8M	Cfa	AGGTGGTGGAGT	GTGCCAGCMGCCGCGGTAA	barley soil sample B8M	B8M	1721	Comparative analysis of the microbial communities in agricultural soil amended with enhanced biochars or traditional fertilisers	Torsten Thomas	10.1016/j.agee.2014.04.006	ERP016937	16S rRNA	V4	FWD:GTGCCAGCMGCCGCGGTAA; REV:GGACTACHVGGGTWTCTAAT	HiSeq	ANL-Chicago	CCME	2014-03-01	138	104803	81589	87293	104167	77343	76665	12400	TRUE	TRUE	FALSE	FALSE	FALSE	1214127	activated carbon metagenome													2011-11-16T00:00:00Z	GAZ:Australia	-28.833	153.417
S1209	1721.B8T	Cfa	CGGCACTATCAC	GTGCCAGCMGCCGCGGTAA	barley soil sample B8T	B8T	1721	Comparative analysis of the microbial communities in agricultural soil amended with enhanced biochars or traditional fertilisers	Torsten Thomas	10.1016/j.agee.2014.04.006	ERP016937	16S rRNA	V4	FWD:GTGCCAGCMGCCGCGGTAA; REV:GGACTACHVGGGTWTCTAAT	HiSeq	ANL-Chicago	CCME	2014-03-01	138	106633	91274	97225	106235	72404	71577	11424	TRUE	TRUE	FALSE	FALSE	FALSE	1214127	activated carbon metagenome													2011-11-16T00:00:00Z	GAZ:Australia	-28.833	153.417
S121	1579.D.3.0	Af	GACAGAGGTGCA	GTGCCAGCMGCCGCGGTAA	soil elevation 356m	D-3-0	1579	Hawaii Kohala volcanic soils	Eric Dubinsky	Missing: Not provided	ERP016879	16S rRNA	V4	FWD:GTGCCAGCMGCCGCGGTAA; REV:GGACTACHVGGGTWTCTAAT	HiSeq	LBNL-Berkeley	CCME	2012-08-28	100	83641	67038	69671	81483	42279	40440	0	TRUE	TRUE	TRUE	TRUE	FALSE	410658	soil metagenome													2012-07-06T00:00:00Z	GAZ:United States of America	20.086	-155.829
S1210	1721.B9B	Cfa	AAGCGTACATTG	GTGCCAGCMGCCGCGGTAA	barley soil sample B9B	B9B	1721	Comparative analysis of the microbial communities in agricultural soil amended with enhanced biochars or traditional fertilisers	Torsten Thomas	10.1016/j.agee.2014.04.006	ERP016937	16S rRNA	V4	FWD:GTGCCAGCMGCCGCGGTAA; REV:GGACTACHVGGGTWTCTAAT	HiSeq	ANL-Chicago	CCME	2014-03-01	138	77684	63792	66569	77246	53825	53664	9996	TRUE	TRUE	TRUE	FALSE	FALSE	1214127	activated carbon metagenome													2011-11-16T00:00:00Z	GAZ:Australia	-28.833	153.417
S1211	1721.B9M	Cfa	AGAATAGCGCTT	GTGCCAGCMGCCGCGGTAA	barley soil sample B9M	B9M	1721	Comparative analysis of the microbial communities in agricultural soil amended with enhanced biochars or traditional fertilisers	Torsten Thomas	10.1016/j.agee.2014.04.006	ERP016937	16S rRNA	V4	FWD:GTGCCAGCMGCCGCGGTAA; REV:GGACTACHVGGGTWTCTAAT	HiSeq	ANL-Chicago	CCME	2014-03-01	138	100010	78911	83541	99428	66813	67585	9564	TRUE	TRUE	FALSE	FALSE	FALSE	1214127	activated carbon metagenome													2011-11-16T00:00:00Z	GAZ:Australia	-28.833	153.417
S1212	1721.B9T	Cfa	AGACGTTGCTAC	GTGCCAGCMGCCGCGGTAA	barley soil sample B9T	B9T	1721	Comparative analysis of the microbial communities in agricultural soil amended with enhanced biochars or traditional fertilisers	Torsten Thomas	10.1016/j.agee.2014.04.006	ERP016937	16S rRNA	V4	FWD:GTGCCAGCMGCCGCGGTAA; REV:GGACTACHVGGGTWTCTAAT	HiSeq	ANL-Chicago	CCME	2014-03-01	138	70247	58784	63697	69935	53340	52672	8056	TRUE	TRUE	FALSE	FALSE	FALSE	1214127	activated carbon metagenome													2011-11-16T00:00:00Z	GAZ:Australia	-28.833	153.417
S1213	1721.R10B	Cfa	AGTCGTGCACAT	GTGCCAGCMGCCGCGGTAA	barley soil sample R10B	R10B	1721	Comparative analysis of the microbial communities in agricultural soil amended with enhanced biochars or traditional fertilisers	Torsten Thomas	10.1016/j.agee.2014.04.006	ERP016937	16S rRNA	V4	FWD:GTGCCAGCMGCCGCGGTAA; REV:GGACTACHVGGGTWTCTAAT	HiSeq	ANL-Chicago	CCME	2014-03-01	138	159722	120277	125996	157583	81892	83850	15579	TRUE	TRUE	TRUE	FALSE	FALSE	1118232	root metagenome													2011-11-16T00:00:00Z	GAZ:Australia	-28.833	153.417
S1214	1721.R10M	Cfa	CGAGCAATCCTA	GTGCCAGCMGCCGCGGTAA	barley soil sample R10M	R10M	1721	Comparative analysis of the microbial communities in agricultural soil amended with enhanced biochars or traditional fertilisers	Torsten Thomas	10.1016/j.agee.2014.04.006	ERP016937	16S rRNA	V4	FWD:GTGCCAGCMGCCGCGGTAA; REV:GGACTACHVGGGTWTCTAAT	HiSeq	ANL-Chicago	CCME	2014-03-01	138	132937	98837	103805	131170	68688	70321	12979	TRUE	TRUE	FALSE	FALSE	FALSE	1118232	root metagenome													2011-11-16T00:00:00Z	GAZ:Australia	-28.833	153.417
S1215	1721.R11B	Cfa	CAAATTCGGGAT	GTGCCAGCMGCCGCGGTAA	barley soil sample R11B	R11B	1721	Comparative analysis of the microbial communities in agricultural soil amended with enhanced biochars or traditional fertilisers	Torsten Thomas	10.1016/j.agee.2014.04.006	ERP016937	16S rRNA	V4	FWD:GTGCCAGCMGCCGCGGTAA; REV:GGACTACHVGGGTWTCTAAT	HiSeq	ANL-Chicago	CCME	2014-03-01	138	98948	77750	81063	97381	49805	51067	9523	TRUE	TRUE	FALSE	FALSE	FALSE	1118232	root metagenome													2011-11-16T00:00:00Z	GAZ:Australia	-28.833	153.417
S1216	1721.R11M	Cfa	CGAGGGAAAGTC	GTGCCAGCMGCCGCGGTAA	barley soil sample R11M	R11M	1721	Comparative analysis of the microbial communities in agricultural soil amended with enhanced biochars or traditional fertilisers	Torsten Thomas	10.1016/j.agee.2014.04.006	ERP016937	16S rRNA	V4	FWD:GTGCCAGCMGCCGCGGTAA; REV:GGACTACHVGGGTWTCTAAT	HiSeq	ANL-Chicago	CCME	2014-03-01	138	130143	98366	103323	128435	66078	67767	11756	TRUE	TRUE	FALSE	FALSE	FALSE	1118232	root metagenome													2011-11-16T00:00:00Z	GAZ:Australia	-28.833	153.417
S1217	1721.R12M	Cfa	AGTTACGAGCTA	GTGCCAGCMGCCGCGGTAA	barley soil sample R12M	R12M	1721	Comparative analysis of the microbial communities in agricultural soil amended with enhanced biochars or traditional fertilisers	Torsten Thomas	10.1016/j.agee.2014.04.006	ERP016937	16S rRNA	V4	FWD:GTGCCAGCMGCCGCGGTAA; REV:GGACTACHVGGGTWTCTAAT	HiSeq	ANL-Chicago	CCME	2014-03-01	138	89738	64892	67942	88394	44706	45862	7647	TRUE	TRUE	FALSE	FALSE	FALSE	1118232	root metagenome													2011-11-16T00:00:00Z	GAZ:Australia	-28.833	153.417
S1218	1721.R12T	Cfa	AGATTGACCAAC	GTGCCAGCMGCCGCGGTAA	barley soil sample R12T	R12T	1721	Comparative analysis of the microbial communities in agricultural soil amended with enhanced biochars or traditional fertilisers	Torsten Thomas	10.1016/j.agee.2014.04.006	ERP016937	16S rRNA	V4	FWD:GTGCCAGCMGCCGCGGTAA; REV:GGACTACHVGGGTWTCTAAT	HiSeq	ANL-Chicago	CCME	2014-03-01	138	109331	80516	85226	107631	53838	55444	10075	TRUE	TRUE	FALSE	FALSE	FALSE	1118232	root metagenome													2011-11-16T00:00:00Z	GAZ:Australia	-28.833	153.417
S1219	1721.R13B	Cfa	TACGAGCCCTAA	GTGCCAGCMGCCGCGGTAA	barley soil sample R13B	R13B	1721	Comparative analysis of the microbial communities in agricultural soil amended with enhanced biochars or traditional fertilisers	Torsten Thomas	10.1016/j.agee.2014.04.006	ERP016937	16S rRNA	V4	FWD:GTGCCAGCMGCCGCGGTAA; REV:GGACTACHVGGGTWTCTAAT	HiSeq	ANL-Chicago	CCME	2014-03-01	138	105387	77844	83459	104431	58391	59763	9699	TRUE	TRUE	FALSE	FALSE	FALSE	1118232	root metagenome													2011-11-16T00:00:00Z	GAZ:Australia	-28.833	153.417
S122	1579.D.4.0	Af	GAGTCTTGGTAA	GTGCCAGCMGCCGCGGTAA	soil elevation 356m	D-4-0	1579	Hawaii Kohala volcanic soils	Eric Dubinsky	Missing: Not provided	ERP016879	16S rRNA	V4	FWD:GTGCCAGCMGCCGCGGTAA; REV:GGACTACHVGGGTWTCTAAT	HiSeq	LBNL-Berkeley	CCME	2012-08-28	100	74464	57799	61838	72305	36871	35865	0	TRUE	TRUE	TRUE	FALSE	FALSE	410658	soil metagenome													2012-07-06T00:00:00Z	GAZ:United States of America	20.086	-155.829
S1220	1721.R13T	Cfa	CAACTCCCGTGA	GTGCCAGCMGCCGCGGTAA	barley soil sample R13T	R13T	1721	Comparative analysis of the microbial communities in agricultural soil amended with enhanced biochars or traditional fertilisers	Torsten Thomas	10.1016/j.agee.2014.04.006	ERP016937	16S rRNA	V4	FWD:GTGCCAGCMGCCGCGGTAA; REV:GGACTACHVGGGTWTCTAAT	HiSeq	ANL-Chicago	CCME	2014-03-01	138	112987	93863	97278	111643	66766	67245	13389	TRUE	TRUE	FALSE	FALSE	FALSE	1118232	root metagenome													2011-11-16T00:00:00Z	GAZ:Australia	-28.833	153.417
S1221	1721.R14M	Cfa	TGCAGTCCTCGA	GTGCCAGCMGCCGCGGTAA	barley soil sample R14M	R14M	1721	Comparative analysis of the microbial communities in agricultural soil amended with enhanced biochars or traditional fertilisers	Torsten Thomas	10.1016/j.agee.2014.04.006	ERP016937	16S rRNA	V4	FWD:GTGCCAGCMGCCGCGGTAA; REV:GGACTACHVGGGTWTCTAAT	HiSeq	ANL-Chicago	CCME	2014-03-01	138	79058	45167	47372	76767	34010	34233	6065	TRUE	TRUE	FALSE	FALSE	FALSE	1118232	root metagenome													2011-11-16T00:00:00Z	GAZ:Australia	-28.833	153.417
S1222	1721.R14T	Cfa	CACTACGCTAGA	GTGCCAGCMGCCGCGGTAA	barley soil sample R14T	R14T	1721	Comparative analysis of the microbial communities in agricultural soil amended with enhanced biochars or traditional fertilisers	Torsten Thomas	10.1016/j.agee.2014.04.006	ERP016937	16S rRNA	V4	FWD:GTGCCAGCMGCCGCGGTAA; REV:GGACTACHVGGGTWTCTAAT	HiSeq	ANL-Chicago	CCME	2014-03-01	138	110992	92160	94867	109709	63518	64381	11338	TRUE	TRUE	FALSE	FALSE	FALSE	1118232	root metagenome													2011-11-16T00:00:00Z	GAZ:Australia	-28.833	153.417
S1223	1721.R15B	Cfa	GAGCCATCTGTA	GTGCCAGCMGCCGCGGTAA	barley soil sample R15B	R15B	1721	Comparative analysis of the microbial communities in agricultural soil amended with enhanced biochars or traditional fertilisers	Torsten Thomas	10.1016/j.agee.2014.04.006	ERP016937	16S rRNA	V4	FWD:GTGCCAGCMGCCGCGGTAA; REV:GGACTACHVGGGTWTCTAAT	HiSeq	ANL-Chicago	CCME	2014-03-01	138	81377	61669	66055	80648	43427	44870	7235	TRUE	TRUE	FALSE	FALSE	FALSE	1118232	root metagenome													2011-11-16T00:00:00Z	GAZ:Australia	-28.833	153.417
S1224	1721.R15M	Cfa	GAACACTTTGGA	GTGCCAGCMGCCGCGGTAA	barley soil sample R15M	R15M	1721	Comparative analysis of the microbial communities in agricultural soil amended with enhanced biochars or traditional fertilisers	Torsten Thomas	10.1016/j.agee.2014.04.006	ERP016937	16S rRNA	V4	FWD:GTGCCAGCMGCCGCGGTAA; REV:GGACTACHVGGGTWTCTAAT	HiSeq	ANL-Chicago	CCME	2014-03-01	138	140988	105846	110589	139130	71293	73353	12978	TRUE	TRUE	TRUE	TRUE	FALSE	1118232	root metagenome													2011-11-16T00:00:00Z	GAZ:Australia	-28.833	153.417
S1225	1721.R15T	Cfa	TCGACATCTCTT	GTGCCAGCMGCCGCGGTAA	barley soil sample R15T	R15T	1721	Comparative analysis of the microbial communities in agricultural soil amended with enhanced biochars or traditional fertilisers	Torsten Thomas	10.1016/j.agee.2014.04.006	ERP016937	16S rRNA	V4	FWD:GTGCCAGCMGCCGCGGTAA; REV:GGACTACHVGGGTWTCTAAT	HiSeq	ANL-Chicago	CCME	2014-03-01	138	123727	83990	88702	121142	56658	57777	9754	TRUE	TRUE	FALSE	FALSE	FALSE	1118232	root metagenome													2011-11-16T00:00:00Z	GAZ:Australia	-28.833	153.417
S1226	1721.R16B	Cfa	TAATACGGATCG	GTGCCAGCMGCCGCGGTAA	barley soil sample R16B	R16B	1721	Comparative analysis of the microbial communities in agricultural soil amended with enhanced biochars or traditional fertilisers	Torsten Thomas	10.1016/j.agee.2014.04.006	ERP016937	16S rRNA	V4	FWD:GTGCCAGCMGCCGCGGTAA; REV:GGACTACHVGGGTWTCTAAT	HiSeq	ANL-Chicago	CCME	2014-03-01	138	115736	85380	89960	114321	59312	60894	10523	TRUE	TRUE	FALSE	FALSE	FALSE	1118232	root metagenome													2011-11-16T00:00:00Z	GAZ:Australia	-28.833	153.417
S1227	1721.R16M	Cfa	AAGGCGCTCCTT	GTGCCAGCMGCCGCGGTAA	barley soil sample R16M	R16M	1721	Comparative analysis of the microbial communities in agricultural soil amended with enhanced biochars or traditional fertilisers	Torsten Thomas	10.1016/j.agee.2014.04.006	ERP016937	16S rRNA	V4	FWD:GTGCCAGCMGCCGCGGTAA; REV:GGACTACHVGGGTWTCTAAT	HiSeq	ANL-Chicago	CCME	2014-03-01	138	70062	51312	55462	69433	38352	39469	7138	TRUE	TRUE	FALSE	FALSE	FALSE	1118232	root metagenome													2011-11-16T00:00:00Z	GAZ:Australia	-28.833	153.417
S1228	1721.R17B	Cfa	CATTCGTGGCGT	GTGCCAGCMGCCGCGGTAA	barley soil sample R17B	R17B	1721	Comparative analysis of the microbial communities in agricultural soil amended with enhanced biochars or traditional fertilisers	Torsten Thomas	10.1016/j.agee.2014.04.006	ERP016937	16S rRNA	V4	FWD:GTGCCAGCMGCCGCGGTAA; REV:GGACTACHVGGGTWTCTAAT	HiSeq	ANL-Chicago	CCME	2014-03-01	138	80469	62782	65675	79674	42668	43926	7194	TRUE	TRUE	TRUE	FALSE	FALSE	1118232	root metagenome													2011-11-16T00:00:00Z	GAZ:Australia	-28.833	153.417
S1229	1721.R17M	Cfa	TGTGAATTCGGA	GTGCCAGCMGCCGCGGTAA	barley soil sample R17M	R17M	1721	Comparative analysis of the microbial communities in agricultural soil amended with enhanced biochars or traditional fertilisers	Torsten Thomas	10.1016/j.agee.2014.04.006	ERP016937	16S rRNA	V4	FWD:GTGCCAGCMGCCGCGGTAA; REV:GGACTACHVGGGTWTCTAAT	HiSeq	ANL-Chicago	CCME	2014-03-01	138	89468	66517	70603	88281	45382	46585	7970	TRUE	TRUE	FALSE	FALSE	FALSE	1118232	root metagenome													2011-11-16T00:00:00Z	GAZ:Australia	-28.833	153.417
S123	1579.C.2.0	Af	AATACAGACCTG	GTGCCAGCMGCCGCGGTAA	soil elevation 256m	C-2-0	1579	Hawaii Kohala volcanic soils	Eric Dubinsky	Missing: Not provided	ERP016879	16S rRNA	V4	FWD:GTGCCAGCMGCCGCGGTAA; REV:GGACTACHVGGGTWTCTAAT	HiSeq	LBNL-Berkeley	CCME	2012-08-28	100	60476	46472	49029	58967	31597	30247	0	TRUE	TRUE	FALSE	FALSE	FALSE	410658	soil metagenome													2012-07-06T00:00:00Z	GAZ:United States of America	20.092	-155.845
S1230	1721.R17T	Cfa	TCGGAATTAGAC	GTGCCAGCMGCCGCGGTAA	barley soil sample R17T	R17T	1721	Comparative analysis of the microbial communities in agricultural soil amended with enhanced biochars or traditional fertilisers	Torsten Thomas	10.1016/j.agee.2014.04.006	ERP016937	16S rRNA	V4	FWD:GTGCCAGCMGCCGCGGTAA; REV:GGACTACHVGGGTWTCTAAT	HiSeq	ANL-Chicago	CCME	2014-03-01	138	102857	81384	86375	101949	56941	58893	10615	TRUE	TRUE	FALSE	FALSE	FALSE	1118232	root metagenome													2011-11-16T00:00:00Z	GAZ:Australia	-28.833	153.417
S1231	1721.R18B	Cfa	GATGTTCGCTAG	GTGCCAGCMGCCGCGGTAA	barley soil sample R18B	R18B	1721	Comparative analysis of the microbial communities in agricultural soil amended with enhanced biochars or traditional fertilisers	Torsten Thomas	10.1016/j.agee.2014.04.006	ERP016937	16S rRNA	V4	FWD:GTGCCAGCMGCCGCGGTAA; REV:GGACTACHVGGGTWTCTAAT	HiSeq	ANL-Chicago	CCME	2014-03-01	138	127479	98259	102406	125814	66261	67774	12713	TRUE	TRUE	FALSE	FALSE	FALSE	1118232	root metagenome													2011-11-16T00:00:00Z	GAZ:Australia	-28.833	153.417
S1232	1721.R18M	Cfa	GGCCAGTTCCTA	GTGCCAGCMGCCGCGGTAA	barley soil sample R18M	R18M	1721	Comparative analysis of the microbial communities in agricultural soil amended with enhanced biochars or traditional fertilisers	Torsten Thomas	10.1016/j.agee.2014.04.006	ERP016937	16S rRNA	V4	FWD:GTGCCAGCMGCCGCGGTAA; REV:GGACTACHVGGGTWTCTAAT	HiSeq	ANL-Chicago	CCME	2014-03-01	138	141689	104519	109389	139148	67818	69757	12360	TRUE	TRUE	FALSE	FALSE	FALSE	1118232	root metagenome													2011-11-16T00:00:00Z	GAZ:Australia	-28.833	153.417
S1233	1721.R1B	Cfa	GCTGTACGGATT	GTGCCAGCMGCCGCGGTAA	barley soil sample R1B	R1B	1721	Comparative analysis of the microbial communities in agricultural soil amended with enhanced biochars or traditional fertilisers	Torsten Thomas	10.1016/j.agee.2014.04.006	ERP016937	16S rRNA	V4	FWD:GTGCCAGCMGCCGCGGTAA; REV:GGACTACHVGGGTWTCTAAT	HiSeq	ANL-Chicago	CCME	2014-03-01	138	75588	51261	54212	74579	38644	39579	6472	TRUE	TRUE	TRUE	FALSE	FALSE	1118232	root metagenome													2011-11-16T00:00:00Z	GAZ:Australia	-28.833	153.417
S1234	1721.R1M	Cfa	ACGAGACTGATT	GTGCCAGCMGCCGCGGTAA	barley soil sample R1M	R1M	1721	Comparative analysis of the microbial communities in agricultural soil amended with enhanced biochars or traditional fertilisers	Torsten Thomas	10.1016/j.agee.2014.04.006	ERP016937	16S rRNA	V4	FWD:GTGCCAGCMGCCGCGGTAA; REV:GGACTACHVGGGTWTCTAAT	HiSeq	ANL-Chicago	CCME	2014-03-01	138	107787	76540	81246	106570	57203	58634	10054	TRUE	TRUE	FALSE	FALSE	FALSE	1118232	root metagenome													2011-11-16T00:00:00Z	GAZ:Australia	-28.833	153.417
S1235	1721.R1T	Cfa	TCCCTTGTCTCC	GTGCCAGCMGCCGCGGTAA	barley soil sample R1T	R1T	1721	Comparative analysis of the microbial communities in agricultural soil amended with enhanced biochars or traditional fertilisers	Torsten Thomas	10.1016/j.agee.2014.04.006	ERP016937	16S rRNA	V4	FWD:GTGCCAGCMGCCGCGGTAA; REV:GGACTACHVGGGTWTCTAAT	HiSeq	ANL-Chicago	CCME	2014-03-01	138	123440	86987	91526	121713	65895	67528	11975	TRUE	TRUE	FALSE	FALSE	FALSE	1118232	root metagenome													2011-11-16T00:00:00Z	GAZ:Australia	-28.833	153.417
S1236	1721.R20B	Cfa	TGTCGCAAATAG	GTGCCAGCMGCCGCGGTAA	barley soil sample R20B	R20B	1721	Comparative analysis of the microbial communities in agricultural soil amended with enhanced biochars or traditional fertilisers	Torsten Thomas	10.1016/j.agee.2014.04.006	ERP016937	16S rRNA	V4	FWD:GTGCCAGCMGCCGCGGTAA; REV:GGACTACHVGGGTWTCTAAT	HiSeq	ANL-Chicago	CCME	2014-03-01	138	89227	69045	72285	88295	48120	49598	8923	TRUE	TRUE	TRUE	FALSE	FALSE	1118232	root metagenome													2011-11-16T00:00:00Z	GAZ:Australia	-28.833	153.417
S1237	1721.R20M	Cfa	GTCGACAGAGGA	GTGCCAGCMGCCGCGGTAA	barley soil sample R20M	R20M	1721	Comparative analysis of the microbial communities in agricultural soil amended with enhanced biochars or traditional fertilisers	Torsten Thomas	10.1016/j.agee.2014.04.006	ERP016937	16S rRNA	V4	FWD:GTGCCAGCMGCCGCGGTAA; REV:GGACTACHVGGGTWTCTAAT	HiSeq	ANL-Chicago	CCME	2014-03-01	138	77546	60894	63855	76831	43886	44792	8497	TRUE	TRUE	FALSE	FALSE	FALSE	1118232	root metagenome													2011-11-16T00:00:00Z	GAZ:Australia	-28.833	153.417
S1238	1721.R21B	Cfa	AGTTGAGGCATT	GTGCCAGCMGCCGCGGTAA	barley soil sample R21B	R21B	1721	Comparative analysis of the microbial communities in agricultural soil amended with enhanced biochars or traditional fertilisers	Torsten Thomas	10.1016/j.agee.2014.04.006	ERP016937	16S rRNA	V4	FWD:GTGCCAGCMGCCGCGGTAA; REV:GGACTACHVGGGTWTCTAAT	HiSeq	ANL-Chicago	CCME	2014-03-01	138	10196	8186	8558	10116	5809	5888	967	TRUE	TRUE	FALSE	FALSE	FALSE	1118232	root metagenome													2011-11-16T00:00:00Z	GAZ:Australia	-28.833	153.417
S1239	1721.R21M	Cfa	TATACCGCTGCG	GTGCCAGCMGCCGCGGTAA	barley soil sample R21M	R21M	1721	Comparative analysis of the microbial communities in agricultural soil amended with enhanced biochars or traditional fertilisers	Torsten Thomas	10.1016/j.agee.2014.04.006	ERP016937	16S rRNA	V4	FWD:GTGCCAGCMGCCGCGGTAA; REV:GGACTACHVGGGTWTCTAAT	HiSeq	ANL-Chicago	CCME	2014-03-01	138	104833	77169	81188	103164	50241	51357	8447	TRUE	TRUE	FALSE	FALSE	FALSE	1118232	root metagenome													2011-11-16T00:00:00Z	GAZ:Australia	-28.833	153.417
S124	1579.WF.4.15	Af	ATGAATGCGTCC	GTGCCAGCMGCCGCGGTAA	soil elevation 1283m	WF-4-15	1579	Hawaii Kohala volcanic soils	Eric Dubinsky	Missing: Not provided	ERP016879	16S rRNA	V4	FWD:GTGCCAGCMGCCGCGGTAA; REV:GGACTACHVGGGTWTCTAAT	HiSeq	LBNL-Berkeley	CCME	2012-08-28	100	78086	49487	71651	77391	50523	47637	0	TRUE	TRUE	TRUE	FALSE	FALSE	410658	soil metagenome													2012-07-06T00:00:00Z	GAZ:United States of America	20.109	-155.727
S1240	1721.R22B	Cfa	GTGGAGTCTCAT	GTGCCAGCMGCCGCGGTAA	barley soil sample R22B	R22B	1721	Comparative analysis of the microbial communities in agricultural soil amended with enhanced biochars or traditional fertilisers	Torsten Thomas	10.1016/j.agee.2014.04.006	ERP016937	16S rRNA	V4	FWD:GTGCCAGCMGCCGCGGTAA; REV:GGACTACHVGGGTWTCTAAT	HiSeq	ANL-Chicago	CCME	2014-03-01	138	136651	98211	103454	134646	72474	74017	13857	TRUE	TRUE	FALSE	FALSE	FALSE	1118232	root metagenome													2011-11-16T00:00:00Z	GAZ:Australia	-28.833	153.417
S1241	1721.R22M	Cfa	CGGTCAATTGAC	GTGCCAGCMGCCGCGGTAA	barley soil sample R22M	R22M	1721	Comparative analysis of the microbial communities in agricultural soil amended with enhanced biochars or traditional fertilisers	Torsten Thomas	10.1016/j.agee.2014.04.006	ERP016937	16S rRNA	V4	FWD:GTGCCAGCMGCCGCGGTAA; REV:GGACTACHVGGGTWTCTAAT	HiSeq	ANL-Chicago	CCME	2014-03-01	138	154581	117309	122661	152857	79575	82098	15291	TRUE	TRUE	FALSE	FALSE	FALSE	1118232	root metagenome													2011-11-16T00:00:00Z	GAZ:Australia	-28.833	153.417
S1242	1721.R23B	Cfa	TCTCTACCACTC	GTGCCAGCMGCCGCGGTAA	barley soil sample R23B	R23B	1721	Comparative analysis of the microbial communities in agricultural soil amended with enhanced biochars or traditional fertilisers	Torsten Thomas	10.1016/j.agee.2014.04.006	ERP016937	16S rRNA	V4	FWD:GTGCCAGCMGCCGCGGTAA; REV:GGACTACHVGGGTWTCTAAT	HiSeq	ANL-Chicago	CCME	2014-03-01	138	121920	91090	95220	120047	60176	61646	10771	TRUE	TRUE	FALSE	FALSE	FALSE	1118232	root metagenome													2011-11-16T00:00:00Z	GAZ:Australia	-28.833	153.417
S1243	1721.R23T	Cfa	GCTCGAAGATTC	GTGCCAGCMGCCGCGGTAA	barley soil sample R23T	R23T	1721	Comparative analysis of the microbial communities in agricultural soil amended with enhanced biochars or traditional fertilisers	Torsten Thomas	10.1016/j.agee.2014.04.006	ERP016937	16S rRNA	V4	FWD:GTGCCAGCMGCCGCGGTAA; REV:GGACTACHVGGGTWTCTAAT	HiSeq	ANL-Chicago	CCME	2014-03-01	138	110242	81056	85059	108756	56334	57838	9687	TRUE	TRUE	FALSE	FALSE	FALSE	1118232	root metagenome													2011-11-16T00:00:00Z	GAZ:Australia	-28.833	153.417
S1244	1721.R24B	Cfa	GTGTTGTCGTGC	GTGCCAGCMGCCGCGGTAA	barley soil sample R24B	R24B	1721	Comparative analysis of the microbial communities in agricultural soil amended with enhanced biochars or traditional fertilisers	Torsten Thomas	10.1016/j.agee.2014.04.006	ERP016937	16S rRNA	V4	FWD:GTGCCAGCMGCCGCGGTAA; REV:GGACTACHVGGGTWTCTAAT	HiSeq	ANL-Chicago	CCME	2014-03-01	138	97461	75178	78978	96523	52146	53636	8555	TRUE	TRUE	FALSE	FALSE	FALSE	1118232	root metagenome													2011-11-16T00:00:00Z	GAZ:Australia	-28.833	153.417
S1245	1721.R24T	Cfa	ACTTCCAACTTC	GTGCCAGCMGCCGCGGTAA	barley soil sample R24T	R24T	1721	Comparative analysis of the microbial communities in agricultural soil amended with enhanced biochars or traditional fertilisers	Torsten Thomas	10.1016/j.agee.2014.04.006	ERP016937	16S rRNA	V4	FWD:GTGCCAGCMGCCGCGGTAA; REV:GGACTACHVGGGTWTCTAAT	HiSeq	ANL-Chicago	CCME	2014-03-01	138	158731	119439	125913	156454	79930	81540	15404	TRUE	TRUE	FALSE	FALSE	FALSE	1118232	root metagenome													2011-11-16T00:00:00Z	GAZ:Australia	-28.833	153.417
S1246	1721.R25B	Cfa	GATTCCGGCTCA	GTGCCAGCMGCCGCGGTAA	barley soil sample R25B	R25B	1721	Comparative analysis of the microbial communities in agricultural soil amended with enhanced biochars or traditional fertilisers	Torsten Thomas	10.1016/j.agee.2014.04.006	ERP016937	16S rRNA	V4	FWD:GTGCCAGCMGCCGCGGTAA; REV:GGACTACHVGGGTWTCTAAT	HiSeq	ANL-Chicago	CCME	2014-03-01	138	138640	104721	109295	136644	69020	70330	12870	TRUE	TRUE	FALSE	FALSE	FALSE	1118232	root metagenome													2011-11-16T00:00:00Z	GAZ:Australia	-28.833	153.417
S1247	1721.R25M	Cfa	TATCGACACAAG	GTGCCAGCMGCCGCGGTAA	barley soil sample R25M	R25M	1721	Comparative analysis of the microbial communities in agricultural soil amended with enhanced biochars or traditional fertilisers	Torsten Thomas	10.1016/j.agee.2014.04.006	ERP016937	16S rRNA	V4	FWD:GTGCCAGCMGCCGCGGTAA; REV:GGACTACHVGGGTWTCTAAT	HiSeq	ANL-Chicago	CCME	2014-03-01	138	101916	77849	81950	100887	54090	55624	9188	TRUE	TRUE	FALSE	FALSE	FALSE	1118232	root metagenome													2011-11-16T00:00:00Z	GAZ:Australia	-28.833	153.417
S1248	1721.R26M	Cfa	GGTGACTAGTTC	GTGCCAGCMGCCGCGGTAA	barley soil sample R26M	R26M	1721	Comparative analysis of the microbial communities in agricultural soil amended with enhanced biochars or traditional fertilisers	Torsten Thomas	10.1016/j.agee.2014.04.006	ERP016937	16S rRNA	V4	FWD:GTGCCAGCMGCCGCGGTAA; REV:GGACTACHVGGGTWTCTAAT	HiSeq	ANL-Chicago	CCME	2014-03-01	138	169188	125756	131742	166853	82122	84438	14872	TRUE	TRUE	TRUE	FALSE	FALSE	1118232	root metagenome													2011-11-16T00:00:00Z	GAZ:Australia	-28.833	153.417
S1249	1721.R27B	Cfa	ATTCTGCCGAAG	GTGCCAGCMGCCGCGGTAA	barley soil sample R27B	R27B	1721	Comparative analysis of the microbial communities in agricultural soil amended with enhanced biochars or traditional fertilisers	Torsten Thomas	10.1016/j.agee.2014.04.006	ERP016937	16S rRNA	V4	FWD:GTGCCAGCMGCCGCGGTAA; REV:GGACTACHVGGGTWTCTAAT	HiSeq	ANL-Chicago	CCME	2014-03-01	138	103411	80063	83846	102626	55754	57930	10888	TRUE	TRUE	FALSE	FALSE	FALSE	1118232	root metagenome													2011-11-16T00:00:00Z	GAZ:Australia	-28.833	153.417
S125	1579.WF.5.15	Af	CGATTAGGAATC	GTGCCAGCMGCCGCGGTAA	soil elevation 1283m	WF-5-15	1579	Hawaii Kohala volcanic soils	Eric Dubinsky	Missing: Not provided	ERP016879	16S rRNA	V4	FWD:GTGCCAGCMGCCGCGGTAA; REV:GGACTACHVGGGTWTCTAAT	HiSeq	LBNL-Berkeley	CCME	2012-08-28	100	82322	66701	74973	81590	53564	51490	0	TRUE	TRUE	FALSE	FALSE	FALSE	410658	soil metagenome													2012-07-06T00:00:00Z	GAZ:United States of America	20.109	-155.727
S1250	1721.R27M	Cfa	AACTAGTTCAGG	GTGCCAGCMGCCGCGGTAA	barley soil sample R27M	R27M	1721	Comparative analysis of the microbial communities in agricultural soil amended with enhanced biochars or traditional fertilisers	Torsten Thomas	10.1016/j.agee.2014.04.006	ERP016937	16S rRNA	V4	FWD:GTGCCAGCMGCCGCGGTAA; REV:GGACTACHVGGGTWTCTAAT	HiSeq	ANL-Chicago	CCME	2014-03-01	138	72312	55253	58318	71794	46535	47098	7669	TRUE	TRUE	FALSE	FALSE	FALSE	1118232	root metagenome													2011-11-16T00:00:00Z	GAZ:Australia	-28.833	153.417
S1251	1721.R28M	Cfa	GTACGATATGAC	GTGCCAGCMGCCGCGGTAA	barley soil sample R28M	R28M	1721	Comparative analysis of the microbial communities in agricultural soil amended with enhanced biochars or traditional fertilisers	Torsten Thomas	10.1016/j.agee.2014.04.006	ERP016937	16S rRNA	V4	FWD:GTGCCAGCMGCCGCGGTAA; REV:GGACTACHVGGGTWTCTAAT	HiSeq	ANL-Chicago	CCME	2014-03-01	138	143869	106624	111500	142104	75355	77064	13177	TRUE	TRUE	FALSE	FALSE	FALSE	1118232	root metagenome													2011-11-16T00:00:00Z	GAZ:Australia	-28.833	153.417
S1252	1721.R28T	Cfa	AGCATGTCCCGT	GTGCCAGCMGCCGCGGTAA	barley soil sample R28T	R28T	1721	Comparative analysis of the microbial communities in agricultural soil amended with enhanced biochars or traditional fertilisers	Torsten Thomas	10.1016/j.agee.2014.04.006	ERP016937	16S rRNA	V4	FWD:GTGCCAGCMGCCGCGGTAA; REV:GGACTACHVGGGTWTCTAAT	HiSeq	ANL-Chicago	CCME	2014-03-01	138	106586	80141	84056	105502	57316	58651	9742	TRUE	TRUE	FALSE	FALSE	FALSE	1118232	root metagenome													2011-11-16T00:00:00Z	GAZ:Australia	-28.833	153.417
S1253	1721.R29M	Cfa	TGCGCTGAATGT	GTGCCAGCMGCCGCGGTAA	barley soil sample R29M	R29M	1721	Comparative analysis of the microbial communities in agricultural soil amended with enhanced biochars or traditional fertilisers	Torsten Thomas	10.1016/j.agee.2014.04.006	ERP016937	16S rRNA	V4	FWD:GTGCCAGCMGCCGCGGTAA; REV:GGACTACHVGGGTWTCTAAT	HiSeq	ANL-Chicago	CCME	2014-03-01	138	106413	81360	85442	105159	55016	56331	9821	TRUE	TRUE	FALSE	FALSE	FALSE	1118232	root metagenome													2011-11-16T00:00:00Z	GAZ:Australia	-28.833	153.417
S1254	1721.R2B	Cfa	TGGTCAACGATA	GTGCCAGCMGCCGCGGTAA	barley soil sample R2B	R2B	1721	Comparative analysis of the microbial communities in agricultural soil amended with enhanced biochars or traditional fertilisers	Torsten Thomas	10.1016/j.agee.2014.04.006	ERP016937	16S rRNA	V4	FWD:GTGCCAGCMGCCGCGGTAA; REV:GGACTACHVGGGTWTCTAAT	HiSeq	ANL-Chicago	CCME	2014-03-01	138	127478	91142	95645	125477	64072	65701	10545	TRUE	TRUE	FALSE	FALSE	FALSE	1118232	root metagenome													2011-11-16T00:00:00Z	GAZ:Australia	-28.833	153.417
S1255	1721.R2M	Cfa	ATCACCAGGTGT	GTGCCAGCMGCCGCGGTAA	barley soil sample R2M	R2M	1721	Comparative analysis of the microbial communities in agricultural soil amended with enhanced biochars or traditional fertilisers	Torsten Thomas	10.1016/j.agee.2014.04.006	ERP016937	16S rRNA	V4	FWD:GTGCCAGCMGCCGCGGTAA; REV:GGACTACHVGGGTWTCTAAT	HiSeq	ANL-Chicago	CCME	2014-03-01	138	85141	60913	64824	84037	43401	44310	7524	TRUE	TRUE	FALSE	FALSE	FALSE	1118232	root metagenome													2011-11-16T00:00:00Z	GAZ:Australia	-28.833	153.417
S1256	1721.R30B	Cfa	GCGTTCTAGCTG	GTGCCAGCMGCCGCGGTAA	barley soil sample R30B	R30B	1721	Comparative analysis of the microbial communities in agricultural soil amended with enhanced biochars or traditional fertilisers	Torsten Thomas	10.1016/j.agee.2014.04.006	ERP016937	16S rRNA	V4	FWD:GTGCCAGCMGCCGCGGTAA; REV:GGACTACHVGGGTWTCTAAT	HiSeq	ANL-Chicago	CCME	2014-03-01	138	103471	82083	85323	102591	57358	59139	11441	TRUE	TRUE	FALSE	FALSE	FALSE	1118232	root metagenome													2011-11-16T00:00:00Z	GAZ:Australia	-28.833	153.417
S1257	1721.R30M	Cfa	CGTAAGATGCCT	GTGCCAGCMGCCGCGGTAA	barley soil sample R30M	R30M	1721	Comparative analysis of the microbial communities in agricultural soil amended with enhanced biochars or traditional fertilisers	Torsten Thomas	10.1016/j.agee.2014.04.006	ERP016937	16S rRNA	V4	FWD:GTGCCAGCMGCCGCGGTAA; REV:GGACTACHVGGGTWTCTAAT	HiSeq	ANL-Chicago	CCME	2014-03-01	138	151190	115417	120454	149151	74757	76617	14145	TRUE	TRUE	FALSE	FALSE	FALSE	1118232	root metagenome													2011-11-16T00:00:00Z	GAZ:Australia	-28.833	153.417
S1258	1721.R3B	Cfa	AGCGGAGGTTAG	GTGCCAGCMGCCGCGGTAA	barley soil sample R3B	R3B	1721	Comparative analysis of the microbial communities in agricultural soil amended with enhanced biochars or traditional fertilisers	Torsten Thomas	10.1016/j.agee.2014.04.006	ERP016937	16S rRNA	V4	FWD:GTGCCAGCMGCCGCGGTAA; REV:GGACTACHVGGGTWTCTAAT	HiSeq	ANL-Chicago	CCME	2014-03-01	138	94703	66744	69852	93364	49262	50225	8258	TRUE	TRUE	FALSE	FALSE	FALSE	1118232	root metagenome													2011-11-16T00:00:00Z	GAZ:Australia	-28.833	153.417
S1259	1721.R3T	Cfa	ATCGCACAGTAA	GTGCCAGCMGCCGCGGTAA	barley soil sample R3T	R3T	1721	Comparative analysis of the microbial communities in agricultural soil amended with enhanced biochars or traditional fertilisers	Torsten Thomas	10.1016/j.agee.2014.04.006	ERP016937	16S rRNA	V4	FWD:GTGCCAGCMGCCGCGGTAA; REV:GGACTACHVGGGTWTCTAAT	HiSeq	ANL-Chicago	CCME	2014-03-01	138	118556	90956	96488	117103	62055	64227	12573	TRUE	TRUE	FALSE	FALSE	FALSE	1118232	root metagenome													2011-11-16T00:00:00Z	GAZ:Australia	-28.833	153.417
S126	1579.WF.4.30	Af	ACACACCCTGAC	GTGCCAGCMGCCGCGGTAA	soil elevation 1283m	WF-4-30	1579	Hawaii Kohala volcanic soils	Eric Dubinsky	Missing: Not provided	ERP016879	16S rRNA	V4	FWD:GTGCCAGCMGCCGCGGTAA; REV:GGACTACHVGGGTWTCTAAT	HiSeq	LBNL-Berkeley	CCME	2012-08-28	100	80273	53693	71534	79465	51691	48655	0	TRUE	TRUE	FALSE	FALSE	FALSE	410658	soil metagenome													2012-07-06T00:00:00Z	GAZ:United States of America	20.109	-155.727
S1260	1721.R4B	Cfa	ACCGGTATGTAC	GTGCCAGCMGCCGCGGTAA	barley soil sample R4B	R4B	1721	Comparative analysis of the microbial communities in agricultural soil amended with enhanced biochars or traditional fertilisers	Torsten Thomas	10.1016/j.agee.2014.04.006	ERP016937	16S rRNA	V4	FWD:GTGCCAGCMGCCGCGGTAA; REV:GGACTACHVGGGTWTCTAAT	HiSeq	ANL-Chicago	CCME	2014-03-01	138	131378	97822	103389	129942	67968	69764	12115	TRUE	TRUE	FALSE	FALSE	FALSE	1118232	root metagenome													2011-11-16T00:00:00Z	GAZ:Australia	-28.833	153.417
S1261	1721.R4M	Cfa	TACAGCGCATAC	GTGCCAGCMGCCGCGGTAA	barley soil sample R4M	R4M	1721	Comparative analysis of the microbial communities in agricultural soil amended with enhanced biochars or traditional fertilisers	Torsten Thomas	10.1016/j.agee.2014.04.006	ERP016937	16S rRNA	V4	FWD:GTGCCAGCMGCCGCGGTAA; REV:GGACTACHVGGGTWTCTAAT	HiSeq	ANL-Chicago	CCME	2014-03-01	138	134761	92595	99191	133160	71360	72823	12763	TRUE	TRUE	FALSE	FALSE	FALSE	1118232	root metagenome													2011-11-16T00:00:00Z	GAZ:Australia	-28.833	153.417
S1262	1721.R4T	Cfa	ATCCTTTGGTTC	GTGCCAGCMGCCGCGGTAA	barley soil sample R4T	R4T	1721	Comparative analysis of the microbial communities in agricultural soil amended with enhanced biochars or traditional fertilisers	Torsten Thomas	10.1016/j.agee.2014.04.006	ERP016937	16S rRNA	V4	FWD:GTGCCAGCMGCCGCGGTAA; REV:GGACTACHVGGGTWTCTAAT	HiSeq	ANL-Chicago	CCME	2014-03-01	138	100697	73699	77761	99824	58994	59951	10891	TRUE	TRUE	TRUE	FALSE	FALSE	1118232	root metagenome													2011-11-16T00:00:00Z	GAZ:Australia	-28.833	153.417
S1263	1721.R5M	Cfa	TGCATACACTGG	GTGCCAGCMGCCGCGGTAA	barley soil sample R5M	R5M	1721	Comparative analysis of the microbial communities in agricultural soil amended with enhanced biochars or traditional fertilisers	Torsten Thomas	10.1016/j.agee.2014.04.006	ERP016937	16S rRNA	V4	FWD:GTGCCAGCMGCCGCGGTAA; REV:GGACTACHVGGGTWTCTAAT	HiSeq	ANL-Chicago	CCME	2014-03-01	138	146595	119979	124403	144674	79356	81116	15308	TRUE	TRUE	FALSE	FALSE	FALSE	1118232	root metagenome													2011-11-16T00:00:00Z	GAZ:Australia	-28.833	153.417
S1264	1721.R6B	Cfa	GAATACCAAGTC	GTGCCAGCMGCCGCGGTAA	barley soil sample R6B	R6B	1721	Comparative analysis of the microbial communities in agricultural soil amended with enhanced biochars or traditional fertilisers	Torsten Thomas	10.1016/j.agee.2014.04.006	ERP016937	16S rRNA	V4	FWD:GTGCCAGCMGCCGCGGTAA; REV:GGACTACHVGGGTWTCTAAT	HiSeq	ANL-Chicago	CCME	2014-03-01	138	138420	101170	105959	136359	69121	70798	12359	TRUE	TRUE	FALSE	FALSE	FALSE	1118232	root metagenome													2011-11-16T00:00:00Z	GAZ:Australia	-28.833	153.417
S1265	1721.R6M	Cfa	ACCAGTGACTCA	GTGCCAGCMGCCGCGGTAA	barley soil sample R6M	R6M	1721	Comparative analysis of the microbial communities in agricultural soil amended with enhanced biochars or traditional fertilisers	Torsten Thomas	10.1016/j.agee.2014.04.006	ERP016937	16S rRNA	V4	FWD:GTGCCAGCMGCCGCGGTAA; REV:GGACTACHVGGGTWTCTAAT	HiSeq	ANL-Chicago	CCME	2014-03-01	138	123050	95005	98690	121392	60778	62470	11930	TRUE	TRUE	FALSE	FALSE	FALSE	1118232	root metagenome													2011-11-16T00:00:00Z	GAZ:Australia	-28.833	153.417
S1266	1721.R6T	Cfa	AGTCGAACGAGG	GTGCCAGCMGCCGCGGTAA	barley soil sample R6T	R6T	1721	Comparative analysis of the microbial communities in agricultural soil amended with enhanced biochars or traditional fertilisers	Torsten Thomas	10.1016/j.agee.2014.04.006	ERP016937	16S rRNA	V4	FWD:GTGCCAGCMGCCGCGGTAA; REV:GGACTACHVGGGTWTCTAAT	HiSeq	ANL-Chicago	CCME	2014-03-01	138	147101	108687	113805	144908	72675	74508	12946	TRUE	TRUE	FALSE	FALSE	FALSE	1118232	root metagenome													2011-11-16T00:00:00Z	GAZ:Australia	-28.833	153.417
S1267	1721.R7M	Cfa	TAACGTGTGTGC	GTGCCAGCMGCCGCGGTAA	barley soil sample R7M	R7M	1721	Comparative analysis of the microbial communities in agricultural soil amended with enhanced biochars or traditional fertilisers	Torsten Thomas	10.1016/j.agee.2014.04.006	ERP016937	16S rRNA	V4	FWD:GTGCCAGCMGCCGCGGTAA; REV:GGACTACHVGGGTWTCTAAT	HiSeq	ANL-Chicago	CCME	2014-03-01	138	86482	65717	70058	85722	47607	48997	7832	TRUE	TRUE	FALSE	FALSE	FALSE	1118232	root metagenome													2011-11-16T00:00:00Z	GAZ:Australia	-28.833	153.417
S1268	1721.R7T	Cfa	GTAGATCGTGTA	GTGCCAGCMGCCGCGGTAA	barley soil sample R7T	R7T	1721	Comparative analysis of the microbial communities in agricultural soil amended with enhanced biochars or traditional fertilisers	Torsten Thomas	10.1016/j.agee.2014.04.006	ERP016937	16S rRNA	V4	FWD:GTGCCAGCMGCCGCGGTAA; REV:GGACTACHVGGGTWTCTAAT	HiSeq	ANL-Chicago	CCME	2014-03-01	138	112836	82438	86801	111443	57866	59390	9897	TRUE	TRUE	FALSE	FALSE	FALSE	1118232	root metagenome													2011-11-16T00:00:00Z	GAZ:Australia	-28.833	153.417
S1269	1721.R8B	Cfa	GATCTGCGATCC	GTGCCAGCMGCCGCGGTAA	barley soil sample R8B	R8B	1721	Comparative analysis of the microbial communities in agricultural soil amended with enhanced biochars or traditional fertilisers	Torsten Thomas	10.1016/j.agee.2014.04.006	ERP016937	16S rRNA	V4	FWD:GTGCCAGCMGCCGCGGTAA; REV:GGACTACHVGGGTWTCTAAT	HiSeq	ANL-Chicago	CCME	2014-03-01	138	134089	101728	106318	132060	67136	68733	12426	TRUE	TRUE	FALSE	FALSE	FALSE	1118232	root metagenome													2011-11-16T00:00:00Z	GAZ:Australia	-28.833	153.417
S127	1579.WF.5.30	Af	CATCGGATCTGA	GTGCCAGCMGCCGCGGTAA	soil elevation 1283m	WF-5-30	1579	Hawaii Kohala volcanic soils	Eric Dubinsky	Missing: Not provided	ERP016879	16S rRNA	V4	FWD:GTGCCAGCMGCCGCGGTAA; REV:GGACTACHVGGGTWTCTAAT	HiSeq	LBNL-Berkeley	CCME	2012-08-28	100	76451	56532	68360	75645	49559	46863	0	TRUE	TRUE	TRUE	TRUE	FALSE	410658	soil metagenome													2012-07-06T00:00:00Z	GAZ:United States of America	20.109	-155.727
S1270	1721.R8M	Cfa	CCAATACGCCTG	GTGCCAGCMGCCGCGGTAA	barley soil sample R8M	R8M	1721	Comparative analysis of the microbial communities in agricultural soil amended with enhanced biochars or traditional fertilisers	Torsten Thomas	10.1016/j.agee.2014.04.006	ERP016937	16S rRNA	V4	FWD:GTGCCAGCMGCCGCGGTAA; REV:GGACTACHVGGGTWTCTAAT	HiSeq	ANL-Chicago	CCME	2014-03-01	138	93003	74484	78446	92269	53948	55494	9427	TRUE	TRUE	FALSE	FALSE	FALSE	1118232	root metagenome													2011-11-16T00:00:00Z	GAZ:Australia	-28.833	153.417
S1271	1721.R9B	Cfa	GCAACACCATCC	GTGCCAGCMGCCGCGGTAA	barley soil sample R9B	R9B	1721	Comparative analysis of the microbial communities in agricultural soil amended with enhanced biochars or traditional fertilisers	Torsten Thomas	10.1016/j.agee.2014.04.006	ERP016937	16S rRNA	V4	FWD:GTGCCAGCMGCCGCGGTAA; REV:GGACTACHVGGGTWTCTAAT	HiSeq	ANL-Chicago	CCME	2014-03-01	138	125345	97822	101821	123875	64972	66661	11713	TRUE	TRUE	FALSE	FALSE	FALSE	1118232	root metagenome													2011-11-16T00:00:00Z	GAZ:Australia	-28.833	153.417
S1272	1721.R9M	Cfa	CAAACAACAGCT	GTGCCAGCMGCCGCGGTAA	barley soil sample R9M	R9M	1721	Comparative analysis of the microbial communities in agricultural soil amended with enhanced biochars or traditional fertilisers	Torsten Thomas	10.1016/j.agee.2014.04.006	ERP016937	16S rRNA	V4	FWD:GTGCCAGCMGCCGCGGTAA; REV:GGACTACHVGGGTWTCTAAT	HiSeq	ANL-Chicago	CCME	2014-03-01	138	170107	133334	139372	168132	86490	88704	15647	TRUE	TRUE	FALSE	FALSE	FALSE	1118232	root metagenome													2011-11-16T00:00:00Z	GAZ:Australia	-28.833	153.417
S1273	1721.R9T	Cfa	CAGCTCATCAGC	GTGCCAGCMGCCGCGGTAA	barley soil sample R9T	R9T	1721	Comparative analysis of the microbial communities in agricultural soil amended with enhanced biochars or traditional fertilisers	Torsten Thomas	10.1016/j.agee.2014.04.006	ERP016937	16S rRNA	V4	FWD:GTGCCAGCMGCCGCGGTAA; REV:GGACTACHVGGGTWTCTAAT	HiSeq	ANL-Chicago	CCME	2014-03-01	138	125569	93418	97739	123595	60154	61965	10774	TRUE	TRUE	FALSE	FALSE	FALSE	1118232	root metagenome													2011-11-16T00:00:00Z	GAZ:Australia	-28.833	153.417
S1274	1721.S10B	Cfa	AGTCATCGAATG	GTGCCAGCMGCCGCGGTAA	barley soil sample S10B	S10B	1721	Comparative analysis of the microbial communities in agricultural soil amended with enhanced biochars or traditional fertilisers	Torsten Thomas	10.1016/j.agee.2014.04.006	ERP016937	16S rRNA	V4	FWD:GTGCCAGCMGCCGCGGTAA; REV:GGACTACHVGGGTWTCTAAT	HiSeq	ANL-Chicago	CCME	2014-03-01	138	134594	102895	108809	133150	68658	69909	11165	TRUE	TRUE	FALSE	FALSE	FALSE	410658	soil metagenome													2011-11-16T00:00:00Z	GAZ:Australia	-28.833	153.417
S1275	1721.S10M	Cfa	CGGGATCAAATT	GTGCCAGCMGCCGCGGTAA	barley soil sample S10M	S10M	1721	Comparative analysis of the microbial communities in agricultural soil amended with enhanced biochars or traditional fertilisers	Torsten Thomas	10.1016/j.agee.2014.04.006	ERP016937	16S rRNA	V4	FWD:GTGCCAGCMGCCGCGGTAA; REV:GGACTACHVGGGTWTCTAAT	HiSeq	ANL-Chicago	CCME	2014-03-01	138	136080	106113	112448	134895	72210	72914	12054	TRUE	TRUE	FALSE	FALSE	FALSE	410658	soil metagenome													2011-11-16T00:00:00Z	GAZ:Australia	-28.833	153.417
S1276	1721.S10T	Cfa	ATAGCTTCGTGG	GTGCCAGCMGCCGCGGTAA	barley soil sample S10T	S10T	1721	Comparative analysis of the microbial communities in agricultural soil amended with enhanced biochars or traditional fertilisers	Torsten Thomas	10.1016/j.agee.2014.04.006	ERP016937	16S rRNA	V4	FWD:GTGCCAGCMGCCGCGGTAA; REV:GGACTACHVGGGTWTCTAAT	HiSeq	ANL-Chicago	CCME	2014-03-01	138	118665	92427	97542	117478	61290	62489	10230	TRUE	TRUE	TRUE	TRUE	FALSE	410658	soil metagenome													2011-11-16T00:00:00Z	GAZ:Australia	-28.833	153.417
S1277	1721.S11B	Cfa	GCAAATCAGCCT	GTGCCAGCMGCCGCGGTAA	barley soil sample S11B	S11B	1721	Comparative analysis of the microbial communities in agricultural soil amended with enhanced biochars or traditional fertilisers	Torsten Thomas	10.1016/j.agee.2014.04.006	ERP016937	16S rRNA	V4	FWD:GTGCCAGCMGCCGCGGTAA; REV:GGACTACHVGGGTWTCTAAT	HiSeq	ANL-Chicago	CCME	2014-03-01	138	117855	90278	95894	116830	61347	62672	10023	TRUE	TRUE	FALSE	FALSE	FALSE	410658	soil metagenome													2011-11-16T00:00:00Z	GAZ:Australia	-28.833	153.417
S1278	1721.S11M	Cfa	AGCACCGGTCTT	GTGCCAGCMGCCGCGGTAA	barley soil sample S11M	S11M	1721	Comparative analysis of the microbial communities in agricultural soil amended with enhanced biochars or traditional fertilisers	Torsten Thomas	10.1016/j.agee.2014.04.006	ERP016937	16S rRNA	V4	FWD:GTGCCAGCMGCCGCGGTAA; REV:GGACTACHVGGGTWTCTAAT	HiSeq	ANL-Chicago	CCME	2014-03-01	138	95187	72491	76767	94211	49413	50390	7694	TRUE	TRUE	FALSE	FALSE	FALSE	410658	soil metagenome													2011-11-16T00:00:00Z	GAZ:Australia	-28.833	153.417
S1279	1721.S11T	Cfa	ATCTTGGAGTCG	GTGCCAGCMGCCGCGGTAA	barley soil sample S11T	S11T	1721	Comparative analysis of the microbial communities in agricultural soil amended with enhanced biochars or traditional fertilisers	Torsten Thomas	10.1016/j.agee.2014.04.006	ERP016937	16S rRNA	V4	FWD:GTGCCAGCMGCCGCGGTAA; REV:GGACTACHVGGGTWTCTAAT	HiSeq	ANL-Chicago	CCME	2014-03-01	138	125687	96065	102556	124531	66655	68501	10947	TRUE	TRUE	FALSE	FALSE	FALSE	410658	soil metagenome													2011-11-16T00:00:00Z	GAZ:Australia	-28.833	153.417
S128	1579.WF.3.0	Af	TTGGTGCCTGTG	GTGCCAGCMGCCGCGGTAA	soil elevation 1283m	WF-3-0	1579	Hawaii Kohala volcanic soils	Eric Dubinsky	Missing: Not provided	ERP016879	16S rRNA	V4	FWD:GTGCCAGCMGCCGCGGTAA; REV:GGACTACHVGGGTWTCTAAT	HiSeq	LBNL-Berkeley	CCME	2012-08-28	100	68150	52257	61808	67510	43648	40918	0	TRUE	TRUE	FALSE	FALSE	FALSE	410658	soil metagenome													2012-07-06T00:00:00Z	GAZ:United States of America	20.109	-155.727
S1280	1721.S12B	Cfa	TCTTCAACTACC	GTGCCAGCMGCCGCGGTAA	barley soil sample S12B	S12B	1721	Comparative analysis of the microbial communities in agricultural soil amended with enhanced biochars or traditional fertilisers	Torsten Thomas	10.1016/j.agee.2014.04.006	ERP016937	16S rRNA	V4	FWD:GTGCCAGCMGCCGCGGTAA; REV:GGACTACHVGGGTWTCTAAT	HiSeq	ANL-Chicago	CCME	2014-03-01	138	99927	75043	81094	99029	51913	53032	7677	TRUE	TRUE	FALSE	FALSE	FALSE	410658	soil metagenome													2011-11-16T00:00:00Z	GAZ:Australia	-28.833	153.417
S1281	1721.S12M	Cfa	AGCGGCCTATTA	GTGCCAGCMGCCGCGGTAA	barley soil sample S12M	S12M	1721	Comparative analysis of the microbial communities in agricultural soil amended with enhanced biochars or traditional fertilisers	Torsten Thomas	10.1016/j.agee.2014.04.006	ERP016937	16S rRNA	V4	FWD:GTGCCAGCMGCCGCGGTAA; REV:GGACTACHVGGGTWTCTAAT	HiSeq	ANL-Chicago	CCME	2014-03-01	138	119307	93112	99206	118400	64681	65612	10083	TRUE	TRUE	TRUE	FALSE	FALSE	410658	soil metagenome													2011-11-16T00:00:00Z	GAZ:Australia	-28.833	153.417
S1282	1721.S12T	Cfa	GCAAGCTGTCTC	GTGCCAGCMGCCGCGGTAA	barley soil sample S12T	S12T	1721	Comparative analysis of the microbial communities in agricultural soil amended with enhanced biochars or traditional fertilisers	Torsten Thomas	10.1016/j.agee.2014.04.006	ERP016937	16S rRNA	V4	FWD:GTGCCAGCMGCCGCGGTAA; REV:GGACTACHVGGGTWTCTAAT	HiSeq	ANL-Chicago	CCME	2014-03-01	138	108266	84285	89289	107372	57701	58479	9199	TRUE	TRUE	FALSE	FALSE	FALSE	410658	soil metagenome													2011-11-16T00:00:00Z	GAZ:Australia	-28.833	153.417
S1283	1721.S13M	Cfa	TAAGATGCAGTC	GTGCCAGCMGCCGCGGTAA	barley soil sample S13M	S13M	1721	Comparative analysis of the microbial communities in agricultural soil amended with enhanced biochars or traditional fertilisers	Torsten Thomas	10.1016/j.agee.2014.04.006	ERP016937	16S rRNA	V4	FWD:GTGCCAGCMGCCGCGGTAA; REV:GGACTACHVGGGTWTCTAAT	HiSeq	ANL-Chicago	CCME	2014-03-01	138	93175	71869	76254	92555	53327	54256	8888	TRUE	TRUE	FALSE	FALSE	FALSE	410658	soil metagenome													2011-11-16T00:00:00Z	GAZ:Australia	-28.833	153.417
S1284	1721.S13T	Cfa	TGGAATTCGGCT	GTGCCAGCMGCCGCGGTAA	barley soil sample S13T	S13T	1721	Comparative analysis of the microbial communities in agricultural soil amended with enhanced biochars or traditional fertilisers	Torsten Thomas	10.1016/j.agee.2014.04.006	ERP016937	16S rRNA	V4	FWD:GTGCCAGCMGCCGCGGTAA; REV:GGACTACHVGGGTWTCTAAT	HiSeq	ANL-Chicago	CCME	2014-03-01	138	109305	85530	91183	108415	58001	59668	9462	TRUE	TRUE	FALSE	FALSE	FALSE	410658	soil metagenome													2011-11-16T00:00:00Z	GAZ:Australia	-28.833	153.417
S1285	1721.S14B	Cfa	CATAGCTCGGTC	GTGCCAGCMGCCGCGGTAA	barley soil sample S14B	S14B	1721	Comparative analysis of the microbial communities in agricultural soil amended with enhanced biochars or traditional fertilisers	Torsten Thomas	10.1016/j.agee.2014.04.006	ERP016937	16S rRNA	V4	FWD:GTGCCAGCMGCCGCGGTAA; REV:GGACTACHVGGGTWTCTAAT	HiSeq	ANL-Chicago	CCME	2014-03-01	138	105079	83896	89170	104320	57003	57811	9226	TRUE	TRUE	FALSE	FALSE	FALSE	410658	soil metagenome													2011-11-16T00:00:00Z	GAZ:Australia	-28.833	153.417
S1286	1721.S14M	Cfa	GTAACCACCACC	GTGCCAGCMGCCGCGGTAA	barley soil sample S14M	S14M	1721	Comparative analysis of the microbial communities in agricultural soil amended with enhanced biochars or traditional fertilisers	Torsten Thomas	10.1016/j.agee.2014.04.006	ERP016937	16S rRNA	V4	FWD:GTGCCAGCMGCCGCGGTAA; REV:GGACTACHVGGGTWTCTAAT	HiSeq	ANL-Chicago	CCME	2014-03-01	138	101346	80587	84885	100545	55206	56533	9369	TRUE	TRUE	FALSE	FALSE	FALSE	410658	soil metagenome													2011-11-16T00:00:00Z	GAZ:Australia	-28.833	153.417
S1287	1721.S14T	Cfa	ACCTTGACAAGA	GTGCCAGCMGCCGCGGTAA	barley soil sample S14T	S14T	1721	Comparative analysis of the microbial communities in agricultural soil amended with enhanced biochars or traditional fertilisers	Torsten Thomas	10.1016/j.agee.2014.04.006	ERP016937	16S rRNA	V4	FWD:GTGCCAGCMGCCGCGGTAA; REV:GGACTACHVGGGTWTCTAAT	HiSeq	ANL-Chicago	CCME	2014-03-01	138	41245	40343	40356	41126	29592	28914	5591	TRUE	TRUE	FALSE	FALSE	FALSE	410658	soil metagenome													2011-11-16T00:00:00Z	GAZ:Australia	-28.833	153.417
S1288	1721.S15B	Cfa	ACTACCTCTTCA	GTGCCAGCMGCCGCGGTAA	barley soil sample S15B	S15B	1721	Comparative analysis of the microbial communities in agricultural soil amended with enhanced biochars or traditional fertilisers	Torsten Thomas	10.1016/j.agee.2014.04.006	ERP016937	16S rRNA	V4	FWD:GTGCCAGCMGCCGCGGTAA; REV:GGACTACHVGGGTWTCTAAT	HiSeq	ANL-Chicago	CCME	2014-03-01	138	132466	102527	108979	131293	69417	70740	10925	TRUE	TRUE	FALSE	FALSE	FALSE	410658	soil metagenome													2011-11-16T00:00:00Z	GAZ:Australia	-28.833	153.417
S1289	1721.S15T	Cfa	AACCATGCCAAC	GTGCCAGCMGCCGCGGTAA	barley soil sample S15T	S15T	1721	Comparative analysis of the microbial communities in agricultural soil amended with enhanced biochars or traditional fertilisers	Torsten Thomas	10.1016/j.agee.2014.04.006	ERP016937	16S rRNA	V4	FWD:GTGCCAGCMGCCGCGGTAA; REV:GGACTACHVGGGTWTCTAAT	HiSeq	ANL-Chicago	CCME	2014-03-01	138	100038	78519	83626	99149	52607	53687	8764	TRUE	TRUE	FALSE	FALSE	FALSE	410658	soil metagenome													2011-11-16T00:00:00Z	GAZ:Australia	-28.833	153.417
S129	1579.WF.4.0	Af	ATAGGTGTGCTA	GTGCCAGCMGCCGCGGTAA	soil elevation 1283m	WF-4-0	1579	Hawaii Kohala volcanic soils	Eric Dubinsky	Missing: Not provided	ERP016879	16S rRNA	V4	FWD:GTGCCAGCMGCCGCGGTAA; REV:GGACTACHVGGGTWTCTAAT	HiSeq	LBNL-Berkeley	CCME	2012-08-28	100	87897	70358	78281	86762	54925	51878	0	TRUE	TRUE	FALSE	FALSE	FALSE	410658	soil metagenome													2012-07-06T00:00:00Z	GAZ:United States of America	20.109	-155.727
S1290	1721.S16B	Cfa	TTGTATGACAGG	GTGCCAGCMGCCGCGGTAA	barley soil sample S16B	S16B	1721	Comparative analysis of the microbial communities in agricultural soil amended with enhanced biochars or traditional fertilisers	Torsten Thomas	10.1016/j.agee.2014.04.006	ERP016937	16S rRNA	V4	FWD:GTGCCAGCMGCCGCGGTAA; REV:GGACTACHVGGGTWTCTAAT	HiSeq	ANL-Chicago	CCME	2014-03-01	138	131290	103406	109993	130143	69801	71066	11295	TRUE	TRUE	TRUE	FALSE	FALSE	410658	soil metagenome													2011-11-16T00:00:00Z	GAZ:Australia	-28.833	153.417
S1291	1721.S16M	Cfa	GGCCCAATATAA	GTGCCAGCMGCCGCGGTAA	barley soil sample S16M	S16M	1721	Comparative analysis of the microbial communities in agricultural soil amended with enhanced biochars or traditional fertilisers	Torsten Thomas	10.1016/j.agee.2014.04.006	ERP016937	16S rRNA	V4	FWD:GTGCCAGCMGCCGCGGTAA; REV:GGACTACHVGGGTWTCTAAT	HiSeq	ANL-Chicago	CCME	2014-03-01	138	90958	70915	75884	90115	47528	48381	7033	TRUE	TRUE	FALSE	FALSE	FALSE	410658	soil metagenome													2011-11-16T00:00:00Z	GAZ:Australia	-28.833	153.417
S1292	1721.S16T	Cfa	GATGATAACCCA	GTGCCAGCMGCCGCGGTAA	barley soil sample S16T	S16T	1721	Comparative analysis of the microbial communities in agricultural soil amended with enhanced biochars or traditional fertilisers	Torsten Thomas	10.1016/j.agee.2014.04.006	ERP016937	16S rRNA	V4	FWD:GTGCCAGCMGCCGCGGTAA; REV:GGACTACHVGGGTWTCTAAT	HiSeq	ANL-Chicago	CCME	2014-03-01	138	70294	57360	60296	70025	53206	52320	7932	TRUE	TRUE	FALSE	FALSE	FALSE	410658	soil metagenome													2011-11-16T00:00:00Z	GAZ:Australia	-28.833	153.417
S1293	1721.S17B	Cfa	CGGTCTGTCTGA	GTGCCAGCMGCCGCGGTAA	barley soil sample S17B	S17B	1721	Comparative analysis of the microbial communities in agricultural soil amended with enhanced biochars or traditional fertilisers	Torsten Thomas	10.1016/j.agee.2014.04.006	ERP016937	16S rRNA	V4	FWD:GTGCCAGCMGCCGCGGTAA; REV:GGACTACHVGGGTWTCTAAT	HiSeq	ANL-Chicago	CCME	2014-03-01	138	124168	98425	103733	123167	66619	67918	11044	TRUE	TRUE	FALSE	FALSE	FALSE	410658	soil metagenome													2011-11-16T00:00:00Z	GAZ:Australia	-28.833	153.417
S1294	1721.S17M	Cfa	CTACCACGGTAC	GTGCCAGCMGCCGCGGTAA	barley soil sample S17M	S17M	1721	Comparative analysis of the microbial communities in agricultural soil amended with enhanced biochars or traditional fertilisers	Torsten Thomas	10.1016/j.agee.2014.04.006	ERP016937	16S rRNA	V4	FWD:GTGCCAGCMGCCGCGGTAA; REV:GGACTACHVGGGTWTCTAAT	HiSeq	ANL-Chicago	CCME	2014-03-01	138	124849	96909	103094	123933	68457	70092	11070	TRUE	TRUE	FALSE	FALSE	FALSE	410658	soil metagenome													2011-11-16T00:00:00Z	GAZ:Australia	-28.833	153.417
S1295	1721.S17T	Cfa	GGTAAGTTTGAC	GTGCCAGCMGCCGCGGTAA	barley soil sample S17T	S17T	1721	Comparative analysis of the microbial communities in agricultural soil amended with enhanced biochars or traditional fertilisers	Torsten Thomas	10.1016/j.agee.2014.04.006	ERP016937	16S rRNA	V4	FWD:GTGCCAGCMGCCGCGGTAA; REV:GGACTACHVGGGTWTCTAAT	HiSeq	ANL-Chicago	CCME	2014-03-01	138	102231	78881	83717	101321	53167	54231	8397	TRUE	TRUE	FALSE	FALSE	FALSE	410658	soil metagenome													2011-11-16T00:00:00Z	GAZ:Australia	-28.833	153.417
S1296	1721.S18B	Cfa	ACGGATGTTATG	GTGCCAGCMGCCGCGGTAA	barley soil sample S18B	S18B	1721	Comparative analysis of the microbial communities in agricultural soil amended with enhanced biochars or traditional fertilisers	Torsten Thomas	10.1016/j.agee.2014.04.006	ERP016937	16S rRNA	V4	FWD:GTGCCAGCMGCCGCGGTAA; REV:GGACTACHVGGGTWTCTAAT	HiSeq	ANL-Chicago	CCME	2014-03-01	138	123506	96968	103186	122673	70826	71733	11900	TRUE	TRUE	FALSE	FALSE	FALSE	410658	soil metagenome													2011-11-16T00:00:00Z	GAZ:Australia	-28.833	153.417
S1297	1721.S18M	Cfa	TTCTAGAGTGCG	GTGCCAGCMGCCGCGGTAA	barley soil sample S18M	S18M	1721	Comparative analysis of the microbial communities in agricultural soil amended with enhanced biochars or traditional fertilisers	Torsten Thomas	10.1016/j.agee.2014.04.006	ERP016937	16S rRNA	V4	FWD:GTGCCAGCMGCCGCGGTAA; REV:GGACTACHVGGGTWTCTAAT	HiSeq	ANL-Chicago	CCME	2014-03-01	138	156287	120895	128000	154740	79715	81298	13685	TRUE	TRUE	TRUE	TRUE	FALSE	410658	soil metagenome													2011-11-16T00:00:00Z	GAZ:Australia	-28.833	153.417
S1298	1721.S18T	Cfa	GTACATGTCGCC	GTGCCAGCMGCCGCGGTAA	barley soil sample S18T	S18T	1721	Comparative analysis of the microbial communities in agricultural soil amended with enhanced biochars or traditional fertilisers	Torsten Thomas	10.1016/j.agee.2014.04.006	ERP016937	16S rRNA	V4	FWD:GTGCCAGCMGCCGCGGTAA; REV:GGACTACHVGGGTWTCTAAT	HiSeq	ANL-Chicago	CCME	2014-03-01	138	155118	123617	130587	153935	84884	86632	14008	TRUE	TRUE	FALSE	FALSE	FALSE	410658	soil metagenome													2011-11-16T00:00:00Z	GAZ:Australia	-28.833	153.417
S1299	1721.S19B	Cfa	ACATCTAGCAGA	GTGCCAGCMGCCGCGGTAA	barley soil sample S19B	S19B	1721	Comparative analysis of the microbial communities in agricultural soil amended with enhanced biochars or traditional fertilisers	Torsten Thomas	10.1016/j.agee.2014.04.006	ERP016937	16S rRNA	V4	FWD:GTGCCAGCMGCCGCGGTAA; REV:GGACTACHVGGGTWTCTAAT	HiSeq	ANL-Chicago	CCME	2014-03-01	138	95318	74934	79076	94458	52380	53320	8945	TRUE	TRUE	FALSE	FALSE	FALSE	410658	soil metagenome													2011-11-16T00:00:00Z	GAZ:Australia	-28.833	153.417
S13	1579.G.1.30	Af	ACACCGCACAAT	GTGCCAGCMGCCGCGGTAA	soil elevation 922m	G-1-30	1579	Hawaii Kohala volcanic soils	Eric Dubinsky	Missing: Not provided	ERP016879	16S rRNA	V4	FWD:GTGCCAGCMGCCGCGGTAA; REV:GGACTACHVGGGTWTCTAAT	HiSeq	LBNL-Berkeley	CCME	2012-08-28	100	57802	50098	52007	57261	39886	38230	0	TRUE	TRUE	FALSE	FALSE	FALSE	410658	soil metagenome													2012-07-06T00:00:00Z	GAZ:United States of America	20.105	-155.787
S130	1579.WF.5.0	Af	TTACACAAAGGC	GTGCCAGCMGCCGCGGTAA	soil elevation 1283m	WF-5-0	1579	Hawaii Kohala volcanic soils	Eric Dubinsky	Missing: Not provided	ERP016879	16S rRNA	V4	FWD:GTGCCAGCMGCCGCGGTAA; REV:GGACTACHVGGGTWTCTAAT	HiSeq	LBNL-Berkeley	CCME	2012-08-28	100	78451	66650	70660	77658	50844	48066	0	TRUE	TRUE	FALSE	FALSE	FALSE	410658	soil metagenome													2012-07-06T00:00:00Z	GAZ:United States of America	20.109	-155.727
S1300	1721.S19M	Cfa	GTAGGAACCGGA	GTGCCAGCMGCCGCGGTAA	barley soil sample S19M	S19M	1721	Comparative analysis of the microbial communities in agricultural soil amended with enhanced biochars or traditional fertilisers	Torsten Thomas	10.1016/j.agee.2014.04.006	ERP016937	16S rRNA	V4	FWD:GTGCCAGCMGCCGCGGTAA; REV:GGACTACHVGGGTWTCTAAT	HiSeq	ANL-Chicago	CCME	2014-03-01	138	96468	74624	79726	95843	53432	54522	8238	TRUE	TRUE	FALSE	FALSE	FALSE	410658	soil metagenome													2011-11-16T00:00:00Z	GAZ:Australia	-28.833	153.417
S1301	1721.S19T	Cfa	TTGAGGCTACAA	GTGCCAGCMGCCGCGGTAA	barley soil sample S19T	S19T	1721	Comparative analysis of the microbial communities in agricultural soil amended with enhanced biochars or traditional fertilisers	Torsten Thomas	10.1016/j.agee.2014.04.006	ERP016937	16S rRNA	V4	FWD:GTGCCAGCMGCCGCGGTAA; REV:GGACTACHVGGGTWTCTAAT	HiSeq	ANL-Chicago	CCME	2014-03-01	138	119293	93407	99141	118340	64460	65774	10232	TRUE	TRUE	FALSE	FALSE	FALSE	410658	soil metagenome													2011-11-16T00:00:00Z	GAZ:Australia	-28.833	153.417
S1302	1721.S1B	Cfa	AGCTTCGACAGT	GTGCCAGCMGCCGCGGTAA	barley soil sample S1B	S1B	1721	Comparative analysis of the microbial communities in agricultural soil amended with enhanced biochars or traditional fertilisers	Torsten Thomas	10.1016/j.agee.2014.04.006	ERP016937	16S rRNA	V4	FWD:GTGCCAGCMGCCGCGGTAA; REV:GGACTACHVGGGTWTCTAAT	HiSeq	ANL-Chicago	CCME	2014-03-01	138	103094	78228	83010	102122	53161	54443	8447	TRUE	TRUE	FALSE	FALSE	FALSE	410658	soil metagenome													2011-11-16T00:00:00Z	GAZ:Australia	-28.833	153.417
S1303	1721.S1M	Cfa	CTCGATGTAAGC	GTGCCAGCMGCCGCGGTAA	barley soil sample S1M	S1M	1721	Comparative analysis of the microbial communities in agricultural soil amended with enhanced biochars or traditional fertilisers	Torsten Thomas	10.1016/j.agee.2014.04.006	ERP016937	16S rRNA	V4	FWD:GTGCCAGCMGCCGCGGTAA; REV:GGACTACHVGGGTWTCTAAT	HiSeq	ANL-Chicago	CCME	2014-03-01	138	107220	82287	87196	106104	55557	56970	8997	TRUE	TRUE	TRUE	TRUE	FALSE	410658	soil metagenome													2011-11-16T00:00:00Z	GAZ:Australia	-28.833	153.417
S1304	1721.S1T	Cfa	TGGAGCCTTGTC	GTGCCAGCMGCCGCGGTAA	barley soil sample S1T	S1T	1721	Comparative analysis of the microbial communities in agricultural soil amended with enhanced biochars or traditional fertilisers	Torsten Thomas	10.1016/j.agee.2014.04.006	ERP016937	16S rRNA	V4	FWD:GTGCCAGCMGCCGCGGTAA; REV:GGACTACHVGGGTWTCTAAT	HiSeq	ANL-Chicago	CCME	2014-03-01	138	111555	86204	90789	110385	57970	59010	9298	TRUE	TRUE	FALSE	FALSE	FALSE	410658	soil metagenome													2011-11-16T00:00:00Z	GAZ:Australia	-28.833	153.417
S1305	1721.S20B	Cfa	TGCAAGCTAAGT	GTGCCAGCMGCCGCGGTAA	barley soil sample S20B	S20B	1721	Comparative analysis of the microbial communities in agricultural soil amended with enhanced biochars or traditional fertilisers	Torsten Thomas	10.1016/j.agee.2014.04.006	ERP016937	16S rRNA	V4	FWD:GTGCCAGCMGCCGCGGTAA; REV:GGACTACHVGGGTWTCTAAT	HiSeq	ANL-Chicago	CCME	2014-03-01	138	101226	80688	85215	100402	53602	54468	9005	TRUE	TRUE	FALSE	FALSE	FALSE	410658	soil metagenome													2011-11-16T00:00:00Z	GAZ:Australia	-28.833	153.417
S1306	1721.S20M	Cfa	CATGTAAGGCTC	GTGCCAGCMGCCGCGGTAA	barley soil sample S20M	S20M	1721	Comparative analysis of the microbial communities in agricultural soil amended with enhanced biochars or traditional fertilisers	Torsten Thomas	10.1016/j.agee.2014.04.006	ERP016937	16S rRNA	V4	FWD:GTGCCAGCMGCCGCGGTAA; REV:GGACTACHVGGGTWTCTAAT	HiSeq	ANL-Chicago	CCME	2014-03-01	138	110137	84889	90825	109262	60094	61130	9233	TRUE	TRUE	FALSE	FALSE	FALSE	410658	soil metagenome													2011-11-16T00:00:00Z	GAZ:Australia	-28.833	153.417
S1307	1721.S20T	Cfa	CCGACATTGTAG	GTGCCAGCMGCCGCGGTAA	barley soil sample S20T	S20T	1721	Comparative analysis of the microbial communities in agricultural soil amended with enhanced biochars or traditional fertilisers	Torsten Thomas	10.1016/j.agee.2014.04.006	ERP016937	16S rRNA	V4	FWD:GTGCCAGCMGCCGCGGTAA; REV:GGACTACHVGGGTWTCTAAT	HiSeq	ANL-Chicago	CCME	2014-03-01	138	123589	95154	101272	122545	66504	68033	10964	TRUE	TRUE	FALSE	FALSE	FALSE	410658	soil metagenome													2011-11-16T00:00:00Z	GAZ:Australia	-28.833	153.417
S1308	1721.S21B	Cfa	TAGGCTCGTGCT	GTGCCAGCMGCCGCGGTAA	barley soil sample S21B	S21B	1721	Comparative analysis of the microbial communities in agricultural soil amended with enhanced biochars or traditional fertilisers	Torsten Thomas	10.1016/j.agee.2014.04.006	ERP016937	16S rRNA	V4	FWD:GTGCCAGCMGCCGCGGTAA; REV:GGACTACHVGGGTWTCTAAT	HiSeq	ANL-Chicago	CCME	2014-03-01	138	140852	111788	118545	139745	76744	78328	12976	TRUE	TRUE	FALSE	FALSE	FALSE	410658	soil metagenome													2011-11-16T00:00:00Z	GAZ:Australia	-28.833	153.417
S1309	1721.S21M	Cfa	TGACAACCGAAT	GTGCCAGCMGCCGCGGTAA	barley soil sample S21M	S21M	1721	Comparative analysis of the microbial communities in agricultural soil amended with enhanced biochars or traditional fertilisers	Torsten Thomas	10.1016/j.agee.2014.04.006	ERP016937	16S rRNA	V4	FWD:GTGCCAGCMGCCGCGGTAA; REV:GGACTACHVGGGTWTCTAAT	HiSeq	ANL-Chicago	CCME	2014-03-01	138	125748	102687	107529	124877	71603	72876	12398	TRUE	TRUE	TRUE	TRUE	FALSE	410658	soil metagenome													2011-11-16T00:00:00Z	GAZ:Australia	-28.833	153.417
S131	1579.WF.2.15	Af	GGTCCCGAAATT	GTGCCAGCMGCCGCGGTAA	soil elevation 1283m	WF-2-15	1579	Hawaii Kohala volcanic soils	Eric Dubinsky	Missing: Not provided	ERP016879	16S rRNA	V4	FWD:GTGCCAGCMGCCGCGGTAA; REV:GGACTACHVGGGTWTCTAAT	HiSeq	LBNL-Berkeley	CCME	2012-08-28	100	92592	74104	82282	91403	55712	52761	0	TRUE	TRUE	TRUE	TRUE	FALSE	410658	soil metagenome													2012-07-06T00:00:00Z	GAZ:United States of America	20.109	-155.727
S1310	1721.S22B	Cfa	CAATTCTGCTTC	GTGCCAGCMGCCGCGGTAA	barley soil sample S22B	S22B	1721	Comparative analysis of the microbial communities in agricultural soil amended with enhanced biochars or traditional fertilisers	Torsten Thomas	10.1016/j.agee.2014.04.006	ERP016937	16S rRNA	V4	FWD:GTGCCAGCMGCCGCGGTAA; REV:GGACTACHVGGGTWTCTAAT	HiSeq	ANL-Chicago	CCME	2014-03-01	138	106427	82913	88504	105788	68779	69426	11583	TRUE	TRUE	FALSE	FALSE	FALSE	410658	soil metagenome													2011-11-16T00:00:00Z	GAZ:Australia	-28.833	153.417
S1311	1721.S22M	Cfa	TTGCCTGGGTCA	GTGCCAGCMGCCGCGGTAA	barley soil sample S22M	S22M	1721	Comparative analysis of the microbial communities in agricultural soil amended with enhanced biochars or traditional fertilisers	Torsten Thomas	10.1016/j.agee.2014.04.006	ERP016937	16S rRNA	V4	FWD:GTGCCAGCMGCCGCGGTAA; REV:GGACTACHVGGGTWTCTAAT	HiSeq	ANL-Chicago	CCME	2014-03-01	138	150229	117048	123868	149032	82414	84146	13659	TRUE	TRUE	FALSE	FALSE	FALSE	410658	soil metagenome													2011-11-16T00:00:00Z	GAZ:Australia	-28.833	153.417
S1312	1721.S22T	Cfa	CTCCTTAAGGCG	GTGCCAGCMGCCGCGGTAA	barley soil sample S22T	S22T	1721	Comparative analysis of the microbial communities in agricultural soil amended with enhanced biochars or traditional fertilisers	Torsten Thomas	10.1016/j.agee.2014.04.006	ERP016937	16S rRNA	V4	FWD:GTGCCAGCMGCCGCGGTAA; REV:GGACTACHVGGGTWTCTAAT	HiSeq	ANL-Chicago	CCME	2014-03-01	138	126525	96757	103381	125472	66543	68309	11078	TRUE	TRUE	FALSE	FALSE	FALSE	410658	soil metagenome													2011-11-16T00:00:00Z	GAZ:Australia	-28.833	153.417
S1313	1721.S23B	Cfa	CAATGTAGACAC	GTGCCAGCMGCCGCGGTAA	barley soil sample S23B	S23B	1721	Comparative analysis of the microbial communities in agricultural soil amended with enhanced biochars or traditional fertilisers	Torsten Thomas	10.1016/j.agee.2014.04.006	ERP016937	16S rRNA	V4	FWD:GTGCCAGCMGCCGCGGTAA; REV:GGACTACHVGGGTWTCTAAT	HiSeq	ANL-Chicago	CCME	2014-03-01	138	124125	94180	101137	123154	69204	70968	11102	TRUE	TRUE	FALSE	FALSE	FALSE	410658	soil metagenome													2011-11-16T00:00:00Z	GAZ:Australia	-28.833	153.417
S1314	1721.S23M	Cfa	AATCAGAGCTTG	GTGCCAGCMGCCGCGGTAA	barley soil sample S23M	S23M	1721	Comparative analysis of the microbial communities in agricultural soil amended with enhanced biochars or traditional fertilisers	Torsten Thomas	10.1016/j.agee.2014.04.006	ERP016937	16S rRNA	V4	FWD:GTGCCAGCMGCCGCGGTAA; REV:GGACTACHVGGGTWTCTAAT	HiSeq	ANL-Chicago	CCME	2014-03-01	138	157472	121185	128891	156163	83828	85501	13874	TRUE	TRUE	FALSE	FALSE	FALSE	410658	soil metagenome													2011-11-16T00:00:00Z	GAZ:Australia	-28.833	153.417
S1315	1721.S24B	Cfa	TACCTGTGTCTT	GTGCCAGCMGCCGCGGTAA	barley soil sample S24B	S24B	1721	Comparative analysis of the microbial communities in agricultural soil amended with enhanced biochars or traditional fertilisers	Torsten Thomas	10.1016/j.agee.2014.04.006	ERP016937	16S rRNA	V4	FWD:GTGCCAGCMGCCGCGGTAA; REV:GGACTACHVGGGTWTCTAAT	HiSeq	ANL-Chicago	CCME	2014-03-01	138	116281	92938	98364	115398	64107	64940	10549	TRUE	TRUE	FALSE	FALSE	FALSE	410658	soil metagenome													2011-11-16T00:00:00Z	GAZ:Australia	-28.833	153.417
S1316	1721.S24M	Cfa	GCCTTACGATAG	GTGCCAGCMGCCGCGGTAA	barley soil sample S24M	S24M	1721	Comparative analysis of the microbial communities in agricultural soil amended with enhanced biochars or traditional fertilisers	Torsten Thomas	10.1016/j.agee.2014.04.006	ERP016937	16S rRNA	V4	FWD:GTGCCAGCMGCCGCGGTAA; REV:GGACTACHVGGGTWTCTAAT	HiSeq	ANL-Chicago	CCME	2014-03-01	138	106619	82774	88439	105890	59992	61200	9506	TRUE	TRUE	FALSE	FALSE	FALSE	410658	soil metagenome													2011-11-16T00:00:00Z	GAZ:Australia	-28.833	153.417
S1317	1721.S24T	Cfa	TGGCGATACGTT	GTGCCAGCMGCCGCGGTAA	barley soil sample S24T	S24T	1721	Comparative analysis of the microbial communities in agricultural soil amended with enhanced biochars or traditional fertilisers	Torsten Thomas	10.1016/j.agee.2014.04.006	ERP016937	16S rRNA	V4	FWD:GTGCCAGCMGCCGCGGTAA; REV:GGACTACHVGGGTWTCTAAT	HiSeq	ANL-Chicago	CCME	2014-03-01	138	122514	96855	102280	121643	69285	70488	11917	TRUE	TRUE	FALSE	FALSE	FALSE	410658	soil metagenome													2011-11-16T00:00:00Z	GAZ:Australia	-28.833	153.417
S1318	1721.S25B	Cfa	ACACCTGCGATC	GTGCCAGCMGCCGCGGTAA	barley soil sample S25B	S25B	1721	Comparative analysis of the microbial communities in agricultural soil amended with enhanced biochars or traditional fertilisers	Torsten Thomas	10.1016/j.agee.2014.04.006	ERP016937	16S rRNA	V4	FWD:GTGCCAGCMGCCGCGGTAA; REV:GGACTACHVGGGTWTCTAAT	HiSeq	ANL-Chicago	CCME	2014-03-01	138	24152	23493	23498	24100	19403	19069	3381	TRUE	TRUE	FALSE	FALSE	FALSE	410658	soil metagenome													2011-11-16T00:00:00Z	GAZ:Australia	-28.833	153.417
S1319	1721.S25M	Cfa	GAAGACAGCGAC	GTGCCAGCMGCCGCGGTAA	barley soil sample S25M	S25M	1721	Comparative analysis of the microbial communities in agricultural soil amended with enhanced biochars or traditional fertilisers	Torsten Thomas	10.1016/j.agee.2014.04.006	ERP016937	16S rRNA	V4	FWD:GTGCCAGCMGCCGCGGTAA; REV:GGACTACHVGGGTWTCTAAT	HiSeq	ANL-Chicago	CCME	2014-03-01	138	31754	29529	29522	31630	24869	24459	4811	TRUE	TRUE	FALSE	FALSE	FALSE	410658	soil metagenome													2011-11-16T00:00:00Z	GAZ:Australia	-28.833	153.417
S132	1579.WF.3.15	Af	ACGCATCGCACT	GTGCCAGCMGCCGCGGTAA	soil elevation 1283m	WF-3-15	1579	Hawaii Kohala volcanic soils	Eric Dubinsky	Missing: Not provided	ERP016879	16S rRNA	V4	FWD:GTGCCAGCMGCCGCGGTAA; REV:GGACTACHVGGGTWTCTAAT	HiSeq	LBNL-Berkeley	CCME	2012-08-28	100	119084	79324	103659	117032	71692	67712	0	TRUE	TRUE	FALSE	FALSE	FALSE	410658	soil metagenome													2012-07-06T00:00:00Z	GAZ:United States of America	20.109	-155.727
S1320	1721.S25T	Cfa	AACGAGGCAACG	GTGCCAGCMGCCGCGGTAA	barley soil sample S25T	S25T	1721	Comparative analysis of the microbial communities in agricultural soil amended with enhanced biochars or traditional fertilisers	Torsten Thomas	10.1016/j.agee.2014.04.006	ERP016937	16S rRNA	V4	FWD:GTGCCAGCMGCCGCGGTAA; REV:GGACTACHVGGGTWTCTAAT	HiSeq	ANL-Chicago	CCME	2014-03-01	138	109930	69883	74548	108954	73154	73234	17948	TRUE	TRUE	FALSE	FALSE	FALSE	410658	soil metagenome													2011-11-16T00:00:00Z	GAZ:Australia	-28.833	153.417
S1321	1721.S26B	Cfa	TTGCGACAAAGT	GTGCCAGCMGCCGCGGTAA	barley soil sample S26B	S26B	1721	Comparative analysis of the microbial communities in agricultural soil amended with enhanced biochars or traditional fertilisers	Torsten Thomas	10.1016/j.agee.2014.04.006	ERP016937	16S rRNA	V4	FWD:GTGCCAGCMGCCGCGGTAA; REV:GGACTACHVGGGTWTCTAAT	HiSeq	ANL-Chicago	CCME	2014-03-01	138	13853	13551	13550	13822	11165	10986	1999	TRUE	TRUE	FALSE	FALSE	FALSE	410658	soil metagenome													2011-11-16T00:00:00Z	GAZ:Australia	-28.833	153.417
S1322	1721.S26M	Cfa	ACTAGCGTTCAG	GTGCCAGCMGCCGCGGTAA	barley soil sample S26M	S26M	1721	Comparative analysis of the microbial communities in agricultural soil amended with enhanced biochars or traditional fertilisers	Torsten Thomas	10.1016/j.agee.2014.04.006	ERP016937	16S rRNA	V4	FWD:GTGCCAGCMGCCGCGGTAA; REV:GGACTACHVGGGTWTCTAAT	HiSeq	ANL-Chicago	CCME	2014-03-01	138	22583	21723	21719	22494	17094	16734	3400	TRUE	TRUE	TRUE	FALSE	FALSE	410658	soil metagenome													2011-11-16T00:00:00Z	GAZ:Australia	-28.833	153.417
S1323	1721.S26T	Cfa	GGCGTTGCATTC	GTGCCAGCMGCCGCGGTAA	barley soil sample S26T	S26T	1721	Comparative analysis of the microbial communities in agricultural soil amended with enhanced biochars or traditional fertilisers	Torsten Thomas	10.1016/j.agee.2014.04.006	ERP016937	16S rRNA	V4	FWD:GTGCCAGCMGCCGCGGTAA; REV:GGACTACHVGGGTWTCTAAT	HiSeq	ANL-Chicago	CCME	2014-03-01	138	24012	23020	23027	23918	19358	19002	3419	TRUE	TRUE	FALSE	FALSE	FALSE	410658	soil metagenome													2011-11-16T00:00:00Z	GAZ:Australia	-28.833	153.417
S1324	1721.S27B	Cfa	TCTGGAACGGTT	GTGCCAGCMGCCGCGGTAA	barley soil sample S27B	S27B	1721	Comparative analysis of the microbial communities in agricultural soil amended with enhanced biochars or traditional fertilisers	Torsten Thomas	10.1016/j.agee.2014.04.006	ERP016937	16S rRNA	V4	FWD:GTGCCAGCMGCCGCGGTAA; REV:GGACTACHVGGGTWTCTAAT	HiSeq	ANL-Chicago	CCME	2014-03-01	138	21315	20394	20809	21243	16457	16100	3374	TRUE	TRUE	FALSE	FALSE	FALSE	410658	soil metagenome													2011-11-16T00:00:00Z	GAZ:Australia	-28.833	153.417
S1325	1721.S27M	Cfa	TACCACAACGAA	GTGCCAGCMGCCGCGGTAA	barley soil sample S27M	S27M	1721	Comparative analysis of the microbial communities in agricultural soil amended with enhanced biochars or traditional fertilisers	Torsten Thomas	10.1016/j.agee.2014.04.006	ERP016937	16S rRNA	V4	FWD:GTGCCAGCMGCCGCGGTAA; REV:GGACTACHVGGGTWTCTAAT	HiSeq	ANL-Chicago	CCME	2014-03-01	138	15655	15084	15088	15607	12461	12278	2436	TRUE	TRUE	FALSE	FALSE	FALSE	410658	soil metagenome													2011-11-16T00:00:00Z	GAZ:Australia	-28.833	153.417
S1326	1721.S27T	Cfa	TGCGAGTATATG	GTGCCAGCMGCCGCGGTAA	barley soil sample S27T	S27T	1721	Comparative analysis of the microbial communities in agricultural soil amended with enhanced biochars or traditional fertilisers	Torsten Thomas	10.1016/j.agee.2014.04.006	ERP016937	16S rRNA	V4	FWD:GTGCCAGCMGCCGCGGTAA; REV:GGACTACHVGGGTWTCTAAT	HiSeq	ANL-Chicago	CCME	2014-03-01	138	22711	21555	21746	22621	17690	17393	2937	TRUE	TRUE	TRUE	FALSE	FALSE	410658	soil metagenome													2011-11-16T00:00:00Z	GAZ:Australia	-28.833	153.417
S1327	1721.S28B	Cfa	CTATCCAAGTGG	GTGCCAGCMGCCGCGGTAA	barley soil sample S28B	S28B	1721	Comparative analysis of the microbial communities in agricultural soil amended with enhanced biochars or traditional fertilisers	Torsten Thomas	10.1016/j.agee.2014.04.006	ERP016937	16S rRNA	V4	FWD:GTGCCAGCMGCCGCGGTAA; REV:GGACTACHVGGGTWTCTAAT	HiSeq	ANL-Chicago	CCME	2014-03-01	138	18362	17674	17451	18279	14338	14050	2549	TRUE	TRUE	FALSE	FALSE	FALSE	410658	soil metagenome													2011-11-16T00:00:00Z	GAZ:Australia	-28.833	153.417
S1328	1721.S28M	Cfa	TTCCTGTTAACC	GTGCCAGCMGCCGCGGTAA	barley soil sample S28M	S28M	1721	Comparative analysis of the microbial communities in agricultural soil amended with enhanced biochars or traditional fertilisers	Torsten Thomas	10.1016/j.agee.2014.04.006	ERP016937	16S rRNA	V4	FWD:GTGCCAGCMGCCGCGGTAA; REV:GGACTACHVGGGTWTCTAAT	HiSeq	ANL-Chicago	CCME	2014-03-01	138	18097	17635	17640	18044	13637	13376	2425	TRUE	TRUE	FALSE	FALSE	FALSE	410658	soil metagenome													2011-11-16T00:00:00Z	GAZ:Australia	-28.833	153.417
S1329	1721.S28T	Cfa	GTACTACCTCGG	GTGCCAGCMGCCGCGGTAA	barley soil sample S28T	S28T	1721	Comparative analysis of the microbial communities in agricultural soil amended with enhanced biochars or traditional fertilisers	Torsten Thomas	10.1016/j.agee.2014.04.006	ERP016937	16S rRNA	V4	FWD:GTGCCAGCMGCCGCGGTAA; REV:GGACTACHVGGGTWTCTAAT	HiSeq	ANL-Chicago	CCME	2014-03-01	138	14649	14202	14203	14603	11309	11042	2333	TRUE	TRUE	FALSE	FALSE	FALSE	410658	soil metagenome													2011-11-16T00:00:00Z	GAZ:Australia	-28.833	153.417
S133	1579.WF.1.ORG	Af	ACCTAGCTAGTG	GTGCCAGCMGCCGCGGTAA	soil elevation 1283m	WF-1-ORG	1579	Hawaii Kohala volcanic soils	Eric Dubinsky	Missing: Not provided	ERP016879	16S rRNA	V4	FWD:GTGCCAGCMGCCGCGGTAA; REV:GGACTACHVGGGTWTCTAAT	HiSeq	LBNL-Berkeley	CCME	2012-08-28	100	81172	68393	70082	78927	38267	37725	0	TRUE	TRUE	FALSE	FALSE	FALSE	410658	soil metagenome													2012-07-06T00:00:00Z	GAZ:United States of America	20.109	-155.727
S1330	1721.S29B	Cfa	TGTGGTGATGTA	GTGCCAGCMGCCGCGGTAA	barley soil sample S29B	S29B	1721	Comparative analysis of the microbial communities in agricultural soil amended with enhanced biochars or traditional fertilisers	Torsten Thomas	10.1016/j.agee.2014.04.006	ERP016937	16S rRNA	V4	FWD:GTGCCAGCMGCCGCGGTAA; REV:GGACTACHVGGGTWTCTAAT	HiSeq	ANL-Chicago	CCME	2014-03-01	138	31482	30775	30782	31409	24141	23584	4598	TRUE	TRUE	FALSE	FALSE	FALSE	410658	soil metagenome													2011-11-16T00:00:00Z	GAZ:Australia	-28.833	153.417
S1331	1721.S29M	Cfa	GTGTCCGGATTC	GTGCCAGCMGCCGCGGTAA	barley soil sample S29M	S29M	1721	Comparative analysis of the microbial communities in agricultural soil amended with enhanced biochars or traditional fertilisers	Torsten Thomas	10.1016/j.agee.2014.04.006	ERP016937	16S rRNA	V4	FWD:GTGCCAGCMGCCGCGGTAA; REV:GGACTACHVGGGTWTCTAAT	HiSeq	ANL-Chicago	CCME	2014-03-01	138	31499	28953	28966	31343	24689	24243	4196	TRUE	TRUE	FALSE	FALSE	FALSE	410658	soil metagenome													2011-11-16T00:00:00Z	GAZ:Australia	-28.833	153.417
S1332	1721.S2B	Cfa	GCACCTGTTGAA	GTGCCAGCMGCCGCGGTAA	barley soil sample S2B	S2B	1721	Comparative analysis of the microbial communities in agricultural soil amended with enhanced biochars or traditional fertilisers	Torsten Thomas	10.1016/j.agee.2014.04.006	ERP016937	16S rRNA	V4	FWD:GTGCCAGCMGCCGCGGTAA; REV:GGACTACHVGGGTWTCTAAT	HiSeq	ANL-Chicago	CCME	2014-03-01	138	81099	61035	65199	80205	41433	42382	6295	TRUE	TRUE	FALSE	FALSE	FALSE	410658	soil metagenome													2011-11-16T00:00:00Z	GAZ:Australia	-28.833	153.417
S1333	1721.S2M	Cfa	AGATGTCCGTCA	GTGCCAGCMGCCGCGGTAA	barley soil sample S2M	S2M	1721	Comparative analysis of the microbial communities in agricultural soil amended with enhanced biochars or traditional fertilisers	Torsten Thomas	10.1016/j.agee.2014.04.006	ERP016937	16S rRNA	V4	FWD:GTGCCAGCMGCCGCGGTAA; REV:GGACTACHVGGGTWTCTAAT	HiSeq	ANL-Chicago	CCME	2014-03-01	138	117268	89419	95083	116184	59589	60589	9071	TRUE	TRUE	FALSE	FALSE	FALSE	410658	soil metagenome													2011-11-16T00:00:00Z	GAZ:Australia	-28.833	153.417
S1334	1721.S2T	Cfa	ATACGCATCAAG	GTGCCAGCMGCCGCGGTAA	barley soil sample S2T	S2T	1721	Comparative analysis of the microbial communities in agricultural soil amended with enhanced biochars or traditional fertilisers	Torsten Thomas	10.1016/j.agee.2014.04.006	ERP016937	16S rRNA	V4	FWD:GTGCCAGCMGCCGCGGTAA; REV:GGACTACHVGGGTWTCTAAT	HiSeq	ANL-Chicago	CCME	2014-03-01	138	104757	78777	83869	103841	55520	56554	8359	TRUE	TRUE	FALSE	FALSE	FALSE	410658	soil metagenome													2011-11-16T00:00:00Z	GAZ:Australia	-28.833	153.417
S1335	1721.S30M	Cfa	CCGAAGATTCTG	GTGCCAGCMGCCGCGGTAA	barley soil sample S30M	S30M	1721	Comparative analysis of the microbial communities in agricultural soil amended with enhanced biochars or traditional fertilisers	Torsten Thomas	10.1016/j.agee.2014.04.006	ERP016937	16S rRNA	V4	FWD:GTGCCAGCMGCCGCGGTAA; REV:GGACTACHVGGGTWTCTAAT	HiSeq	ANL-Chicago	CCME	2014-03-01	138	93352	70056	73492	92328	51157	52475	8382	TRUE	TRUE	FALSE	FALSE	FALSE	410658	soil metagenome													2011-11-16T00:00:00Z	GAZ:Australia	-28.833	153.417
S1336	1721.S3B	Cfa	CTGTAAAGGTTG	GTGCCAGCMGCCGCGGTAA	barley soil sample S3B	S3B	1721	Comparative analysis of the microbial communities in agricultural soil amended with enhanced biochars or traditional fertilisers	Torsten Thomas	10.1016/j.agee.2014.04.006	ERP016937	16S rRNA	V4	FWD:GTGCCAGCMGCCGCGGTAA; REV:GGACTACHVGGGTWTCTAAT	HiSeq	ANL-Chicago	CCME	2014-03-01	138	103366	78400	83333	102286	52896	53985	8029	TRUE	TRUE	TRUE	TRUE	FALSE	410658	soil metagenome													2011-11-16T00:00:00Z	GAZ:Australia	-28.833	153.417
S1337	1721.S3M	Cfa	GAGGTTCTTGAC	GTGCCAGCMGCCGCGGTAA	barley soil sample S3M	S3M	1721	Comparative analysis of the microbial communities in agricultural soil amended with enhanced biochars or traditional fertilisers	Torsten Thomas	10.1016/j.agee.2014.04.006	ERP016937	16S rRNA	V4	FWD:GTGCCAGCMGCCGCGGTAA; REV:GGACTACHVGGGTWTCTAAT	HiSeq	ANL-Chicago	CCME	2014-03-01	138	118689	104038	102602	118126	90419	88660	14150	TRUE	TRUE	FALSE	FALSE	FALSE	410658	soil metagenome													2011-11-16T00:00:00Z	GAZ:Australia	-28.833	153.417
S1338	1721.S3T	Cfa	CCTAGAGAAACT	GTGCCAGCMGCCGCGGTAA	barley soil sample S3T	S3T	1721	Comparative analysis of the microbial communities in agricultural soil amended with enhanced biochars or traditional fertilisers	Torsten Thomas	10.1016/j.agee.2014.04.006	ERP016937	16S rRNA	V4	FWD:GTGCCAGCMGCCGCGGTAA; REV:GGACTACHVGGGTWTCTAAT	HiSeq	ANL-Chicago	CCME	2014-03-01	138	92332	69042	73824	91327	47761	48728	7498	TRUE	TRUE	TRUE	FALSE	FALSE	410658	soil metagenome													2011-11-16T00:00:00Z	GAZ:Australia	-28.833	153.417
S1339	1721.S4B	Cfa	CTCTAGAAGAGT	GTGCCAGCMGCCGCGGTAA	barley soil sample S4B	S4B	1721	Comparative analysis of the microbial communities in agricultural soil amended with enhanced biochars or traditional fertilisers	Torsten Thomas	10.1016/j.agee.2014.04.006	ERP016937	16S rRNA	V4	FWD:GTGCCAGCMGCCGCGGTAA; REV:GGACTACHVGGGTWTCTAAT	HiSeq	ANL-Chicago	CCME	2014-03-01	138	101202	76800	81862	100256	52559	53674	8213	TRUE	TRUE	FALSE	FALSE	FALSE	410658	soil metagenome													2011-11-16T00:00:00Z	GAZ:Australia	-28.833	153.417
S134	1713.McG.L1N210	Af	GCACTTCATTTC	GTGCCAGCMGCCGCGGTAA	Malaysia Lambir Soil Sample Nyalau	McG.L1N210	1713	Malaysia Lambir soils	Krista McGuire	Missing: Not provided	ERP021541	16S rRNA	V4	FWD:GTGCCAGCMGCCGCGGTAA; REV:GGACTACHVGGGTWTCTAAT	MiSeq	Barnard	CCME	unknown	151	15764	11173	11865	14544	7522	7362	5585	TRUE	TRUE	TRUE	FALSE	FALSE	410658	soil metagenome													2012-08-01T00:00:00Z	GAZ:Malaysia	4.1865	114.017
S1340	1721.S4M	Cfa	TACGGCAGTTCA	GTGCCAGCMGCCGCGGTAA	barley soil sample S4M	S4M	1721	Comparative analysis of the microbial communities in agricultural soil amended with enhanced biochars or traditional fertilisers	Torsten Thomas	10.1016/j.agee.2014.04.006	ERP016937	16S rRNA	V4	FWD:GTGCCAGCMGCCGCGGTAA; REV:GGACTACHVGGGTWTCTAAT	HiSeq	ANL-Chicago	CCME	2014-03-01	138	94024	70249	74943	93034	48573	49538	7314	TRUE	TRUE	FALSE	FALSE	FALSE	410658	soil metagenome													2011-11-16T00:00:00Z	GAZ:Australia	-28.833	153.417
S1341	1721.S4T	Cfa	TGAGTCATTGAG	GTGCCAGCMGCCGCGGTAA	barley soil sample S4T	S4T	1721	Comparative analysis of the microbial communities in agricultural soil amended with enhanced biochars or traditional fertilisers	Torsten Thomas	10.1016/j.agee.2014.04.006	ERP016937	16S rRNA	V4	FWD:GTGCCAGCMGCCGCGGTAA; REV:GGACTACHVGGGTWTCTAAT	HiSeq	ANL-Chicago	CCME	2014-03-01	138	129678	95816	103013	128303	68800	69898	10445	TRUE	TRUE	FALSE	FALSE	FALSE	410658	soil metagenome													2011-11-16T00:00:00Z	GAZ:Australia	-28.833	153.417
S1342	1721.S5B	Cfa	TGCTCCGTAGAA	GTGCCAGCMGCCGCGGTAA	barley soil sample S5B	S5B	1721	Comparative analysis of the microbial communities in agricultural soil amended with enhanced biochars or traditional fertilisers	Torsten Thomas	10.1016/j.agee.2014.04.006	ERP016937	16S rRNA	V4	FWD:GTGCCAGCMGCCGCGGTAA; REV:GGACTACHVGGGTWTCTAAT	HiSeq	ANL-Chicago	CCME	2014-03-01	138	92668	70812	75571	91670	46677	47572	7173	TRUE	TRUE	FALSE	FALSE	FALSE	410658	soil metagenome													2011-11-16T00:00:00Z	GAZ:Australia	-28.833	153.417
S1343	1721.S5M	Cfa	CATGCGGATCCT	GTGCCAGCMGCCGCGGTAA	barley soil sample S5M	S5M	1721	Comparative analysis of the microbial communities in agricultural soil amended with enhanced biochars or traditional fertilisers	Torsten Thomas	10.1016/j.agee.2014.04.006	ERP016937	16S rRNA	V4	FWD:GTGCCAGCMGCCGCGGTAA; REV:GGACTACHVGGGTWTCTAAT	HiSeq	ANL-Chicago	CCME	2014-03-01	138	121695	93099	98606	120506	62689	63894	9959	TRUE	TRUE	FALSE	FALSE	FALSE	410658	soil metagenome													2011-11-16T00:00:00Z	GAZ:Australia	-28.833	153.417
S1344	1721.S5T	Cfa	TGCACAGTCGCT	GTGCCAGCMGCCGCGGTAA	barley soil sample S5T	S5T	1721	Comparative analysis of the microbial communities in agricultural soil amended with enhanced biochars or traditional fertilisers	Torsten Thomas	10.1016/j.agee.2014.04.006	ERP016937	16S rRNA	V4	FWD:GTGCCAGCMGCCGCGGTAA; REV:GGACTACHVGGGTWTCTAAT	HiSeq	ANL-Chicago	CCME	2014-03-01	138	124904	97443	103714	123860	68330	69573	10985	TRUE	TRUE	FALSE	FALSE	FALSE	410658	soil metagenome													2011-11-16T00:00:00Z	GAZ:Australia	-28.833	153.417
S1345	1721.S6B	Cfa	AAGCAGATTGTC	GTGCCAGCMGCCGCGGTAA	barley soil sample S6B	S6B	1721	Comparative analysis of the microbial communities in agricultural soil amended with enhanced biochars or traditional fertilisers	Torsten Thomas	10.1016/j.agee.2014.04.006	ERP016937	16S rRNA	V4	FWD:GTGCCAGCMGCCGCGGTAA; REV:GGACTACHVGGGTWTCTAAT	HiSeq	ANL-Chicago	CCME	2014-03-01	138	98138	74607	79693	97111	49370	50506	7753	TRUE	TRUE	FALSE	FALSE	FALSE	410658	soil metagenome													2011-11-16T00:00:00Z	GAZ:Australia	-28.833	153.417
S1346	1721.S6M	Cfa	CGAGTTCATCGA	GTGCCAGCMGCCGCGGTAA	barley soil sample S6M	S6M	1721	Comparative analysis of the microbial communities in agricultural soil amended with enhanced biochars or traditional fertilisers	Torsten Thomas	10.1016/j.agee.2014.04.006	ERP016937	16S rRNA	V4	FWD:GTGCCAGCMGCCGCGGTAA; REV:GGACTACHVGGGTWTCTAAT	HiSeq	ANL-Chicago	CCME	2014-03-01	138	100856	76365	81596	99872	52892	54132	7961	TRUE	TRUE	FALSE	FALSE	FALSE	410658	soil metagenome													2011-11-16T00:00:00Z	GAZ:Australia	-28.833	153.417
S1347	1721.S6T	Cfa	TGATAGGTACAC	GTGCCAGCMGCCGCGGTAA	barley soil sample S6T	S6T	1721	Comparative analysis of the microbial communities in agricultural soil amended with enhanced biochars or traditional fertilisers	Torsten Thomas	10.1016/j.agee.2014.04.006	ERP016937	16S rRNA	V4	FWD:GTGCCAGCMGCCGCGGTAA; REV:GGACTACHVGGGTWTCTAAT	HiSeq	ANL-Chicago	CCME	2014-03-01	138	97983	74489	79888	97166	52980	54133	8340	TRUE	TRUE	FALSE	FALSE	FALSE	410658	soil metagenome													2011-11-16T00:00:00Z	GAZ:Australia	-28.833	153.417
S1348	1721.S7B	Cfa	TAGACCGACTCC	GTGCCAGCMGCCGCGGTAA	barley soil sample S7B	S7B	1721	Comparative analysis of the microbial communities in agricultural soil amended with enhanced biochars or traditional fertilisers	Torsten Thomas	10.1016/j.agee.2014.04.006	ERP016937	16S rRNA	V4	FWD:GTGCCAGCMGCCGCGGTAA; REV:GGACTACHVGGGTWTCTAAT	HiSeq	ANL-Chicago	CCME	2014-03-01	138	109225	84870	90375	108164	57133	58571	9668	TRUE	TRUE	FALSE	FALSE	FALSE	410658	soil metagenome													2011-11-16T00:00:00Z	GAZ:Australia	-28.833	153.417
S1349	1721.S7M	Cfa	TCAGCGCCGTTA	GTGCCAGCMGCCGCGGTAA	barley soil sample S7M	S7M	1721	Comparative analysis of the microbial communities in agricultural soil amended with enhanced biochars or traditional fertilisers	Torsten Thomas	10.1016/j.agee.2014.04.006	ERP016937	16S rRNA	V4	FWD:GTGCCAGCMGCCGCGGTAA; REV:GGACTACHVGGGTWTCTAAT	HiSeq	ANL-Chicago	CCME	2014-03-01	138	135709	103381	110375	134381	71341	73572	11338	TRUE	TRUE	TRUE	FALSE	FALSE	410658	soil metagenome													2011-11-16T00:00:00Z	GAZ:Australia	-28.833	153.417
S135	1713.McG.L2N210	Af	AGAATCCACCAC	GTGCCAGCMGCCGCGGTAA	Malaysia Lambir Soil Sample Nyalau	McG.L2N210	1713	Malaysia Lambir soils	Krista McGuire	Missing: Not provided	ERP021541	16S rRNA	V4	FWD:GTGCCAGCMGCCGCGGTAA; REV:GGACTACHVGGGTWTCTAAT	MiSeq	Barnard	CCME	unknown	151	18323	12257	13128	16957	8569	8233	6285	TRUE	TRUE	TRUE	FALSE	FALSE	410658	soil metagenome													2012-08-01T00:00:00Z	GAZ:Malaysia	4.1865	114.017
S1350	1721.S7T	Cfa	TAGAGGCGTAGG	GTGCCAGCMGCCGCGGTAA	barley soil sample S7T	S7T	1721	Comparative analysis of the microbial communities in agricultural soil amended with enhanced biochars or traditional fertilisers	Torsten Thomas	10.1016/j.agee.2014.04.006	ERP016937	16S rRNA	V4	FWD:GTGCCAGCMGCCGCGGTAA; REV:GGACTACHVGGGTWTCTAAT	HiSeq	ANL-Chicago	CCME	2014-03-01	138	40734	32290	34581	40550	25329	26040	3975	TRUE	TRUE	FALSE	FALSE	FALSE	410658	soil metagenome													2011-11-16T00:00:00Z	GAZ:Australia	-28.833	153.417
S1351	1721.S8B	Cfa	GCTGTCGTCAAC	GTGCCAGCMGCCGCGGTAA	barley soil sample S8B	S8B	1721	Comparative analysis of the microbial communities in agricultural soil amended with enhanced biochars or traditional fertilisers	Torsten Thomas	10.1016/j.agee.2014.04.006	ERP016937	16S rRNA	V4	FWD:GTGCCAGCMGCCGCGGTAA; REV:GGACTACHVGGGTWTCTAAT	HiSeq	ANL-Chicago	CCME	2014-03-01	138	107953	81678	87221	106919	56806	58010	8695	TRUE	TRUE	FALSE	FALSE	FALSE	410658	soil metagenome													2011-11-16T00:00:00Z	GAZ:Australia	-28.833	153.417
S1352	1721.S8M	Cfa	ACAGGAGGGTGT	GTGCCAGCMGCCGCGGTAA	barley soil sample S8M	S8M	1721	Comparative analysis of the microbial communities in agricultural soil amended with enhanced biochars or traditional fertilisers	Torsten Thomas	10.1016/j.agee.2014.04.006	ERP016937	16S rRNA	V4	FWD:GTGCCAGCMGCCGCGGTAA; REV:GGACTACHVGGGTWTCTAAT	HiSeq	ANL-Chicago	CCME	2014-03-01	138	114221	88036	93693	113124	57376	58532	8607	TRUE	TRUE	FALSE	FALSE	FALSE	410658	soil metagenome													2011-11-16T00:00:00Z	GAZ:Australia	-28.833	153.417
S1353	1721.S8T	Cfa	GTCAACGCTGTC	GTGCCAGCMGCCGCGGTAA	barley soil sample S8T	S8T	1721	Comparative analysis of the microbial communities in agricultural soil amended with enhanced biochars or traditional fertilisers	Torsten Thomas	10.1016/j.agee.2014.04.006	ERP016937	16S rRNA	V4	FWD:GTGCCAGCMGCCGCGGTAA; REV:GGACTACHVGGGTWTCTAAT	HiSeq	ANL-Chicago	CCME	2014-03-01	138	99483	73533	78867	98303	49716	50913	7334	TRUE	TRUE	FALSE	FALSE	FALSE	410658	soil metagenome													2011-11-16T00:00:00Z	GAZ:Australia	-28.833	153.417
S1354	1721.S9B	Cfa	TAAGCGTCTCGA	GTGCCAGCMGCCGCGGTAA	barley soil sample S9B	S9B	1721	Comparative analysis of the microbial communities in agricultural soil amended with enhanced biochars or traditional fertilisers	Torsten Thomas	10.1016/j.agee.2014.04.006	ERP016937	16S rRNA	V4	FWD:GTGCCAGCMGCCGCGGTAA; REV:GGACTACHVGGGTWTCTAAT	HiSeq	ANL-Chicago	CCME	2014-03-01	138	117888	87453	93506	116609	60725	62186	9178	TRUE	TRUE	FALSE	FALSE	FALSE	410658	soil metagenome													2011-11-16T00:00:00Z	GAZ:Australia	-28.833	153.417
S1355	1721.S9M	Cfa	AAGCTTGAAACC	GTGCCAGCMGCCGCGGTAA	barley soil sample S9M	S9M	1721	Comparative analysis of the microbial communities in agricultural soil amended with enhanced biochars or traditional fertilisers	Torsten Thomas	10.1016/j.agee.2014.04.006	ERP016937	16S rRNA	V4	FWD:GTGCCAGCMGCCGCGGTAA; REV:GGACTACHVGGGTWTCTAAT	HiSeq	ANL-Chicago	CCME	2014-03-01	138	124412	93862	99748	122964	62153	63386	9779	TRUE	TRUE	TRUE	TRUE	TRUE	410658	soil metagenome													2011-11-16T00:00:00Z	GAZ:Australia	-28.833	153.417
S1356	1721.S9T	Cfa	ATAGAGGCCATT	GTGCCAGCMGCCGCGGTAA	barley soil sample S9T	S9T	1721	Comparative analysis of the microbial communities in agricultural soil amended with enhanced biochars or traditional fertilisers	Torsten Thomas	10.1016/j.agee.2014.04.006	ERP016937	16S rRNA	V4	FWD:GTGCCAGCMGCCGCGGTAA; REV:GGACTACHVGGGTWTCTAAT	HiSeq	ANL-Chicago	CCME	2014-03-01	138	101294	77929	82366	100236	52556	53249	8495	TRUE	TRUE	FALSE	FALSE	FALSE	410658	soil metagenome													2011-11-16T00:00:00Z	GAZ:Australia	-28.833	153.417
S1357	1721.SBB2	Cfa	TCAATCGCTTTC	GTGCCAGCMGCCGCGGTAA	barley soil sample SBB2	SBB2	1721	Comparative analysis of the microbial communities in agricultural soil amended with enhanced biochars or traditional fertilisers	Torsten Thomas	10.1016/j.agee.2014.04.006	ERP016937	16S rRNA	V4	FWD:GTGCCAGCMGCCGCGGTAA; REV:GGACTACHVGGGTWTCTAAT	HiSeq	ANL-Chicago	CCME	2014-03-01	138	20294	19754	19758	20204	15790	15554	2514	TRUE	TRUE	FALSE	FALSE	FALSE	410658	soil metagenome													2011-11-16T00:00:00Z	GAZ:Australia	-28.833	153.417
S1358	1721.Soil.NIL.100.N.10.1	Cfa	GTCTCTGAAAGA	GTGCCAGCMGCCGCGGTAA	barley soil sample Soil.NIL.100.N.10.1	SoilNIL100N10.1	1721	Comparative analysis of the microbial communities in agricultural soil amended with enhanced biochars or traditional fertilisers	Torsten Thomas	10.1016/j.agee.2014.04.006	ERP016937	16S rRNA	V4	FWD:GTGCCAGCMGCCGCGGTAA; REV:GGACTACHVGGGTWTCTAAT	HiSeq	ANL-Chicago	CCME	2012-01-30	138	241126	188298	198887	237929	110698	97247	2910	TRUE	TRUE	FALSE	FALSE	FALSE	410658	soil metagenome													2011-03-01T00:00:00Z	GAZ:Australia	-28.833	153.417
S1359	1721.Soil.NIL.100.N.10.2	Cfa	GTTCTGCTTGTT	GTGCCAGCMGCCGCGGTAA	barley soil sample Soil.NIL.100.N.10.2	SoilNIL100N10.2	1721	Comparative analysis of the microbial communities in agricultural soil amended with enhanced biochars or traditional fertilisers	Torsten Thomas	10.1016/j.agee.2014.04.006	ERP016937	16S rRNA	V4	FWD:GTGCCAGCMGCCGCGGTAA; REV:GGACTACHVGGGTWTCTAAT	HiSeq	ANL-Chicago	CCME	2012-01-30	138	123941	96329	102718	121963	52422	45911	0	TRUE	TRUE	FALSE	FALSE	FALSE	410658	soil metagenome													2011-03-01T00:00:00Z	GAZ:Australia	-28.833	153.417
S136	1713.McG.L1N1020	Af	CTCAAGTCAAAG	GTGCCAGCMGCCGCGGTAA	Malaysia Lambir Soil Sample Nyalau	McG.L1N1020	1713	Malaysia Lambir soils	Krista McGuire	Missing: Not provided	ERP021541	16S rRNA	V4	FWD:GTGCCAGCMGCCGCGGTAA; REV:GGACTACHVGGGTWTCTAAT	MiSeq	Barnard	CCME	unknown	151	17904	12396	13258	16538	8855	8448	6260	TRUE	TRUE	TRUE	FALSE	FALSE	410658	soil metagenome													2012-08-01T00:00:00Z	GAZ:Malaysia	4.1865	114.017
S1360	1721.Soil.NIL.100.N.10.3	Cfa	GTCAAGACCTCA	GTGCCAGCMGCCGCGGTAA	barley soil sample Soil.NIL.100.N.10.3	SoilNIL100N10.3	1721	Comparative analysis of the microbial communities in agricultural soil amended with enhanced biochars or traditional fertilisers	Torsten Thomas	10.1016/j.agee.2014.04.006	ERP016937	16S rRNA	V4	FWD:GTGCCAGCMGCCGCGGTAA; REV:GGACTACHVGGGTWTCTAAT	HiSeq	ANL-Chicago	CCME	2012-01-30	138	216868	178459	187188	214414	106535	97545	4762	TRUE	TRUE	FALSE	FALSE	FALSE	410658	soil metagenome													2011-03-01T00:00:00Z	GAZ:Australia	-28.833	153.417
S1361	1721.Soil.NIL.100.N.14.1	Cfa	TTGTTACGTTCC	GTGCCAGCMGCCGCGGTAA	barley soil sample Soil.NIL.100.N.14.1	SoilNIL100N14.1	1721	Comparative analysis of the microbial communities in agricultural soil amended with enhanced biochars or traditional fertilisers	Torsten Thomas	10.1016/j.agee.2014.04.006	ERP016937	16S rRNA	V4	FWD:GTGCCAGCMGCCGCGGTAA; REV:GGACTACHVGGGTWTCTAAT	HiSeq	ANL-Chicago	CCME	2012-01-30	138	283895	232378	242289	279916	129787	116449	5865	TRUE	TRUE	FALSE	FALSE	FALSE	410658	soil metagenome													2011-03-01T00:00:00Z	GAZ:Australia	-28.833	153.417
S1362	1721.Soil.NIL.100.N.14.2	Cfa	CAGTTCGAGATA	GTGCCAGCMGCCGCGGTAA	barley soil sample Soil.NIL.100.N.14.2	SoilNIL100N14.2	1721	Comparative analysis of the microbial communities in agricultural soil amended with enhanced biochars or traditional fertilisers	Torsten Thomas	10.1016/j.agee.2014.04.006	ERP016937	16S rRNA	V4	FWD:GTGCCAGCMGCCGCGGTAA; REV:GGACTACHVGGGTWTCTAAT	HiSeq	ANL-Chicago	CCME	2012-01-30	138	257650	216353	225998	254840	122250	106687	5729	TRUE	TRUE	FALSE	FALSE	FALSE	410658	soil metagenome													2011-03-01T00:00:00Z	GAZ:Australia	-28.833	153.417
S1363	1721.Soil.NIL.100.N.14.3	Cfa	AATGTCACCAGA	GTGCCAGCMGCCGCGGTAA	barley soil sample Soil.NIL.100.N.14.3	SoilNIL100N14.3	1721	Comparative analysis of the microbial communities in agricultural soil amended with enhanced biochars or traditional fertilisers	Torsten Thomas	10.1016/j.agee.2014.04.006	ERP016937	16S rRNA	V4	FWD:GTGCCAGCMGCCGCGGTAA; REV:GGACTACHVGGGTWTCTAAT	HiSeq	ANL-Chicago	CCME	2012-01-30	138	213890	168344	175613	209284	92000	78589	0	TRUE	TRUE	FALSE	FALSE	FALSE	410658	soil metagenome													2011-03-01T00:00:00Z	GAZ:Australia	-28.833	153.417
S1364	1721.Soil.NIL.100.N.22.1	Cfa	CAGCCTGCAAAT	GTGCCAGCMGCCGCGGTAA	barley soil sample Soil.NIL.100.N.22.1	SoilNIL100N22.1	1721	Comparative analysis of the microbial communities in agricultural soil amended with enhanced biochars or traditional fertilisers	Torsten Thomas	10.1016/j.agee.2014.04.006	ERP016937	16S rRNA	V4	FWD:GTGCCAGCMGCCGCGGTAA; REV:GGACTACHVGGGTWTCTAAT	HiSeq	ANL-Chicago	CCME	2012-01-30	138	246146	205163	213946	242413	117454	104493	6633	TRUE	TRUE	FALSE	FALSE	FALSE	410658	soil metagenome													2011-03-01T00:00:00Z	GAZ:Australia	-28.833	153.417
S1365	1721.Soil.NIL.100.N.22.2	Cfa	TTGCAAGTACCG	GTGCCAGCMGCCGCGGTAA	barley soil sample Soil.NIL.100.N.22.2	SoilNIL100N22.2	1721	Comparative analysis of the microbial communities in agricultural soil amended with enhanced biochars or traditional fertilisers	Torsten Thomas	10.1016/j.agee.2014.04.006	ERP016937	16S rRNA	V4	FWD:GTGCCAGCMGCCGCGGTAA; REV:GGACTACHVGGGTWTCTAAT	HiSeq	ANL-Chicago	CCME	2012-01-30	138	209859	162900	173750	206290	89077	77892	5	TRUE	TRUE	TRUE	FALSE	FALSE	410658	soil metagenome													2011-03-01T00:00:00Z	GAZ:Australia	-28.833	153.417
S1366	1721.Soil.NIL.100.N.22.3	Cfa	GCTTCTCTCACT	GTGCCAGCMGCCGCGGTAA	barley soil sample Soil.NIL.100.N.22.3	SoilNIL100N22.3	1721	Comparative analysis of the microbial communities in agricultural soil amended with enhanced biochars or traditional fertilisers	Torsten Thomas	10.1016/j.agee.2014.04.006	ERP016937	16S rRNA	V4	FWD:GTGCCAGCMGCCGCGGTAA; REV:GGACTACHVGGGTWTCTAAT	HiSeq	ANL-Chicago	CCME	2012-01-30	138	243577	202561	211571	240274	115711	105299	8341	TRUE	TRUE	FALSE	FALSE	FALSE	410658	soil metagenome													2011-03-01T00:00:00Z	GAZ:Australia	-28.833	153.417
S1367	1721.BMC.7.1T.3.1	Cfa	CGAGATAGTTTG	GTGCCAGCMGCCGCGGTAA	barley soil sample BMC.7.1T.3.1	BMC.8.1T.3.1	1721	Comparative analysis of the microbial communities in agricultural soil amended with enhanced biochars or traditional fertilisers	Torsten Thomas	10.1016/j.agee.2014.04.006	ERP016937	16S rRNA	V4	FWD:GTGCCAGCMGCCGCGGTAA; REV:GGACTACHVGGGTWTCTAAT	HiSeq	ANL-Chicago	CCME	2012-01-30	138	276913	219970	230765	271493	114854	102684	3332	TRUE	TRUE	TRUE	FALSE	FALSE	410658	soil metagenome													2011-03-01T00:00:00Z	GAZ:Australia	-28.833	153.417
S1368	1721.BMC.7.1T.3.2	Cfa	CGCGTCAAACTA	GTGCCAGCMGCCGCGGTAA	barley soil sample BMC.7.1T.3.2	BMC.8.1T.3.2	1721	Comparative analysis of the microbial communities in agricultural soil amended with enhanced biochars or traditional fertilisers	Torsten Thomas	10.1016/j.agee.2014.04.006	ERP016937	16S rRNA	V4	FWD:GTGCCAGCMGCCGCGGTAA; REV:GGACTACHVGGGTWTCTAAT	HiSeq	ANL-Chicago	CCME	2012-01-30	138	313647	248833	259827	307239	127512	113417	3017	TRUE	TRUE	FALSE	FALSE	FALSE	410658	soil metagenome													2011-03-01T00:00:00Z	GAZ:Australia	-28.833	153.417
S1369	1721.BMC.7.1T.3.3	Cfa	TTGACACACGAC	GTGCCAGCMGCCGCGGTAA	barley soil sample BMC.7.1T.3.3	BMC.8.1T.3.3	1721	Comparative analysis of the microbial communities in agricultural soil amended with enhanced biochars or traditional fertilisers	Torsten Thomas	10.1016/j.agee.2014.04.006	ERP016937	16S rRNA	V4	FWD:GTGCCAGCMGCCGCGGTAA; REV:GGACTACHVGGGTWTCTAAT	HiSeq	ANL-Chicago	CCME	2012-01-30	138	172635	128122	137121	169600	74266	66022	537	TRUE	TRUE	FALSE	FALSE	FALSE	410658	soil metagenome													2011-03-01T00:00:00Z	GAZ:Australia	-28.833	153.417
S137	1713.McG.L1B210	Af	GTACCTAGCCTG	GTGCCAGCMGCCGCGGTAA	Malaysia Lambir Soil Sample Bekenu	McG.L1B210	1713	Malaysia Lambir soils	Krista McGuire	Missing: Not provided	ERP021541	16S rRNA	V4	FWD:GTGCCAGCMGCCGCGGTAA; REV:GGACTACHVGGGTWTCTAAT	MiSeq	Barnard	CCME	unknown	151	15667	10328	11326	14363	7099	6891	5294	TRUE	TRUE	TRUE	FALSE	FALSE	410658	soil metagenome													2012-08-01T00:00:00Z	GAZ:Malaysia	4.1865	114.017
S1370	1721.BMC.7.1T.20.1	Cfa	ATAAGGTCGCCT	GTGCCAGCMGCCGCGGTAA	barley soil sample BMC.7.1T.20.1	BMC.8.1T.20.1	1721	Comparative analysis of the microbial communities in agricultural soil amended with enhanced biochars or traditional fertilisers	Torsten Thomas	10.1016/j.agee.2014.04.006	ERP016937	16S rRNA	V4	FWD:GTGCCAGCMGCCGCGGTAA; REV:GGACTACHVGGGTWTCTAAT	HiSeq	ANL-Chicago	CCME	2012-01-30	138	224691	177444	187836	221216	94669	83750	0	TRUE	TRUE	FALSE	FALSE	FALSE	410658	soil metagenome													2011-03-01T00:00:00Z	GAZ:Australia	-28.833	153.417
S1371	1721.BMC.7.1T.20.2	Cfa	TTGCCCTTTGAT	GTGCCAGCMGCCGCGGTAA	barley soil sample BMC.7.1T.20.2	BMC.8.1T.20.2	1721	Comparative analysis of the microbial communities in agricultural soil amended with enhanced biochars or traditional fertilisers	Torsten Thomas	10.1016/j.agee.2014.04.006	ERP016937	16S rRNA	V4	FWD:GTGCCAGCMGCCGCGGTAA; REV:GGACTACHVGGGTWTCTAAT	HiSeq	ANL-Chicago	CCME	2012-01-30	138	223174	178648	188088	219870	103502	92455	4747	TRUE	TRUE	TRUE	FALSE	FALSE	410658	soil metagenome													2011-03-01T00:00:00Z	GAZ:Australia	-28.833	153.417
S1372	1721.BMC.7.1T.20.3	Cfa	CCTGGAATTAAG	GTGCCAGCMGCCGCGGTAA	barley soil sample BMC.7.1T.20.3	BMC.8.1T.20.3	1721	Comparative analysis of the microbial communities in agricultural soil amended with enhanced biochars or traditional fertilisers	Torsten Thomas	10.1016/j.agee.2014.04.006	ERP016937	16S rRNA	V4	FWD:GTGCCAGCMGCCGCGGTAA; REV:GGACTACHVGGGTWTCTAAT	HiSeq	ANL-Chicago	CCME	2012-01-30	138	181133	136834	146067	178727	81325	71651	0	TRUE	TRUE	FALSE	FALSE	FALSE	410658	soil metagenome													2011-03-01T00:00:00Z	GAZ:Australia	-28.833	153.417
S1373	1721.BMC.7.1T.26.1	Cfa	TGAGACCCTACA	GTGCCAGCMGCCGCGGTAA	barley soil sample BMC.7.1T.26.1	BMC.8.1T.26.1	1721	Comparative analysis of the microbial communities in agricultural soil amended with enhanced biochars or traditional fertilisers	Torsten Thomas	10.1016/j.agee.2014.04.006	ERP016937	16S rRNA	V4	FWD:GTGCCAGCMGCCGCGGTAA; REV:GGACTACHVGGGTWTCTAAT	HiSeq	ANL-Chicago	CCME	2012-01-30	138	204682	158050	166014	201379	86578	76779	0	TRUE	TRUE	FALSE	FALSE	FALSE	410658	soil metagenome													2011-03-01T00:00:00Z	GAZ:Australia	-28.833	153.417
S1374	1721.BMC.7.1T.26.2	Cfa	AAGTATCCTGCG	GTGCCAGCMGCCGCGGTAA	barley soil sample BMC.7.1T.26.2	BMC.8.1T.26.2	1721	Comparative analysis of the microbial communities in agricultural soil amended with enhanced biochars or traditional fertilisers	Torsten Thomas	10.1016/j.agee.2014.04.006	ERP016937	16S rRNA	V4	FWD:GTGCCAGCMGCCGCGGTAA; REV:GGACTACHVGGGTWTCTAAT	HiSeq	ANL-Chicago	CCME	2012-01-30	138	208058	164422	171632	204042	82650	71961	0	TRUE	TRUE	FALSE	FALSE	FALSE	410658	soil metagenome													2011-03-01T00:00:00Z	GAZ:Australia	-28.833	153.417
S1375	1721.BMC.7.1T.26.3	Cfa	CAAATGGTCGTC	GTGCCAGCMGCCGCGGTAA	barley soil sample BMC.7.1T.26.3	BMC.8.1T.26.3	1721	Comparative analysis of the microbial communities in agricultural soil amended with enhanced biochars or traditional fertilisers	Torsten Thomas	10.1016/j.agee.2014.04.006	ERP016937	16S rRNA	V4	FWD:GTGCCAGCMGCCGCGGTAA; REV:GGACTACHVGGGTWTCTAAT	HiSeq	ANL-Chicago	CCME	2012-01-30	138	260059	218074	226415	256457	123536	112465	6875	TRUE	TRUE	FALSE	FALSE	FALSE	410658	soil metagenome													2011-03-01T00:00:00Z	GAZ:Australia	-28.833	153.417
S1376	1721.BMC.8.5T.2.1	Cfa	ACACATAAGTCG	GTGCCAGCMGCCGCGGTAA	barley soil sample BMC.8.5T.2.1	BMC.8.5T.2.1	1721	Comparative analysis of the microbial communities in agricultural soil amended with enhanced biochars or traditional fertilisers	Torsten Thomas	10.1016/j.agee.2014.04.006	ERP016937	16S rRNA	V4	FWD:GTGCCAGCMGCCGCGGTAA; REV:GGACTACHVGGGTWTCTAAT	HiSeq	ANL-Chicago	CCME	2012-01-30	138	247005	198316	206968	243002	105865	95285	2711	TRUE	TRUE	TRUE	TRUE	TRUE	410658	soil metagenome													2011-03-01T00:00:00Z	GAZ:Australia	-28.833	153.417
S1377	1721.BMC.8.5T.2.2	Cfa	TACTGCCAGTGA	GTGCCAGCMGCCGCGGTAA	barley soil sample BMC.8.5T.2.2	BMC.8.5T.2.2	1721	Comparative analysis of the microbial communities in agricultural soil amended with enhanced biochars or traditional fertilisers	Torsten Thomas	10.1016/j.agee.2014.04.006	ERP016937	16S rRNA	V4	FWD:GTGCCAGCMGCCGCGGTAA; REV:GGACTACHVGGGTWTCTAAT	HiSeq	ANL-Chicago	CCME	2012-01-30	138	208226	162735	173008	204596	83734	72664	0	TRUE	TRUE	FALSE	FALSE	FALSE	410658	soil metagenome													2011-03-01T00:00:00Z	GAZ:Australia	-28.833	153.417
S1378	1721.BMC.8.5T.2.3	Cfa	GAGTTTACGGTC	GTGCCAGCMGCCGCGGTAA	barley soil sample BMC.8.5T.2.3	BMC.8.5T.2.3	1721	Comparative analysis of the microbial communities in agricultural soil amended with enhanced biochars or traditional fertilisers	Torsten Thomas	10.1016/j.agee.2014.04.006	ERP016937	16S rRNA	V4	FWD:GTGCCAGCMGCCGCGGTAA; REV:GGACTACHVGGGTWTCTAAT	HiSeq	ANL-Chicago	CCME	2012-01-30	138	178096	141232	148225	174904	69762	61050	0	TRUE	TRUE	FALSE	FALSE	FALSE	410658	soil metagenome													2011-03-01T00:00:00Z	GAZ:Australia	-28.833	153.417
S1379	1721.BMC.8.5T.17.1	Cfa	GGCACACCCTTA	GTGCCAGCMGCCGCGGTAA	barley soil sample BMC.8.5T.17.1	BMC.8.5T.17.1	1721	Comparative analysis of the microbial communities in agricultural soil amended with enhanced biochars or traditional fertilisers	Torsten Thomas	10.1016/j.agee.2014.04.006	ERP016937	16S rRNA	V4	FWD:GTGCCAGCMGCCGCGGTAA; REV:GGACTACHVGGGTWTCTAAT	HiSeq	ANL-Chicago	CCME	2012-01-30	138	345736	226790	240445	339307	157656	142979	15101	TRUE	TRUE	FALSE	FALSE	FALSE	410658	soil metagenome													2011-03-01T00:00:00Z	GAZ:Australia	-28.833	153.417
S138	1713.McG.L3N210	Af	CACTGAGTACGT	GTGCCAGCMGCCGCGGTAA	Malaysia Lambir Soil Sample Nyalau	McG.L3N210	1713	Malaysia Lambir soils	Krista McGuire	Missing: Not provided	ERP021541	16S rRNA	V4	FWD:GTGCCAGCMGCCGCGGTAA; REV:GGACTACHVGGGTWTCTAAT	MiSeq	Barnard	CCME	unknown	151	17363	12164	13016	16022	8296	8110	6098	TRUE	TRUE	TRUE	TRUE	FALSE	410658	soil metagenome													2012-08-01T00:00:00Z	GAZ:Malaysia	4.1865	114.017
S1380	1721.BMC.8.5T.17.2	Cfa	GTCCAGCTATGA	GTGCCAGCMGCCGCGGTAA	barley soil sample BMC.8.5T.17.2	BMC.8.5T.17.2	1721	Comparative analysis of the microbial communities in agricultural soil amended with enhanced biochars or traditional fertilisers	Torsten Thomas	10.1016/j.agee.2014.04.006	ERP016937	16S rRNA	V4	FWD:GTGCCAGCMGCCGCGGTAA; REV:GGACTACHVGGGTWTCTAAT	HiSeq	ANL-Chicago	CCME	2012-01-30	138	313650	251249	260188	308965	153511	138375	13924	TRUE	TRUE	FALSE	FALSE	FALSE	410658	soil metagenome													2011-03-01T00:00:00Z	GAZ:Australia	-28.833	153.417
S1381	1721.BMC.8.5T.17.3	Cfa	TCGCGCAACTGT	GTGCCAGCMGCCGCGGTAA	barley soil sample BMC.8.5T.17.3	BMC.8.5T.17.3	1721	Comparative analysis of the microbial communities in agricultural soil amended with enhanced biochars or traditional fertilisers	Torsten Thomas	10.1016/j.agee.2014.04.006	ERP016937	16S rRNA	V4	FWD:GTGCCAGCMGCCGCGGTAA; REV:GGACTACHVGGGTWTCTAAT	HiSeq	ANL-Chicago	CCME	2012-01-30	138	336491	270888	279807	331566	165163	150660	14920	TRUE	TRUE	FALSE	FALSE	FALSE	410658	soil metagenome													2011-03-01T00:00:00Z	GAZ:Australia	-28.833	153.417
S1382	1721.BMC.8.5T.23.1	Cfa	ATTCCTCTCCAC	GTGCCAGCMGCCGCGGTAA	barley soil sample BMC.8.5T.23.1	BMC.8.5T.23.1	1721	Comparative analysis of the microbial communities in agricultural soil amended with enhanced biochars or traditional fertilisers	Torsten Thomas	10.1016/j.agee.2014.04.006	ERP016937	16S rRNA	V4	FWD:GTGCCAGCMGCCGCGGTAA; REV:GGACTACHVGGGTWTCTAAT	HiSeq	ANL-Chicago	CCME	2012-01-30	138	300124	234835	244013	295924	147685	131509	13862	TRUE	TRUE	FALSE	FALSE	FALSE	410658	soil metagenome													2011-03-01T00:00:00Z	GAZ:Australia	-28.833	153.417
S1383	1721.BMC.8.5T.23.2	Cfa	TGGTTCATCCTT	GTGCCAGCMGCCGCGGTAA	barley soil sample BMC.8.5T.23.2	BMC.8.5T.23.2	1721	Comparative analysis of the microbial communities in agricultural soil amended with enhanced biochars or traditional fertilisers	Torsten Thomas	10.1016/j.agee.2014.04.006	ERP016937	16S rRNA	V4	FWD:GTGCCAGCMGCCGCGGTAA; REV:GGACTACHVGGGTWTCTAAT	HiSeq	ANL-Chicago	CCME	2012-01-30	138	347390	271699	282633	341875	168902	153742	15811	TRUE	TRUE	FALSE	FALSE	FALSE	410658	soil metagenome													2011-03-01T00:00:00Z	GAZ:Australia	-28.833	153.417
S1384	1721.BMC.8.5T.23.3	Cfa	AGCACTTTGAGA	GTGCCAGCMGCCGCGGTAA	barley soil sample BMC.8.5T.23.3	BMC.8.5T.23.3	1721	Comparative analysis of the microbial communities in agricultural soil amended with enhanced biochars or traditional fertilisers	Torsten Thomas	10.1016/j.agee.2014.04.006	ERP016937	16S rRNA	V4	FWD:GTGCCAGCMGCCGCGGTAA; REV:GGACTACHVGGGTWTCTAAT	HiSeq	ANL-Chicago	CCME	2012-01-30	138	365329	297002	307223	360212	178779	160256	17064	TRUE	TRUE	FALSE	FALSE	FALSE	410658	soil metagenome													2011-03-01T00:00:00Z	GAZ:Australia	-28.833	153.417
S1385	1721.BMC.7.5T.5.1	Cfa	CCACGGTACTTG	GTGCCAGCMGCCGCGGTAA	barley soil sample BMC.7.5T.5.1	BMC.8.5T.5.1	1721	Comparative analysis of the microbial communities in agricultural soil amended with enhanced biochars or traditional fertilisers	Torsten Thomas	10.1016/j.agee.2014.04.006	ERP016937	16S rRNA	V4	FWD:GTGCCAGCMGCCGCGGTAA; REV:GGACTACHVGGGTWTCTAAT	HiSeq	ANL-Chicago	CCME	2012-01-30	138	281842	186455	196496	278326	149876	136176	12245	TRUE	TRUE	FALSE	FALSE	FALSE	410658	soil metagenome													2011-03-01T00:00:00Z	GAZ:Australia	-28.833	153.417
S1386	1721.BMC.7.5T.5.2	Cfa	ACTAGTTGGACC	GTGCCAGCMGCCGCGGTAA	barley soil sample BMC.7.5T.5.2	BMC.8.5T.5.2	1721	Comparative analysis of the microbial communities in agricultural soil amended with enhanced biochars or traditional fertilisers	Torsten Thomas	10.1016/j.agee.2014.04.006	ERP016937	16S rRNA	V4	FWD:GTGCCAGCMGCCGCGGTAA; REV:GGACTACHVGGGTWTCTAAT	HiSeq	ANL-Chicago	CCME	2012-01-30	138	324865	226410	240184	320168	168273	153288	13310	TRUE	TRUE	FALSE	FALSE	FALSE	410658	soil metagenome													2011-03-01T00:00:00Z	GAZ:Australia	-28.833	153.417
S1387	1721.BMC.7.5T.5.3	Cfa	GATCAACCCACA	GTGCCAGCMGCCGCGGTAA	barley soil sample BMC.7.5T.5.3	BMC.8.5T.5.3	1721	Comparative analysis of the microbial communities in agricultural soil amended with enhanced biochars or traditional fertilisers	Torsten Thomas	10.1016/j.agee.2014.04.006	ERP016937	16S rRNA	V4	FWD:GTGCCAGCMGCCGCGGTAA; REV:GGACTACHVGGGTWTCTAAT	HiSeq	ANL-Chicago	CCME	2012-01-30	138	306206	228278	237072	301252	149440	137680	12823	TRUE	TRUE	FALSE	FALSE	FALSE	410658	soil metagenome													2011-03-01T00:00:00Z	GAZ:Australia	-28.833	153.417
S1388	1721.BMC.7.5T.18.1	Cfa	ATGCGAGACTTC	GTGCCAGCMGCCGCGGTAA	barley soil sample BMC.7.5T.18.1	BMC.8.5T.18.1	1721	Comparative analysis of the microbial communities in agricultural soil amended with enhanced biochars or traditional fertilisers	Torsten Thomas	10.1016/j.agee.2014.04.006	ERP016937	16S rRNA	V4	FWD:GTGCCAGCMGCCGCGGTAA; REV:GGACTACHVGGGTWTCTAAT	HiSeq	ANL-Chicago	CCME	2012-01-30	138	188278	154129	161793	184871	71836	57632	0	TRUE	TRUE	FALSE	FALSE	FALSE	410658	soil metagenome													2011-03-01T00:00:00Z	GAZ:Australia	-28.833	153.417
S1389	1721.BMC.7.5T.18.2	Cfa	CGCTTGTGTAGC	GTGCCAGCMGCCGCGGTAA	barley soil sample BMC.7.5T.18.2	BMC.8.5T.18.2	1721	Comparative analysis of the microbial communities in agricultural soil amended with enhanced biochars or traditional fertilisers	Torsten Thomas	10.1016/j.agee.2014.04.006	ERP016937	16S rRNA	V4	FWD:GTGCCAGCMGCCGCGGTAA; REV:GGACTACHVGGGTWTCTAAT	HiSeq	ANL-Chicago	CCME	2012-01-30	138	322812	254161	262582	317801	152871	137637	12377	TRUE	TRUE	FALSE	FALSE	FALSE	410658	soil metagenome													2011-03-01T00:00:00Z	GAZ:Australia	-28.833	153.417
S139	1713.McG.L3N1020	Af	TCAAGCAATACG	GTGCCAGCMGCCGCGGTAA	Malaysia Lambir Soil Sample Nyalau	McG.L3N1020	1713	Malaysia Lambir soils	Krista McGuire	Missing: Not provided	ERP021541	16S rRNA	V4	FWD:GTGCCAGCMGCCGCGGTAA; REV:GGACTACHVGGGTWTCTAAT	MiSeq	Barnard	CCME	unknown	151	22502	15804	16765	20683	11401	10928	8208	TRUE	TRUE	FALSE	FALSE	FALSE	410658	soil metagenome													2012-08-01T00:00:00Z	GAZ:Malaysia	4.1865	114.017
S1390	1721.BMC.7.5T.18.3	Cfa	ATGAATGCGTCC	GTGCCAGCMGCCGCGGTAA	barley soil sample BMC.7.5T.18.3	BMC.8.5T.18.3	1721	Comparative analysis of the microbial communities in agricultural soil amended with enhanced biochars or traditional fertilisers	Torsten Thomas	10.1016/j.agee.2014.04.006	ERP016937	16S rRNA	V4	FWD:GTGCCAGCMGCCGCGGTAA; REV:GGACTACHVGGGTWTCTAAT	HiSeq	ANL-Chicago	CCME	2012-01-30	138	301178	207464	224339	296742	137864	123801	12837	TRUE	TRUE	FALSE	FALSE	FALSE	410658	soil metagenome													2011-03-01T00:00:00Z	GAZ:Australia	-28.833	153.417
S1391	1721.BMC.7.5T.21.1	Cfa	GACTCTGCTCAG	GTGCCAGCMGCCGCGGTAA	barley soil sample BMC.7.5T.21.1	BMC.8.5T.21.1	1721	Comparative analysis of the microbial communities in agricultural soil amended with enhanced biochars or traditional fertilisers	Torsten Thomas	10.1016/j.agee.2014.04.006	ERP016937	16S rRNA	V4	FWD:GTGCCAGCMGCCGCGGTAA; REV:GGACTACHVGGGTWTCTAAT	HiSeq	ANL-Chicago	CCME	2012-01-30	138	410326	278998	297211	402811	185276	166891	13895	TRUE	TRUE	FALSE	FALSE	FALSE	410658	soil metagenome													2011-03-01T00:00:00Z	GAZ:Australia	-28.833	153.417
S1392	1721.BMC.7.5T.21.2	Cfa	CACGTACACGTA	GTGCCAGCMGCCGCGGTAA	barley soil sample BMC.7.5T.21.2	BMC.8.5T.21.2	1721	Comparative analysis of the microbial communities in agricultural soil amended with enhanced biochars or traditional fertilisers	Torsten Thomas	10.1016/j.agee.2014.04.006	ERP016937	16S rRNA	V4	FWD:GTGCCAGCMGCCGCGGTAA; REV:GGACTACHVGGGTWTCTAAT	HiSeq	ANL-Chicago	CCME	2012-01-30	138	302883	219746	228766	298262	145407	132343	14307	TRUE	TRUE	FALSE	FALSE	FALSE	410658	soil metagenome													2011-03-01T00:00:00Z	GAZ:Australia	-28.833	153.417
S1393	1721.BMC.7.5T.21.3	Cfa	CAGAGCTAATTG	GTGCCAGCMGCCGCGGTAA	barley soil sample BMC.7.5T.21.3	BMC.8.5T.21.3	1721	Comparative analysis of the microbial communities in agricultural soil amended with enhanced biochars or traditional fertilisers	Torsten Thomas	10.1016/j.agee.2014.04.006	ERP016937	16S rRNA	V4	FWD:GTGCCAGCMGCCGCGGTAA; REV:GGACTACHVGGGTWTCTAAT	HiSeq	ANL-Chicago	CCME	2012-01-30	138	310913	209002	224703	305960	156529	143239	15377	TRUE	TRUE	FALSE	FALSE	FALSE	410658	soil metagenome													2011-03-01T00:00:00Z	GAZ:Australia	-28.833	153.417
S1394	1721.BMC.8.1T.11.1	Cfa	TTATCCAGTCCT	GTGCCAGCMGCCGCGGTAA	barley soil sample BMC.8.1T.11.1	BMC.8.1T.11.1	1721	Comparative analysis of the microbial communities in agricultural soil amended with enhanced biochars or traditional fertilisers	Torsten Thomas	10.1016/j.agee.2014.04.006	ERP016937	16S rRNA	V4	FWD:GTGCCAGCMGCCGCGGTAA; REV:GGACTACHVGGGTWTCTAAT	HiSeq	ANL-Chicago	CCME	2012-01-30	138	233557	187416	196060	229103	88131	72889	0	TRUE	TRUE	FALSE	FALSE	FALSE	410658	soil metagenome													2011-03-01T00:00:00Z	GAZ:Australia	-28.833	153.417
S1395	1721.BMC.8.1T.11.2	Cfa	CTAAGACGTCGT	GTGCCAGCMGCCGCGGTAA	barley soil sample BMC.8.1T.11.2	BMC.8.1T.11.2	1721	Comparative analysis of the microbial communities in agricultural soil amended with enhanced biochars or traditional fertilisers	Torsten Thomas	10.1016/j.agee.2014.04.006	ERP016937	16S rRNA	V4	FWD:GTGCCAGCMGCCGCGGTAA; REV:GGACTACHVGGGTWTCTAAT	HiSeq	ANL-Chicago	CCME	2012-01-30	138	231215	185467	194148	226641	87789	73760	0	TRUE	TRUE	FALSE	FALSE	FALSE	410658	soil metagenome													2011-03-01T00:00:00Z	GAZ:Australia	-28.833	153.417
S1396	1721.BMC.8.1T.11.3	Cfa	GGCTCAGATTCC	GTGCCAGCMGCCGCGGTAA	barley soil sample BMC.8.1T.11.3	BMC.8.1T.11.3	1721	Comparative analysis of the microbial communities in agricultural soil amended with enhanced biochars or traditional fertilisers	Torsten Thomas	10.1016/j.agee.2014.04.006	ERP016937	16S rRNA	V4	FWD:GTGCCAGCMGCCGCGGTAA; REV:GGACTACHVGGGTWTCTAAT	HiSeq	ANL-Chicago	CCME	2012-01-30	138	290283	203008	217173	284298	132033	119541	11049	TRUE	TRUE	FALSE	FALSE	FALSE	410658	soil metagenome													2011-03-01T00:00:00Z	GAZ:Australia	-28.833	153.417
S1397	1721.BMC.8.1T.30.1	Cfa	CTTGGTAGTGCC	GTGCCAGCMGCCGCGGTAA	barley soil sample BMC.8.1T.30.1	BMC.8.1T.30.1	1721	Comparative analysis of the microbial communities in agricultural soil amended with enhanced biochars or traditional fertilisers	Torsten Thomas	10.1016/j.agee.2014.04.006	ERP016937	16S rRNA	V4	FWD:GTGCCAGCMGCCGCGGTAA; REV:GGACTACHVGGGTWTCTAAT	HiSeq	ANL-Chicago	CCME	2012-01-30	138	301063	221898	231807	295492	138933	126246	9934	TRUE	TRUE	FALSE	FALSE	FALSE	410658	soil metagenome													2011-03-01T00:00:00Z	GAZ:Australia	-28.833	153.417
S1398	1721.BMC.8.1T.30.2	Cfa	GTGCTGCGCTTA	GTGCCAGCMGCCGCGGTAA	barley soil sample BMC.8.1T.30.2	BMC.8.1T.30.2	1721	Comparative analysis of the microbial communities in agricultural soil amended with enhanced biochars or traditional fertilisers	Torsten Thomas	10.1016/j.agee.2014.04.006	ERP016937	16S rRNA	V4	FWD:GTGCCAGCMGCCGCGGTAA; REV:GGACTACHVGGGTWTCTAAT	HiSeq	ANL-Chicago	CCME	2012-01-30	138	176888	137627	145208	173694	69862	58243	0	TRUE	TRUE	FALSE	FALSE	FALSE	410658	soil metagenome													2011-03-01T00:00:00Z	GAZ:Australia	-28.833	153.417
S1399	1721.BMC.8.1T.30.3	Cfa	AGTAGGAGGCAC	GTGCCAGCMGCCGCGGTAA	barley soil sample BMC.8.1T.30.3	BMC.8.1T.30.3	1721	Comparative analysis of the microbial communities in agricultural soil amended with enhanced biochars or traditional fertilisers	Torsten Thomas	10.1016/j.agee.2014.04.006	ERP016937	16S rRNA	V4	FWD:GTGCCAGCMGCCGCGGTAA; REV:GGACTACHVGGGTWTCTAAT	HiSeq	ANL-Chicago	CCME	2012-01-30	138	265683	198960	211005	262269	127303	118237	12690	TRUE	TRUE	FALSE	FALSE	FALSE	410658	soil metagenome													2011-03-01T00:00:00Z	GAZ:Australia	-28.833	153.417
S14	1579.G.2.0	Af	TCCAGGGCTATA	GTGCCAGCMGCCGCGGTAA	soil elevation 922m	G-2-0	1579	Hawaii Kohala volcanic soils	Eric Dubinsky	Missing: Not provided	ERP016879	16S rRNA	V4	FWD:GTGCCAGCMGCCGCGGTAA; REV:GGACTACHVGGGTWTCTAAT	HiSeq	LBNL-Berkeley	CCME	2012-08-28	100	70785	56685	59493	70072	51527	49163	0	TRUE	TRUE	TRUE	FALSE	FALSE	410658	soil metagenome													2012-07-06T00:00:00Z	GAZ:United States of America	20.105	-155.787
S140	1713.McG.L1K210	Af	CATGTTGGAACA	GTGCCAGCMGCCGCGGTAA	Malaysia Lambir Soil Sample Upper Scarp Complex	McG.L1K210	1713	Malaysia Lambir soils	Krista McGuire	Missing: Not provided	ERP021541	16S rRNA	V4	FWD:GTGCCAGCMGCCGCGGTAA; REV:GGACTACHVGGGTWTCTAAT	MiSeq	Barnard	CCME	unknown	151	16576	11475	12463	15557	8000	7807	6231	TRUE	TRUE	TRUE	FALSE	FALSE	410658	soil metagenome													2012-08-01T00:00:00Z	GAZ:Malaysia	4.1865	114.017
S1400	2382.SH008.C6.HA.5.746.bulk.9.12.lane7.NoIndex.L007.sequences	Cfa	TCGACATCTCTT	GTGCCAGCMGCCGCGGTAA	Bulk_soil	HS1	2382	The soil microbiome influences grapevine-associated microbiota (HiSeq)	Jack Gilbert	10.1128/mBio.02527-14	ERP006348	16S rRNA	V4	FWD:GTGCCAGCMGCCGCGGTAA; REV:GGACTACHVGGGTWTCTAAT	HiSeq	ANL-Chicago	CCME	2013-04-23	150	104143	78197	84239	102733	52327	54540	41146	TRUE	TRUE	FALSE	FALSE	FALSE	410658	soil metagenome													2012-09-24T00:00:00Z	GAZ:United States of America	41.0145	-72.5285
S1401	2382.SH008.C6.HA.4.741.bulk.9.12.lane7.NoIndex.L007.sequences	Cfa	TACGAGCCCTAA	GTGCCAGCMGCCGCGGTAA	Bulk_soil	HS1	2382	The soil microbiome influences grapevine-associated microbiota (HiSeq)	Jack Gilbert	10.1128/mBio.02527-14	ERP006348	16S rRNA	V4	FWD:GTGCCAGCMGCCGCGGTAA; REV:GGACTACHVGGGTWTCTAAT	HiSeq	ANL-Chicago	CCME	2013-04-23	150	109159	80769	87256	107412	54070	56431	42482	TRUE	TRUE	TRUE	FALSE	FALSE	410658	soil metagenome													2012-09-24T00:00:00Z	GAZ:United States of America	41.0145	-72.5285
S1402	2382.SH008.C6.HA.3.736.bulk.9.12.lane7.NoIndex.L007.sequences	Cfa	TGCAGTCCTCGA	GTGCCAGCMGCCGCGGTAA	Bulk_soil	HS1	2382	The soil microbiome influences grapevine-associated microbiota (HiSeq)	Jack Gilbert	10.1128/mBio.02527-14	ERP006348	16S rRNA	V4	FWD:GTGCCAGCMGCCGCGGTAA; REV:GGACTACHVGGGTWTCTAAT	HiSeq	ANL-Chicago	CCME	2013-04-23	150	111873	84082	90772	110245	55363	57872	43857	TRUE	TRUE	FALSE	FALSE	FALSE	410658	soil metagenome													2012-09-24T00:00:00Z	GAZ:United States of America	41.0145	-72.5285
S1403	2382.SH008.C6.HA.2.731.bulk.9.12.lane7.NoIndex.L007.sequences	Cfa	TACAGCGCATAC	GTGCCAGCMGCCGCGGTAA	Bulk_soil	HS1	2382	The soil microbiome influences grapevine-associated microbiota (HiSeq)	Jack Gilbert	10.1128/mBio.02527-14	ERP006348	16S rRNA	V4	FWD:GTGCCAGCMGCCGCGGTAA; REV:GGACTACHVGGGTWTCTAAT	HiSeq	ANL-Chicago	CCME	2013-04-23	150	112865	83862	90682	111003	55779	58247	43832	TRUE	TRUE	TRUE	FALSE	FALSE	410658	soil metagenome													2012-09-24T00:00:00Z	GAZ:United States of America	41.0145	-72.5285
S1404	2382.SH008.C6.HA.1.SH008.soil.bulk.9.12.lane7.NoIndex.L007.sequences	Cfa	TGCATACACTGG	GTGCCAGCMGCCGCGGTAA	Bulk_soil	HS1	2382	The soil microbiome influences grapevine-associated microbiota (HiSeq)	Jack Gilbert	10.1128/mBio.02527-14	ERP006348	16S rRNA	V4	FWD:GTGCCAGCMGCCGCGGTAA; REV:GGACTACHVGGGTWTCTAAT	HiSeq	ANL-Chicago	CCME	2013-04-23	150	96078	72732	78563	94916	49195	51192	39203	TRUE	TRUE	TRUE	FALSE	FALSE	410658	soil metagenome													2012-09-24T00:00:00Z	GAZ:United States of America	41.0145	-72.5285
S1405	2382.SH008.C6.HA.1.726.bulk.9.12.lane7.NoIndex.L007.sequences	Cfa	GCAACACCATCC	GTGCCAGCMGCCGCGGTAA	Bulk_soil	HS1	2382	The soil microbiome influences grapevine-associated microbiota (HiSeq)	Jack Gilbert	10.1128/mBio.02527-14	ERP006348	16S rRNA	V4	FWD:GTGCCAGCMGCCGCGGTAA; REV:GGACTACHVGGGTWTCTAAT	HiSeq	ANL-Chicago	CCME	2013-04-23	150	111912	83165	89309	109985	55255	57501	43515	TRUE	TRUE	FALSE	FALSE	FALSE	410658	soil metagenome													2012-09-24T00:00:00Z	GAZ:United States of America	41.0145	-72.5285
S1406	2382.SH007.C6.RH.5.721.bulk.9.12.lane7.NoIndex.L007.sequences	Cfa	GCATATGCACTG	GTGCCAGCMGCCGCGGTAA	Bulk_soil	HS1	2382	The soil microbiome influences grapevine-associated microbiota (HiSeq)	Jack Gilbert	10.1128/mBio.02527-14	ERP006348	16S rRNA	V4	FWD:GTGCCAGCMGCCGCGGTAA; REV:GGACTACHVGGGTWTCTAAT	HiSeq	ANL-Chicago	CCME	2013-04-23	150	109326	80757	86551	107067	52281	54460	40843	TRUE	TRUE	TRUE	FALSE	FALSE	410658	soil metagenome													2012-09-24T00:00:00Z	GAZ:United States of America	41.0149	-72.5285
S1407	2382.SH007.C6.RH.5.521.bulk.4.12.lane7.NoIndex.L007.sequences	Cfa	CGAGATAGTTTG	GTGCCAGCMGCCGCGGTAA	Bulk_soil	HS10	2382	The soil microbiome influences grapevine-associated microbiota (HiSeq)	Jack Gilbert	10.1128/mBio.02527-14	ERP006348	16S rRNA	V4	FWD:GTGCCAGCMGCCGCGGTAA; REV:GGACTACHVGGGTWTCTAAT	HiSeq	ANL-Chicago	CCME	2013-04-23	150	107482	81839	87358	105689	52825	55038	41404	TRUE	TRUE	TRUE	TRUE	FALSE	410658	soil metagenome													2012-04-11T00:00:00Z	GAZ:United States of America	41.0149	-72.5285
S1408	2382.SH007.C6.RH.4.716.bulk.9.12.lane7.NoIndex.L007.sequences	Cfa	GCGATATATCGC	GTGCCAGCMGCCGCGGTAA	Bulk_soil	HS1	2382	The soil microbiome influences grapevine-associated microbiota (HiSeq)	Jack Gilbert	10.1128/mBio.02527-14	ERP006348	16S rRNA	V4	FWD:GTGCCAGCMGCCGCGGTAA; REV:GGACTACHVGGGTWTCTAAT	HiSeq	ANL-Chicago	CCME	2013-04-23	150	94511	70344	75690	93065	46941	48581	36551	TRUE	TRUE	TRUE	TRUE	TRUE	410658	soil metagenome													2012-09-24T00:00:00Z	GAZ:United States of America	41.0149	-72.5285
S1409	2382.SH007.C6.RH.4.516.bulk.4.12.lane7.NoIndex.L007.sequences	Cfa	TTGCAAGTACCG	GTGCCAGCMGCCGCGGTAA	Bulk_soil	HS10	2382	The soil microbiome influences grapevine-associated microbiota (HiSeq)	Jack Gilbert	10.1128/mBio.02527-14	ERP006348	16S rRNA	V4	FWD:GTGCCAGCMGCCGCGGTAA; REV:GGACTACHVGGGTWTCTAAT	HiSeq	ANL-Chicago	CCME	2013-04-23	150	85944	65093	69362	84335	41626	43226	32637	TRUE	TRUE	FALSE	FALSE	FALSE	410658	soil metagenome													2012-04-11T00:00:00Z	GAZ:United States of America	41.0149	-72.5285
S141	1713.McG.L1B1020	Af	ATGGGACCTTCA	GTGCCAGCMGCCGCGGTAA	Malaysia Lambir Soil Sample Bekenu	McG.L1B1020	1713	Malaysia Lambir soils	Krista McGuire	Missing: Not provided	ERP021541	16S rRNA	V4	FWD:GTGCCAGCMGCCGCGGTAA; REV:GGACTACHVGGGTWTCTAAT	MiSeq	Barnard	CCME	unknown	151	18636	13132	14122	17465	9245	8943	6929	TRUE	TRUE	FALSE	FALSE	FALSE	410658	soil metagenome													2012-08-01T00:00:00Z	GAZ:Malaysia	4.1865	114.017
S1410	2382.SH007.C6.RH.3.711.bulk.9.12.lane7.NoIndex.L007.sequences	Cfa	ACCATAGCTCCG	GTGCCAGCMGCCGCGGTAA	Bulk_soil	HS1	2382	The soil microbiome influences grapevine-associated microbiota (HiSeq)	Jack Gilbert	10.1128/mBio.02527-14	ERP006348	16S rRNA	V4	FWD:GTGCCAGCMGCCGCGGTAA; REV:GGACTACHVGGGTWTCTAAT	HiSeq	ANL-Chicago	CCME	2013-04-23	150	105758	81224	86878	104213	51817	54100	41317	TRUE	TRUE	FALSE	FALSE	FALSE	410658	soil metagenome													2012-09-24T00:00:00Z	GAZ:United States of America	41.0149	-72.5285
S1411	2382.SH007.C6.RH.3.511.bulk.4.12.lane7.NoIndex.L007.sequences	Cfa	GCTTCTCTCACT	GTGCCAGCMGCCGCGGTAA	Bulk_soil	HS10	2382	The soil microbiome influences grapevine-associated microbiota (HiSeq)	Jack Gilbert	10.1128/mBio.02527-14	ERP006348	16S rRNA	V4	FWD:GTGCCAGCMGCCGCGGTAA; REV:GGACTACHVGGGTWTCTAAT	HiSeq	ANL-Chicago	CCME	2013-04-23	150	101427	75469	80881	99516	48836	50842	39130	TRUE	TRUE	TRUE	TRUE	FALSE	410658	soil metagenome													2012-04-11T00:00:00Z	GAZ:United States of America	41.0149	-72.5285
S1412	2382.SH007.C6.RH.2.706.bulk.9.12.lane7.NoIndex.L007.sequences	Cfa	GAACACTTTGGA	GTGCCAGCMGCCGCGGTAA	Bulk_soil	HS1	2382	The soil microbiome influences grapevine-associated microbiota (HiSeq)	Jack Gilbert	10.1128/mBio.02527-14	ERP006348	16S rRNA	V4	FWD:GTGCCAGCMGCCGCGGTAA; REV:GGACTACHVGGGTWTCTAAT	HiSeq	ANL-Chicago	CCME	2013-04-23	150	98693	75885	81420	97348	49124	50999	38739	TRUE	TRUE	TRUE	FALSE	FALSE	410658	soil metagenome													2012-09-24T00:00:00Z	GAZ:United States of America	41.0149	-72.5285
S1413	2382.SH007.C6.RH.2.506.bulk.4.12.lane7.NoIndex.L007.sequences	Cfa	CAGCCTGCAAAT	GTGCCAGCMGCCGCGGTAA	Bulk_soil	HS10	2382	The soil microbiome influences grapevine-associated microbiota (HiSeq)	Jack Gilbert	10.1128/mBio.02527-14	ERP006348	16S rRNA	V4	FWD:GTGCCAGCMGCCGCGGTAA; REV:GGACTACHVGGGTWTCTAAT	HiSeq	ANL-Chicago	CCME	2013-04-23	150	108526	81628	87120	106696	53086	55289	42021	TRUE	TRUE	TRUE	TRUE	TRUE	410658	soil metagenome													2012-04-11T00:00:00Z	GAZ:United States of America	41.0149	-72.5285
S1414	2382.SH007.C6.RH.1.701.bulk.9.12.lane7.NoIndex.L007.sequences	Cfa	GATCTGCGATCC	GTGCCAGCMGCCGCGGTAA	Bulk_soil	HS1	2382	The soil microbiome influences grapevine-associated microbiota (HiSeq)	Jack Gilbert	10.1128/mBio.02527-14	ERP006348	16S rRNA	V4	FWD:GTGCCAGCMGCCGCGGTAA; REV:GGACTACHVGGGTWTCTAAT	HiSeq	ANL-Chicago	CCME	2013-04-23	150	120055	90649	97417	118172	58379	61042	46293	TRUE	TRUE	FALSE	FALSE	FALSE	410658	soil metagenome													2012-09-24T00:00:00Z	GAZ:United States of America	41.0149	-72.5285
S1415	2382.SH007.C6.RH.1.501.bulk.4.12.lane7.NoIndex.L007.sequences	Cfa	TTGCCCTTTGAT	GTGCCAGCMGCCGCGGTAA	Bulk_soil	HS10	2382	The soil microbiome influences grapevine-associated microbiota (HiSeq)	Jack Gilbert	10.1128/mBio.02527-14	ERP006348	16S rRNA	V4	FWD:GTGCCAGCMGCCGCGGTAA; REV:GGACTACHVGGGTWTCTAAT	HiSeq	ANL-Chicago	CCME	2013-04-23	150	102875	78542	83335	100770	49360	51564	39804	TRUE	TRUE	FALSE	FALSE	FALSE	410658	soil metagenome													2012-04-11T00:00:00Z	GAZ:United States of America	41.0149	-72.5285
S1416	2382.SH005.C3.RH.5.671.bulk.9.12.lane7.NoIndex.L007.sequences	Cfa	CGAGGGAAAGTC	GTGCCAGCMGCCGCGGTAA	Bulk_soil	HS1	2382	The soil microbiome influences grapevine-associated microbiota (HiSeq)	Jack Gilbert	10.1128/mBio.02527-14	ERP006348	16S rRNA	V4	FWD:GTGCCAGCMGCCGCGGTAA; REV:GGACTACHVGGGTWTCTAAT	HiSeq	ANL-Chicago	CCME	2013-04-23	150	105799	77140	83351	104142	54510	56380	42103	TRUE	TRUE	TRUE	FALSE	FALSE	410658	soil metagenome													2012-09-24T00:00:00Z	GAZ:United States of America	41.0152	-72.5281
S1417	2382.SH005.C3.RH.5.471.bulk.4.12.lane7.NoIndex.L007.sequences	Cfa	TTGACACACGAC	GTGCCAGCMGCCGCGGTAA	Bulk_soil	HS10	2382	The soil microbiome influences grapevine-associated microbiota (HiSeq)	Jack Gilbert	10.1128/mBio.02527-14	ERP006348	16S rRNA	V4	FWD:GTGCCAGCMGCCGCGGTAA; REV:GGACTACHVGGGTWTCTAAT	HiSeq	ANL-Chicago	CCME	2013-04-23	150	90972	68212	72951	89431	44858	46806	35863	TRUE	TRUE	FALSE	FALSE	FALSE	410658	soil metagenome													2012-04-11T00:00:00Z	GAZ:United States of America	41.0153	-72.5281
S1418	2382.SH005.C3.RH.4.666.bulk.9.12.lane7.NoIndex.L007.sequences	Cfa	CAAATTCGGGAT	GTGCCAGCMGCCGCGGTAA	Bulk_soil	HS1	2382	The soil microbiome influences grapevine-associated microbiota (HiSeq)	Jack Gilbert	10.1128/mBio.02527-14	ERP006348	16S rRNA	V4	FWD:GTGCCAGCMGCCGCGGTAA; REV:GGACTACHVGGGTWTCTAAT	HiSeq	ANL-Chicago	CCME	2013-04-23	150	101712	75083	80760	100075	51937	53957	40514	TRUE	TRUE	TRUE	FALSE	FALSE	410658	soil metagenome													2012-09-24T00:00:00Z	GAZ:United States of America	41.0152	-72.5281
S1419	2382.SH005.C3.RH.3.661.bulk.9.12.lane7.NoIndex.L007.sequences	Cfa	CCAATACGCCTG	GTGCCAGCMGCCGCGGTAA	Bulk_soil	HS1	2382	The soil microbiome influences grapevine-associated microbiota (HiSeq)	Jack Gilbert	10.1128/mBio.02527-14	ERP006348	16S rRNA	V4	FWD:GTGCCAGCMGCCGCGGTAA; REV:GGACTACHVGGGTWTCTAAT	HiSeq	ANL-Chicago	CCME	2013-04-23	150	107923	79023	85406	106291	53485	55789	41717	TRUE	TRUE	FALSE	FALSE	FALSE	410658	soil metagenome													2012-09-24T00:00:00Z	GAZ:United States of America	41.0152	-72.5281
S142	1713.McG.L2K1020	Af	GCTATTCCTCAT	GTGCCAGCMGCCGCGGTAA	Malaysia Lambir Soil Sample Upper Scarp Complex	McG.L2K1020	1713	Malaysia Lambir soils	Krista McGuire	Missing: Not provided	ERP021541	16S rRNA	V4	FWD:GTGCCAGCMGCCGCGGTAA; REV:GGACTACHVGGGTWTCTAAT	MiSeq	Barnard	CCME	unknown	151	18529	13837	14478	17016	9519	9193	7215	TRUE	TRUE	TRUE	FALSE	FALSE	410658	soil metagenome													2012-08-01T00:00:00Z	GAZ:Malaysia	4.1865	114.017
S1420	2382.SH005.C3.RH.2.656.bulk.9.12.lane7.NoIndex.L007.sequences	Cfa	GTATCTGCGCGT	GTGCCAGCMGCCGCGGTAA	Bulk_soil	HS1	2382	The soil microbiome influences grapevine-associated microbiota (HiSeq)	Jack Gilbert	10.1128/mBio.02527-14	ERP006348	16S rRNA	V4	FWD:GTGCCAGCMGCCGCGGTAA; REV:GGACTACHVGGGTWTCTAAT	HiSeq	ANL-Chicago	CCME	2013-04-23	150	109901	78710	85892	108208	56569	58733	44202	TRUE	TRUE	FALSE	FALSE	FALSE	410658	soil metagenome													2012-09-24T00:00:00Z	GAZ:United States of America	41.0152	-72.5281
S1421	2382.SH005.C3.RH.1.651.bulk.9.12.lane7.NoIndex.L007.sequences	Cfa	CATTATGGCGTG	GTGCCAGCMGCCGCGGTAA	Bulk_soil	HS1	2382	The soil microbiome influences grapevine-associated microbiota (HiSeq)	Jack Gilbert	10.1128/mBio.02527-14	ERP006348	16S rRNA	V4	FWD:GTGCCAGCMGCCGCGGTAA; REV:GGACTACHVGGGTWTCTAAT	HiSeq	ANL-Chicago	CCME	2013-04-23	150	113022	82571	89715	111194	56916	59052	44661	TRUE	TRUE	TRUE	TRUE	TRUE	410658	soil metagenome													2012-09-24T00:00:00Z	GAZ:United States of America	41.0152	-72.5281
S1422	2382.SH005.C3.RH.1.451.bulk.4.12.lane7.NoIndex.L007.sequences	Cfa	AAGTATCCTGCG	GTGCCAGCMGCCGCGGTAA	Bulk_soil	HS10	2382	The soil microbiome influences grapevine-associated microbiota (HiSeq)	Jack Gilbert	10.1128/mBio.02527-14	ERP006348	16S rRNA	V4	FWD:GTGCCAGCMGCCGCGGTAA; REV:GGACTACHVGGGTWTCTAAT	HiSeq	ANL-Chicago	CCME	2013-04-23	150	97416	71452	76822	95714	47999	50065	38526	TRUE	TRUE	TRUE	TRUE	FALSE	410658	soil metagenome													2012-04-11T00:00:00Z	GAZ:United States of America	41.0153	-72.5281
S1423	2382.SH004.C1.RH.5.621.bulk.9.12.lane7.NoIndex.L007.sequences	Cfa	AGATTGACCAAC	GTGCCAGCMGCCGCGGTAA	Bulk_soil	HS1	2382	The soil microbiome influences grapevine-associated microbiota (HiSeq)	Jack Gilbert	10.1128/mBio.02527-14	ERP006348	16S rRNA	V4	FWD:GTGCCAGCMGCCGCGGTAA; REV:GGACTACHVGGGTWTCTAAT	HiSeq	ANL-Chicago	CCME	2013-04-23	150	113014	84238	90477	110905	55835	58286	43912	TRUE	TRUE	TRUE	TRUE	FALSE	410658	soil metagenome													2012-09-24T00:00:00Z	GAZ:United States of America	41.0149	-72.5284
S1424	2382.SH004.C1.RH.5.421.bulk.4.12.lane7.NoIndex.L007.sequences	Cfa	CGCGTCAAACTA	GTGCCAGCMGCCGCGGTAA	Bulk_soil	HS10	2382	The soil microbiome influences grapevine-associated microbiota (HiSeq)	Jack Gilbert	10.1128/mBio.02527-14	ERP006348	16S rRNA	V4	FWD:GTGCCAGCMGCCGCGGTAA; REV:GGACTACHVGGGTWTCTAAT	HiSeq	ANL-Chicago	CCME	2013-04-23	150	110536	83716	89369	108472	53636	55972	42856	TRUE	TRUE	FALSE	FALSE	FALSE	410658	soil metagenome													2012-04-11T00:00:00Z	GAZ:United States of America	41.015	-72.5285
S1425	2382.SH004.C1.RH.4.616.bulk.9.12.lane7.NoIndex.L007.sequences	Cfa	TTGCGTTAGCAG	GTGCCAGCMGCCGCGGTAA	Bulk_soil	HS1	2382	The soil microbiome influences grapevine-associated microbiota (HiSeq)	Jack Gilbert	10.1128/mBio.02527-14	ERP006348	16S rRNA	V4	FWD:GTGCCAGCMGCCGCGGTAA; REV:GGACTACHVGGGTWTCTAAT	HiSeq	ANL-Chicago	CCME	2013-04-23	150	108853	81103	87200	106495	52795	55038	41247	TRUE	TRUE	TRUE	FALSE	FALSE	410658	soil metagenome													2012-09-24T00:00:00Z	GAZ:United States of America	41.0149	-72.5284
S1426	2382.SH004.C1.RH.4.416.bulk.4.12.lane7.NoIndex.L007.sequences	Cfa	CAAATGGTCGTC	GTGCCAGCMGCCGCGGTAA	Bulk_soil	HS10	2382	The soil microbiome influences grapevine-associated microbiota (HiSeq)	Jack Gilbert	10.1128/mBio.02527-14	ERP006348	16S rRNA	V4	FWD:GTGCCAGCMGCCGCGGTAA; REV:GGACTACHVGGGTWTCTAAT	HiSeq	ANL-Chicago	CCME	2013-04-23	150	95777	72215	76908	93838	47558	49585	37618	TRUE	TRUE	TRUE	FALSE	FALSE	410658	soil metagenome													2012-04-11T00:00:00Z	GAZ:United States of America	41.015	-72.5285
S1427	2382.SH004.C1.RH.3.611.bulk.9.12.lane7.NoIndex.L007.sequences	Cfa	CAACTCCCGTGA	GTGCCAGCMGCCGCGGTAA	Bulk_soil	HS1	2382	The soil microbiome influences grapevine-associated microbiota (HiSeq)	Jack Gilbert	10.1128/mBio.02527-14	ERP006348	16S rRNA	V4	FWD:GTGCCAGCMGCCGCGGTAA; REV:GGACTACHVGGGTWTCTAAT	HiSeq	ANL-Chicago	CCME	2013-04-23	150	100530	75220	80348	98238	48524	50560	37385	TRUE	TRUE	FALSE	FALSE	FALSE	410658	soil metagenome													2012-09-24T00:00:00Z	GAZ:United States of America	41.0149	-72.5284
S1428	2382.SH004.C1.RH.3.411.bulk.4.12.lane7.NoIndex.L007.sequences	Cfa	CCTGGAATTAAG	GTGCCAGCMGCCGCGGTAA	Bulk_soil	HS10	2382	The soil microbiome influences grapevine-associated microbiota (HiSeq)	Jack Gilbert	10.1128/mBio.02527-14	ERP006348	16S rRNA	V4	FWD:GTGCCAGCMGCCGCGGTAA; REV:GGACTACHVGGGTWTCTAAT	HiSeq	ANL-Chicago	CCME	2013-04-23	150	110672	82028	88122	108434	54801	57134	43235	TRUE	TRUE	FALSE	FALSE	FALSE	410658	soil metagenome													2012-04-11T00:00:00Z	GAZ:United States of America	41.015	-72.5285
S1429	2382.SH004.C1.RH.2.606.bulk.9.12.lane7.NoIndex.L007.sequences	Cfa	CACTACGCTAGA	GTGCCAGCMGCCGCGGTAA	Bulk_soil	HS1	2382	The soil microbiome influences grapevine-associated microbiota (HiSeq)	Jack Gilbert	10.1128/mBio.02527-14	ERP006348	16S rRNA	V4	FWD:GTGCCAGCMGCCGCGGTAA; REV:GGACTACHVGGGTWTCTAAT	HiSeq	ANL-Chicago	CCME	2013-04-23	150	66326	50831	54520	65278	33449	34683	25996	TRUE	TRUE	FALSE	FALSE	FALSE	410658	soil metagenome													2012-09-24T00:00:00Z	GAZ:United States of America	41.0149	-72.5284
S143	1713.McG.L1M210	Af	GTCTCTGAAAGA	GTGCCAGCMGCCGCGGTAA	Malaysia Lambir Soil Sample Merit	McG.L1M210	1713	Malaysia Lambir soils	Krista McGuire	Missing: Not provided	ERP021541	16S rRNA	V4	FWD:GTGCCAGCMGCCGCGGTAA; REV:GGACTACHVGGGTWTCTAAT	MiSeq	Barnard	CCME	unknown	151	16794	12275	13058	15830	8951	8757	7076	TRUE	TRUE	TRUE	FALSE	FALSE	410658	soil metagenome													2012-08-01T00:00:00Z	GAZ:Malaysia	4.1865	114.017
S1430	2382.SH004.C1.RH.2.406.bulk.4.12.lane7.NoIndex.L007.sequences	Cfa	ATAAGGTCGCCT	GTGCCAGCMGCCGCGGTAA	Bulk_soil	HS10	2382	The soil microbiome influences grapevine-associated microbiota (HiSeq)	Jack Gilbert	10.1128/mBio.02527-14	ERP006348	16S rRNA	V4	FWD:GTGCCAGCMGCCGCGGTAA; REV:GGACTACHVGGGTWTCTAAT	HiSeq	ANL-Chicago	CCME	2013-04-23	150	94283	70305	75329	92254	45555	47478	35745	TRUE	TRUE	FALSE	FALSE	FALSE	410658	soil metagenome													2012-04-11T00:00:00Z	GAZ:United States of America	41.015	-72.5285
S1431	2382.SH004.C1.RH.1.601.bulk.9.12.lane7.NoIndex.L007.sequences	Cfa	AGTTACGAGCTA	GTGCCAGCMGCCGCGGTAA	Bulk_soil	HS1	2382	The soil microbiome influences grapevine-associated microbiota (HiSeq)	Jack Gilbert	10.1128/mBio.02527-14	ERP006348	16S rRNA	V4	FWD:GTGCCAGCMGCCGCGGTAA; REV:GGACTACHVGGGTWTCTAAT	HiSeq	ANL-Chicago	CCME	2013-04-23	150	70878	53553	56940	69427	34384	35577	25830	TRUE	TRUE	TRUE	TRUE	FALSE	410658	soil metagenome													2012-09-24T00:00:00Z	GAZ:United States of America	41.0149	-72.5284
S1432	2382.SH004.C1.RH.1.401.bulk.4.12.lane7.NoIndex.L007.sequences	Cfa	AATGTCACCAGA	GTGCCAGCMGCCGCGGTAA	Bulk_soil	HS10	2382	The soil microbiome influences grapevine-associated microbiota (HiSeq)	Jack Gilbert	10.1128/mBio.02527-14	ERP006348	16S rRNA	V4	FWD:GTGCCAGCMGCCGCGGTAA; REV:GGACTACHVGGGTWTCTAAT	HiSeq	ANL-Chicago	CCME	2013-04-23	150	118538	91158	97362	116638	58784	61035	46752	TRUE	TRUE	TRUE	FALSE	FALSE	410658	soil metagenome													2012-04-11T00:00:00Z	GAZ:United States of America	41.015	-72.5285
S1433	2382.HE003.C181.HA.5.771.bulk.9.12.lane7.NoIndex.L007.sequences	Cfa	GTAGATCGTGTA	GTGCCAGCMGCCGCGGTAA	Bulk_soil	HS1	2382	The soil microbiome influences grapevine-associated microbiota (HiSeq)	Jack Gilbert	10.1128/mBio.02527-14	ERP006348	16S rRNA	V4	FWD:GTGCCAGCMGCCGCGGTAA; REV:GGACTACHVGGGTWTCTAAT	HiSeq	ANL-Chicago	CCME	2013-04-23	150	114630	85373	91202	112879	61291	62679	47599	TRUE	TRUE	TRUE	FALSE	FALSE	410658	soil metagenome													2012-09-25T00:00:00Z	GAZ:United States of America	41.0104	-72.5306
S1434	2382.HE003.C181.HA.5.571.r1.bulk.4.12.lane7.NoIndex.L007.sequences	Cfa	TGTGAATTCGGA	GTGCCAGCMGCCGCGGTAA	Bulk_soil	HS1	2382	The soil microbiome influences grapevine-associated microbiota (HiSeq)	Jack Gilbert	10.1128/mBio.02527-14	ERP006348	16S rRNA	V4	FWD:GTGCCAGCMGCCGCGGTAA; REV:GGACTACHVGGGTWTCTAAT	HiSeq	ANL-Chicago	CCME	2013-04-23	150	106752	78393	84207	105158	57693	59360	44291	TRUE	TRUE	FALSE	FALSE	FALSE	410658	soil metagenome													2012-04-12T00:00:00Z	GAZ:United States of America	41.0102	-72.5306
S1435	2382.HE003.C181.HA.4.766.bulk.9.12.lane7.NoIndex.L007.sequences	Cfa	ACCAGTGACTCA	GTGCCAGCMGCCGCGGTAA	Bulk_soil	HS1	2382	The soil microbiome influences grapevine-associated microbiota (HiSeq)	Jack Gilbert	10.1128/mBio.02527-14	ERP006348	16S rRNA	V4	FWD:GTGCCAGCMGCCGCGGTAA; REV:GGACTACHVGGGTWTCTAAT	HiSeq	ANL-Chicago	CCME	2013-04-23	150	112838	86342	91887	111302	58564	60331	46128	TRUE	TRUE	TRUE	TRUE	FALSE	410658	soil metagenome													2012-09-25T00:00:00Z	GAZ:United States of America	41.0104	-72.5306
S1436	2382.HE003.C181.HA.4.566.r1.bulk.4.12.lane7.NoIndex.L007.sequences	Cfa	CATTCGTGGCGT	GTGCCAGCMGCCGCGGTAA	Bulk_soil	HS1	2382	The soil microbiome influences grapevine-associated microbiota (HiSeq)	Jack Gilbert	10.1128/mBio.02527-14	ERP006348	16S rRNA	V4	FWD:GTGCCAGCMGCCGCGGTAA; REV:GGACTACHVGGGTWTCTAAT	HiSeq	ANL-Chicago	CCME	2013-04-23	150	97557	72928	77987	96160	52310	54131	40543	TRUE	TRUE	FALSE	FALSE	FALSE	410658	soil metagenome													2012-04-12T00:00:00Z	GAZ:United States of America	41.0102	-72.5306
S1437	2382.HE003.C181.HA.3.761.bulk.9.12.lane7.NoIndex.L007.sequences	Cfa	CAGCTCATCAGC	GTGCCAGCMGCCGCGGTAA	Bulk_soil	HS1	2382	The soil microbiome influences grapevine-associated microbiota (HiSeq)	Jack Gilbert	10.1128/mBio.02527-14	ERP006348	16S rRNA	V4	FWD:GTGCCAGCMGCCGCGGTAA; REV:GGACTACHVGGGTWTCTAAT	HiSeq	ANL-Chicago	CCME	2013-04-23	150	94100	70299	75332	92628	49538	51036	38388	TRUE	TRUE	FALSE	FALSE	FALSE	410658	soil metagenome													2012-09-25T00:00:00Z	GAZ:United States of America	41.0104	-72.5306
S1438	2382.HE003.C181.HA.3.561.bulk.4.12.lane7.NoIndex.L007.sequences	Cfa	TGAGACCCTACA	GTGCCAGCMGCCGCGGTAA	Bulk_soil	HS10	2382	The soil microbiome influences grapevine-associated microbiota (HiSeq)	Jack Gilbert	10.1128/mBio.02527-14	ERP006348	16S rRNA	V4	FWD:GTGCCAGCMGCCGCGGTAA; REV:GGACTACHVGGGTWTCTAAT	HiSeq	ANL-Chicago	CCME	2013-04-23	150	89999	65658	70144	88468	48120	49318	37063	TRUE	TRUE	FALSE	FALSE	FALSE	410658	soil metagenome													2012-04-12T00:00:00Z	GAZ:United States of America	41.0102	-72.5306
S1439	2382.HE003.C181.HA.2.756.bulk.9.12.lane7.NoIndex.L007.sequences	Cfa	TAACGTGTGTGC	GTGCCAGCMGCCGCGGTAA	Bulk_soil	HS1	2382	The soil microbiome influences grapevine-associated microbiota (HiSeq)	Jack Gilbert	10.1128/mBio.02527-14	ERP006348	16S rRNA	V4	FWD:GTGCCAGCMGCCGCGGTAA; REV:GGACTACHVGGGTWTCTAAT	HiSeq	ANL-Chicago	CCME	2013-04-23	150	114253	84559	90700	112453	59541	61250	45981	TRUE	TRUE	TRUE	FALSE	FALSE	410658	soil metagenome													2012-09-25T00:00:00Z	GAZ:United States of America	41.0104	-72.5306
S144	1713.McG.L2B1020	Af	GTCAAGACCTCA	GTGCCAGCMGCCGCGGTAA	Malaysia Lambir Soil Sample Bekenu	McG.L2B1020	1713	Malaysia Lambir soils	Krista McGuire	Missing: Not provided	ERP021541	16S rRNA	V4	FWD:GTGCCAGCMGCCGCGGTAA; REV:GGACTACHVGGGTWTCTAAT	MiSeq	Barnard	CCME	unknown	151	16515	11664	12523	15735	8845	8447	6651	TRUE	TRUE	TRUE	FALSE	FALSE	410658	soil metagenome													2012-08-01T00:00:00Z	GAZ:Malaysia	4.1865	114.017
S1440	2382.HE003.C181.HA.1.751.bulk.9.12.lane7.NoIndex.L007.sequences	Cfa	CGAGCAATCCTA	GTGCCAGCMGCCGCGGTAA	Bulk_soil	HS1	2382	The soil microbiome influences grapevine-associated microbiota (HiSeq)	Jack Gilbert	10.1128/mBio.02527-14	ERP006348	16S rRNA	V4	FWD:GTGCCAGCMGCCGCGGTAA; REV:GGACTACHVGGGTWTCTAAT	HiSeq	ANL-Chicago	CCME	2013-04-23	150	117838	88622	94227	115814	60308	61720	47324	TRUE	TRUE	FALSE	FALSE	FALSE	410658	soil metagenome													2012-09-25T00:00:00Z	GAZ:United States of America	41.0104	-72.5306
S1441	659.NZFACE.R1.Browntop	Cfb	CCACCCAGTAAC	GTGCCAGCMGCCGCGGTAA	soil sample from Ring 1 of NZ FACE expt . In ring 1 pasture atmosphere is enriched with 475 ppm CO2 throughout photoperiod and throughout photoperiod since 1997. No warming	R1-Browntop	659	New Zealand Free Air CO2 Enrichment (FACE) soil samples	Saman Bowatte	10.1016/j.soilbio.2013.03.014*	ERP017166	16S rRNA	V4	FWD:GTGCCAGCMGCCGCGGTAA; REV:GGACTACHVGGGTWTCTAAT	HiSeq	LBNL-Berkeley	CCME	2012-02-15	100	639017	545858	555911	626312	312315	237129	0	TRUE	TRUE	TRUE	TRUE	TRUE	410658	soil metagenome													2011-05-01T00:00:00Z	GAZ:New Zealand	-40.017	175.267
S1442	659.NZFACE.R1.control.19.4	Cfb	AGCGACGAAGAC	GTGCCAGCMGCCGCGGTAA	soil sample from Ring 1 of NZ FACE expt . In ring 1 pasture atmosphere is enriched with 475 ppm CO2 throughout photoperiod and throughout photoperiod since 1997. area exposed to warming treatment since 2009	R1-control	659	New Zealand Free Air CO2 Enrichment (FACE) soil samples	Saman Bowatte	10.1016/j.soilbio.2013.03.014*	ERP017166	16S rRNA	V4	FWD:GTGCCAGCMGCCGCGGTAA; REV:GGACTACHVGGGTWTCTAAT	HiSeq	LBNL-Berkeley	CCME	2012-02-15	100	248140	206874	211797	239571	105466	77646	0	TRUE	TRUE	TRUE	FALSE	FALSE	410658	soil metagenome													2011-05-01T00:00:00Z	GAZ:New Zealand	-40.017	175.267
S1443	659.NZFACE.R1.Ryegrass.26.4	Cfb	AACTCCTGTGGA	GTGCCAGCMGCCGCGGTAA	soil sample from rhizosphere soil of ryegrass from Ring 1 of NZ FACE expt . In ring 1 pasture atmosphere is enriched with 475 ppm CO2 throughout photoperiod and throughout photoperiod since 1997. area exposed to warming treatment since 2009	R1-Ryegrass	659	New Zealand Free Air CO2 Enrichment (FACE) soil samples	Saman Bowatte	10.1016/j.soilbio.2013.03.014*	ERP017166	16S rRNA	V4	FWD:GTGCCAGCMGCCGCGGTAA; REV:GGACTACHVGGGTWTCTAAT	HiSeq	LBNL-Berkeley	CCME	2012-02-15	100	256156	214314	218757	249077	113994	86024	0	TRUE	TRUE	TRUE	FALSE	FALSE	410658	soil metagenome													2011-05-01T00:00:00Z	GAZ:New Zealand	-40.017	175.267
S1444	659.NZFACE.R1.warm	Cfb	CTTCGACTTTCC	GTGCCAGCMGCCGCGGTAA	soil sample from rhizosphere soil of browntop grass from Ring 1 of NZ FACE expt . In ring 1 pasture atmosphere is enriched with 475 ppm CO2 throughout photoperiod and throughout photoperiod since 1997. area exposed to warming treatment since 2009	R1-warm	659	New Zealand Free Air CO2 Enrichment (FACE) soil samples	Saman Bowatte	10.1016/j.soilbio.2013.03.014*	ERP017166	16S rRNA	V4	FWD:GTGCCAGCMGCCGCGGTAA; REV:GGACTACHVGGGTWTCTAAT	HiSeq	LBNL-Berkeley	CCME	2012-02-15	100	221462	187067	191595	214865	96459	69410	0	TRUE	TRUE	TRUE	FALSE	FALSE	410658	soil metagenome													2011-05-01T00:00:00Z	GAZ:New Zealand	-40.017	175.267
S1445	659.NZFACE.R2.Browntop	Cfb	ATTGCAAGCAAC	GTGCCAGCMGCCGCGGTAA	soil sample from Ring 2 of NZ FACE expt . In ring 2 pasture atmosphere is enriched with 475 ppm CO2 throughout photoperiod and throughout photoperiod since 1997. No warming	R2-Browntop	659	New Zealand Free Air CO2 Enrichment (FACE) soil samples	Saman Bowatte	10.1016/j.soilbio.2013.03.014*	ERP017166	16S rRNA	V4	FWD:GTGCCAGCMGCCGCGGTAA; REV:GGACTACHVGGGTWTCTAAT	HiSeq	LBNL-Berkeley	CCME	2012-02-15	100	207060	164927	170291	199769	92144	71647	0	TRUE	TRUE	TRUE	FALSE	FALSE	410658	soil metagenome													2011-05-01T00:00:00Z	GAZ:New Zealand	-40.017	175.267
S1446	659.NZFACE.R2.control.23.4	Cfb	CCTGCTTCCTTC	GTGCCAGCMGCCGCGGTAA	soil sample from Ring 2 of NZ FACE expt . In ring 2 pasture atmosphere is enriched with 475 ppm CO2 throughout photoperiod and throughout photoperiod since 1997. area exposed to warming treatment since 2009	R2-control	659	New Zealand Free Air CO2 Enrichment (FACE) soil samples	Saman Bowatte	10.1016/j.soilbio.2013.03.014*	ERP017166	16S rRNA	V4	FWD:GTGCCAGCMGCCGCGGTAA; REV:GGACTACHVGGGTWTCTAAT	HiSeq	LBNL-Berkeley	CCME	2012-02-15	100	160278	134079	137032	156210	72231	51909	0	TRUE	TRUE	TRUE	FALSE	FALSE	410658	soil metagenome													2011-05-01T00:00:00Z	GAZ:New Zealand	-40.017	175.267
S1447	659.NZFACE.R2.Ryegrass.24.4	Cfb	CATCAAGCATAG	GTGCCAGCMGCCGCGGTAA	soil sample from rhizosphere soil of ryegrass from Ring 2 of NZ FACE expt . In ring 2 pasture atmosphere is enriched with 475 ppm CO2 throughout photoperiod and throughout photoperiod since 1997. area exposed to warming treatment since 2009	R2-Ryegrass	659	New Zealand Free Air CO2 Enrichment (FACE) soil samples	Saman Bowatte	10.1016/j.soilbio.2013.03.014*	ERP017166	16S rRNA	V4	FWD:GTGCCAGCMGCCGCGGTAA; REV:GGACTACHVGGGTWTCTAAT	HiSeq	LBNL-Berkeley	CCME	2012-02-15	100	203769	168334	172487	197467	90646	69272	0	TRUE	TRUE	TRUE	TRUE	TRUE	410658	soil metagenome													2011-05-01T00:00:00Z	GAZ:New Zealand	-40.017	175.267
S1448	659.NZFACE.R3.Browntop	Cfb	ATATCGCGATGA	GTGCCAGCMGCCGCGGTAA	soil sample from rhizosphere soil of browntop grass from Ring 2 of NZ FACE expt . In ring 2 pasture atmosphere is enriched with 475 ppm CO2 throughout photoperiod and throughout photoperiod since 1997. area exposed to warming treatment since 2009	R3-Browntop	659	New Zealand Free Air CO2 Enrichment (FACE) soil samples	Saman Bowatte	10.1016/j.soilbio.2013.03.014*	ERP017166	16S rRNA	V4	FWD:GTGCCAGCMGCCGCGGTAA; REV:GGACTACHVGGGTWTCTAAT	HiSeq	LBNL-Berkeley	CCME	2012-02-15	100	206337	173589	177197	201382	94770	70471	0	TRUE	TRUE	TRUE	TRUE	FALSE	410658	soil metagenome													2011-05-01T00:00:00Z	GAZ:New Zealand	-40.017	175.267
S1449	659.NZFACE.R3.Ryegrass.19.7	Cfb	TAATGGTCGTAG	GTGCCAGCMGCCGCGGTAA	soil sample from Ring 3 of NZ FACE expt . In ring 3 pasture atmosphere is enriched with 475 ppm CO2 throughout photoperiod and throughout photoperiod since 1997. No warming	R3-Ryegrass	659	New Zealand Free Air CO2 Enrichment (FACE) soil samples	Saman Bowatte	10.1016/j.soilbio.2013.03.014*	ERP017166	16S rRNA	V4	FWD:GTGCCAGCMGCCGCGGTAA; REV:GGACTACHVGGGTWTCTAAT	HiSeq	LBNL-Berkeley	CCME	2012-02-15	100	261082	209941	215679	252787	111437	82778	0	TRUE	TRUE	TRUE	FALSE	FALSE	410658	soil metagenome													2011-05-01T00:00:00Z	GAZ:New Zealand	-40.017	175.267
S145	1713.McG.L3B1020	Af	TTGTTACGTTCC	GTGCCAGCMGCCGCGGTAA	Malaysia Lambir Soil Sample Bekenu	McG.L3B1020	1713	Malaysia Lambir soils	Krista McGuire	Missing: Not provided	ERP021541	16S rRNA	V4	FWD:GTGCCAGCMGCCGCGGTAA; REV:GGACTACHVGGGTWTCTAAT	MiSeq	Barnard	CCME	unknown	151	17435	12465	13289	16409	8825	8639	6849	TRUE	TRUE	TRUE	TRUE	TRUE	410658	soil metagenome													2012-08-01T00:00:00Z	GAZ:Malaysia	4.1865	114.017
S1450	659.NZFACE.R3.warm	Cfb	GTCATAAGAACC	GTGCCAGCMGCCGCGGTAA	soil sample from Ring 3of NZ FACE expt . In ring 3 pasture atmosphere is enriched with 475 ppm CO2 throughout photoperiod and throughout photoperiod since 1997. area exposed to warming treatment since 2009	R3-warm	659	New Zealand Free Air CO2 Enrichment (FACE) soil samples	Saman Bowatte	10.1016/j.soilbio.2013.03.014*	ERP017166	16S rRNA	V4	FWD:GTGCCAGCMGCCGCGGTAA; REV:GGACTACHVGGGTWTCTAAT	HiSeq	LBNL-Berkeley	CCME	2012-02-15	100	255381	213334	218225	248144	115280	86751	0	TRUE	TRUE	TRUE	TRUE	FALSE	410658	soil metagenome													2011-05-01T00:00:00Z	GAZ:New Zealand	-40.017	175.267
S1451	659.NZFACE.R4.Browntop	Cfb	CACGTGACATGT	GTGCCAGCMGCCGCGGTAA	soil sample from rhizosphere soil of ryegrass from Ring 3 of NZ FACE expt . In ring 3 pasture atmosphere is enriched with 475 ppm CO2 throughout photoperiod and throughout photoperiod since 1997. area exposed to warming treatment since 2009	R4-Browntop	659	New Zealand Free Air CO2 Enrichment (FACE) soil samples	Saman Bowatte	10.1016/j.soilbio.2013.03.014*	ERP017166	16S rRNA	V4	FWD:GTGCCAGCMGCCGCGGTAA; REV:GGACTACHVGGGTWTCTAAT	HiSeq	LBNL-Berkeley	CCME	2012-02-15	100	248071	207919	213998	241776	113374	84861	0	TRUE	TRUE	TRUE	TRUE	FALSE	410658	soil metagenome													2011-05-01T00:00:00Z	GAZ:New Zealand	-40.017	175.267
S1452	659.NZFACE.R4.Ryegrass.16.4	Cfb	CATCGCGTTGAC	GTGCCAGCMGCCGCGGTAA	soil sample from rhizosphere soil of browntop grass from Ring 3of NZ FACE expt . In ring 3pasture atmosphere is enriched with 475 ppm CO2 throughout photoperiod and throughout photoperiod since 1997. area exposed to warming treatment since 2009	R4-Ryegrass	659	New Zealand Free Air CO2 Enrichment (FACE) soil samples	Saman Bowatte	10.1016/j.soilbio.2013.03.014*	ERP017166	16S rRNA	V4	FWD:GTGCCAGCMGCCGCGGTAA; REV:GGACTACHVGGGTWTCTAAT	HiSeq	LBNL-Berkeley	CCME	2012-02-15	100	203913	167979	173145	198077	93507	70643	0	TRUE	TRUE	TRUE	FALSE	FALSE	410658	soil metagenome													2011-05-01T00:00:00Z	GAZ:New Zealand	-40.017	175.267
S1453	659.NZFACE.R5.Browntop	Cfb	CGCCGGTAATCT	GTGCCAGCMGCCGCGGTAA	soil sample from Ring 4 of NZ FACE expt . In ring 4 pasture atmosphere is enriched with ambient atm CO2 throughout photoperiod and throughout photoperiod since 1997. No warming	R5-Browntop	659	New Zealand Free Air CO2 Enrichment (FACE) soil samples	Saman Bowatte	10.1016/j.soilbio.2013.03.014*	ERP017166	16S rRNA	V4	FWD:GTGCCAGCMGCCGCGGTAA; REV:GGACTACHVGGGTWTCTAAT	HiSeq	LBNL-Berkeley	CCME	2012-02-15	100	167076	139067	142084	162532	75575	57414	0	TRUE	TRUE	TRUE	TRUE	TRUE	410658	soil metagenome													2011-05-01T00:00:00Z	GAZ:New Zealand	-40.017	175.267
S1454	659.NZFACE.R5.Ryegrass	Cfb	TTGCACCGTCGA	GTGCCAGCMGCCGCGGTAA	soil sample from Ring 4 of NZ FACE expt . In ring 4 pasture atmosphere is enriched with ambient atm CO2 throughout photoperiod and throughout photoperiod since 1997. area exposed to warming treatment since 2009	R5-Ryegrass	659	New Zealand Free Air CO2 Enrichment (FACE) soil samples	Saman Bowatte	10.1016/j.soilbio.2013.03.014*	ERP017166	16S rRNA	V4	FWD:GTGCCAGCMGCCGCGGTAA; REV:GGACTACHVGGGTWTCTAAT	HiSeq	LBNL-Berkeley	CCME	2012-02-15	100	195769	160087	164059	190094	86161	66030	0	TRUE	TRUE	TRUE	FALSE	FALSE	410658	soil metagenome													2011-05-01T00:00:00Z	GAZ:New Zealand	-40.017	175.267
S1455	659.NZFACE.R6.Browntop	Cfb	CACAGTTGAAGT	GTGCCAGCMGCCGCGGTAA	soil sample from rhizosphere soil of ryegrass from Ring 4 of NZ FACE expt . In ring 4 pasture atmosphere is enriched with ambient CO2 throughout photoperiod and throughout photoperiod since 1997. area exposed to warming treatment since 2009	R6-Browntop	659	New Zealand Free Air CO2 Enrichment (FACE) soil samples	Saman Bowatte	10.1016/j.soilbio.2013.03.014*	ERP017166	16S rRNA	V4	FWD:GTGCCAGCMGCCGCGGTAA; REV:GGACTACHVGGGTWTCTAAT	HiSeq	LBNL-Berkeley	CCME	2012-02-15	100	211356	176077	180194	206032	99108	76480	0	TRUE	TRUE	TRUE	FALSE	FALSE	410658	soil metagenome													2011-05-01T00:00:00Z	GAZ:New Zealand	-40.017	175.267
S1456	659.NZFACE.R6.Ryegrass	Cfb	GCACATAGTCGT	GTGCCAGCMGCCGCGGTAA	soil sample from rhizosphere soil of browntop grass from Ring 4 of NZ FACE expt . In ring 4 pasture atmosphere is enriched with ambient CO2 throughout photoperiod and throughout photoperiod since 1997. area exposed to warming treatment since 2009	R6-Ryegrass	659	New Zealand Free Air CO2 Enrichment (FACE) soil samples	Saman Bowatte	10.1016/j.soilbio.2013.03.014*	ERP017166	16S rRNA	V4	FWD:GTGCCAGCMGCCGCGGTAA; REV:GGACTACHVGGGTWTCTAAT	HiSeq	LBNL-Berkeley	CCME	2012-02-15	100	283766	242493	246760	276808	134491	99809	0	TRUE	TRUE	TRUE	FALSE	FALSE	410658	soil metagenome													2011-05-01T00:00:00Z	GAZ:New Zealand	-40.017	175.267
S1457	659.NZFACE.R2.warm	Cfb	TCATTCCACTCA	GTGCCAGCMGCCGCGGTAA	soil sample from Ring 5 of NZ FACE expt . In ring 5 pasture atmosphere is enriched with ambient atm CO2 throughout photoperiod and throughout photoperiod since 1997. No warming	NZFACER2-warm	659	New Zealand Free Air CO2 Enrichment (FACE) soil samples	Saman Bowatte	10.1016/j.soilbio.2013.03.014*	ERP017166	16S rRNA	V4	FWD:GTGCCAGCMGCCGCGGTAA; REV:GGACTACHVGGGTWTCTAAT	HiSeq	LBNL-Berkeley	CCME	2012-02-15	100	229209	189676	193655	222576	101539	74070	0	TRUE	TRUE	TRUE	FALSE	FALSE	410658	soil metagenome													2011-05-01T00:00:00Z	GAZ:New Zealand	-40.017	175.267
S1458	659.NZFACE.R3.control.19.4	Cfb	CTTCCCTAACTC	GTGCCAGCMGCCGCGGTAA	soil sample from Ring 5 of NZ FACE expt . In ring 5 pasture atmosphere is enriched with ambient atm CO2 throughout photoperiod and throughout photoperiod since 1997. area exposed to warming treatment since 2009	NZFACER3-control	659	New Zealand Free Air CO2 Enrichment (FACE) soil samples	Saman Bowatte	10.1016/j.soilbio.2013.03.014*	ERP017166	16S rRNA	V4	FWD:GTGCCAGCMGCCGCGGTAA; REV:GGACTACHVGGGTWTCTAAT	HiSeq	LBNL-Berkeley	CCME	2012-02-15	100	203637	171744	175660	197667	91939	69047	0	TRUE	TRUE	TRUE	FALSE	FALSE	410658	soil metagenome													2011-05-01T00:00:00Z	GAZ:New Zealand	-40.017	175.267
S1459	659.NZFACE.R4.control.19.8	Cfb	CAAGGCACAAGG	GTGCCAGCMGCCGCGGTAA	soil sample from rhizosphere soil of ryegrass from Ring 5 of NZ FACE expt . In ring 5 pasture atmosphere is enriched with ambient CO2 throughout photoperiod and throughout photoperiod since 1997. area exposed to warming treatment since 2009	NZFACER4-control	659	New Zealand Free Air CO2 Enrichment (FACE) soil samples	Saman Bowatte	10.1016/j.soilbio.2013.03.014*	ERP017166	16S rRNA	V4	FWD:GTGCCAGCMGCCGCGGTAA; REV:GGACTACHVGGGTWTCTAAT	HiSeq	LBNL-Berkeley	CCME	2012-02-15	100	125123	104370	106949	120926	55287	40650	0	TRUE	TRUE	TRUE	FALSE	FALSE	410658	soil metagenome													2011-05-01T00:00:00Z	GAZ:New Zealand	-40.017	175.267
S146	1713.McG.L3K210	Af	CAGTTCGAGATA	GTGCCAGCMGCCGCGGTAA	Malaysia Lambir Soil Sample Upper Scarp Complex	McG.L3K210	1713	Malaysia Lambir soils	Krista McGuire	Missing: Not provided	ERP021541	16S rRNA	V4	FWD:GTGCCAGCMGCCGCGGTAA; REV:GGACTACHVGGGTWTCTAAT	MiSeq	Barnard	CCME	unknown	151	15984	10547	11603	14331	7121	7081	5302	TRUE	TRUE	TRUE	FALSE	FALSE	410658	soil metagenome													2012-08-01T00:00:00Z	GAZ:Malaysia	4.1865	114.017
S1460	659.NZFACE.R4.warm	Cfb	GTCACATCACGA	GTGCCAGCMGCCGCGGTAA	soil sample from rhizosphere soil of browntop grass from Ring 5 of NZ FACE expt . In ring 5 pasture atmosphere is enriched with ambient CO2 throughout photoperiod and throughout photoperiod since 1997. area exposed to warming treatment since 2009	NZFACER4-warm	659	New Zealand Free Air CO2 Enrichment (FACE) soil samples	Saman Bowatte	10.1016/j.soilbio.2013.03.014*	ERP017166	16S rRNA	V4	FWD:GTGCCAGCMGCCGCGGTAA; REV:GGACTACHVGGGTWTCTAAT	HiSeq	LBNL-Berkeley	CCME	2012-02-15	100	137524	111915	115549	132801	59817	43309	0	TRUE	TRUE	TRUE	FALSE	FALSE	410658	soil metagenome													2011-05-01T00:00:00Z	GAZ:New Zealand	-40.017	175.267
S1461	659.NZFACE.R5.warm	Cfb	GTCCGCAAGTTA	GTGCCAGCMGCCGCGGTAA	soil sample from Ring 6 of NZ FACE expt . In ring 6 pasture atmosphere is enriched ambient atm CO2 throughout photoperiod and throughout photoperiod since 1997. area exposed to warming treatment since 2009	NZFACER5-warm	659	New Zealand Free Air CO2 Enrichment (FACE) soil samples	Saman Bowatte	10.1016/j.soilbio.2013.03.014*	ERP017166	16S rRNA	V4	FWD:GTGCCAGCMGCCGCGGTAA; REV:GGACTACHVGGGTWTCTAAT	HiSeq	LBNL-Berkeley	CCME	2012-02-15	100	178146	148028	151511	172562	76046	56883	0	TRUE	TRUE	TRUE	TRUE	FALSE	410658	soil metagenome													2011-05-01T00:00:00Z	GAZ:New Zealand	-40.017	175.267
S1462	659.NZFACE.R6.control	Cfb	GGCCTATAAGTC	GTGCCAGCMGCCGCGGTAA	soil sample from rhizosphere soil of ryegrass from Ring 6 of NZ FACE expt . In ring 6 pasture atmosphere is enriched with ambient CO2 throughout photoperiod and throughout photoperiod since 1997. area exposed to warming treatment since 2009	NZFACER6-control	659	New Zealand Free Air CO2 Enrichment (FACE) soil samples	Saman Bowatte	10.1016/j.soilbio.2013.03.014*	ERP017166	16S rRNA	V4	FWD:GTGCCAGCMGCCGCGGTAA; REV:GGACTACHVGGGTWTCTAAT	HiSeq	LBNL-Berkeley	CCME	2012-02-15	100	191852	158058	161919	185937	84941	63326	0	TRUE	TRUE	TRUE	TRUE	FALSE	410658	soil metagenome													2011-05-01T00:00:00Z	GAZ:New Zealand	-40.017	175.267
S1463	659.NZFACE.R6.warm	Cfb	CGACATTTCTCT	GTGCCAGCMGCCGCGGTAA	soil sample from rhizosphere soil of ryegrass from Ring 6 of NZ FACE expt . In ring 6 pasture atmosphere is enriched with ambient CO2 throughout photoperiod and throughout photoperiod since 1997. area exposed to warming treatment since 2009	NZFACER6-warm	659	New Zealand Free Air CO2 Enrichment (FACE) soil samples	Saman Bowatte	10.1016/j.soilbio.2013.03.014*	ERP017166	16S rRNA	V4	FWD:GTGCCAGCMGCCGCGGTAA; REV:GGACTACHVGGGTWTCTAAT	HiSeq	LBNL-Berkeley	CCME	2012-02-15	100	221201	183824	187608	214886	99343	72555	0	TRUE	TRUE	TRUE	TRUE	FALSE	410658	soil metagenome													2011-05-01T00:00:00Z	GAZ:New Zealand	-40.017	175.267
S1464	755.EF.ZETA.22.07.11.lane1.NoIndex.L001	Cfb	GATTCCGGCTCA	GTGCCAGCMGCCGCGGTAA	samples of sand from slow_sand filter water purification system	XXQIITAXX	755	Replicating the microbial community and water quality performance of full-scale slow sand filters in laboratory-scale filters	Sarah Haig	10.1016/j.watres.2014.05.008	ERP020510	16S rRNA	V4	FWD:GTGCCAGCMGCCGCGGTAA; REV:GGACTACHVGGGTWTCTAAT	HiSeq	ANL-Chicago	ANL	2013	150	59874	54482	55667	59421	37575	38126	29595	TRUE	TRUE	FALSE	FALSE	FALSE	718308	biofilm metagenome													2011-07-22T00:00:00Z	GAZ:Scotland	55.905	-3.204
S1465	755.EF.ALPHA.22.07.11.lane1.NoIndex.L001	Cfb	CCACAGATCGAT	GTGCCAGCMGCCGCGGTAA	samples of sand from labscale_slow_sand filter with dirty sand: water purification system	XXQIITAXX	755	Replicating the microbial community and water quality performance of full-scale slow sand filters in laboratory-scale filters	Sarah Haig	10.1016/j.watres.2014.05.008	ERP020510	16S rRNA	V4	FWD:GTGCCAGCMGCCGCGGTAA; REV:GGACTACHVGGGTWTCTAAT	HiSeq	ANL-Chicago	ANL	2013	150	68096	52585	55676	67138	39740	40602	31819	TRUE	TRUE	FALSE	FALSE	FALSE	718308	biofilm metagenome													2011-07-22T00:00:00Z	GAZ:Scotland	55.873	-4.284
S1466	755.LSSF.ALPHA.D45.14.07.11.lane1.NoIndex.L001	Cfb	GTGTTGTCGTGC	GTGCCAGCMGCCGCGGTAA	samples of sand from labscale_slow_sand filter with dirty sand: water purification system	XXQIITAXX	755	Replicating the microbial community and water quality performance of full-scale slow sand filters in laboratory-scale filters	Sarah Haig	10.1016/j.watres.2014.05.008	ERP020510	16S rRNA	V4	FWD:GTGCCAGCMGCCGCGGTAA; REV:GGACTACHVGGGTWTCTAAT	HiSeq	ANL-Chicago	ANL	2013	150	76261	56551	59077	75243	40523	41639	31673	TRUE	TRUE	TRUE	TRUE	FALSE	718308	biofilm metagenome													2011-07-14T00:00:00Z	GAZ:Scotland	55.873	-4.284
S1467	755.LSSF.ALPHA.D30.08.07.11.lane1.NoIndex.L001	Cfb	CTCACCTAGGAA	GTGCCAGCMGCCGCGGTAA	samples of sand from labscale_slow_sand filter with dirty sand: water purification system	XXQIITAXX	755	Replicating the microbial community and water quality performance of full-scale slow sand filters in laboratory-scale filters	Sarah Haig	10.1016/j.watres.2014.05.008	ERP020510	16S rRNA	V4	FWD:GTGCCAGCMGCCGCGGTAA; REV:GGACTACHVGGGTWTCTAAT	HiSeq	ANL-Chicago	ANL	2013	150	80310	54812	58835	79488	44078	45647	34225	TRUE	TRUE	FALSE	FALSE	FALSE	718308	biofilm metagenome													2011-07-08T00:00:00Z	GAZ:Scotland	55.873	-4.284
S1468	755.LSSF.ALPHA.D30.30.06.11.lane1.NoIndex.L001	Cfb	ACTTCCAACTTC	GTGCCAGCMGCCGCGGTAA	samples of sand from labscale_slow_sand filter with dirty sand: water purification system	XXQIITAXX	755	Replicating the microbial community and water quality performance of full-scale slow sand filters in laboratory-scale filters	Sarah Haig	10.1016/j.watres.2014.05.008	ERP020510	16S rRNA	V4	FWD:GTGCCAGCMGCCGCGGTAA; REV:GGACTACHVGGGTWTCTAAT	HiSeq	ANL-Chicago	ANL	2013	150	86684	70305	73200	85607	48666	49640	37523	TRUE	TRUE	FALSE	FALSE	FALSE	718308	biofilm metagenome													2011-06-30T00:00:00Z	GAZ:Scotland	55.873	-4.284
S1469	755.LSSF.ALPHA.D20.23.06.11.lane1.NoIndex.L001	Cfb	TCTCTACCACTC	GTGCCAGCMGCCGCGGTAA	samples of sand from labscale_slow_sand filter with dirty sand: water purification system	XXQIITAXX	755	Replicating the microbial community and water quality performance of full-scale slow sand filters in laboratory-scale filters	Sarah Haig	10.1016/j.watres.2014.05.008	ERP020510	16S rRNA	V4	FWD:GTGCCAGCMGCCGCGGTAA; REV:GGACTACHVGGGTWTCTAAT	HiSeq	ANL-Chicago	ANL	2013	150	86372	63225	67162	84987	46896	48425	36481	TRUE	TRUE	FALSE	FALSE	FALSE	718308	biofilm metagenome													2011-06-23T00:00:00Z	GAZ:Scotland	55.873	-4.284
S147	1713.McG.L3K1020	Af	AATGTCACCAGA	GTGCCAGCMGCCGCGGTAA	Malaysia Lambir Soil Sample Upper Scarp Complex	McG.L3K1020	1713	Malaysia Lambir soils	Krista McGuire	Missing: Not provided	ERP021541	16S rRNA	V4	FWD:GTGCCAGCMGCCGCGGTAA; REV:GGACTACHVGGGTWTCTAAT	MiSeq	Barnard	CCME	unknown	151	18613	13665	14488	17530	9431	9096	7185	TRUE	TRUE	TRUE	FALSE	FALSE	410658	soil metagenome													2012-08-01T00:00:00Z	GAZ:Malaysia	4.1865	114.017
S1470	755.LSSF.ALPHA.D15.16.06.11.lane1.NoIndex.L001	Cfb	AGGCTTACGTGT	GTGCCAGCMGCCGCGGTAA	samples of sand from labscale_slow_sand filter with dirty sand: water purification system	XXQIITAXX	755	Replicating the microbial community and water quality performance of full-scale slow sand filters in laboratory-scale filters	Sarah Haig	10.1016/j.watres.2014.05.008	ERP020510	16S rRNA	V4	FWD:GTGCCAGCMGCCGCGGTAA; REV:GGACTACHVGGGTWTCTAAT	HiSeq	ANL-Chicago	ANL	2013	150	72008	52914	56046	70898	40272	41475	31081	TRUE	TRUE	FALSE	FALSE	FALSE	718308	biofilm metagenome													2011-06-16T00:00:00Z	GAZ:Scotland	55.873	-4.284
S1471	755.LSSF.ALPHA.D15.09.06.11.lane1.NoIndex.L001	Cfb	GCTCGAAGATTC	GTGCCAGCMGCCGCGGTAA	samples of sand from labscale_slow_sand filter with dirty sand: water purification system	XXQIITAXX	755	Replicating the microbial community and water quality performance of full-scale slow sand filters in laboratory-scale filters	Sarah Haig	10.1016/j.watres.2014.05.008	ERP020510	16S rRNA	V4	FWD:GTGCCAGCMGCCGCGGTAA; REV:GGACTACHVGGGTWTCTAAT	HiSeq	ANL-Chicago	ANL	2013	150	53793	43914	45360	53133	30362	30752	22021	TRUE	TRUE	FALSE	FALSE	FALSE	718308	biofilm metagenome													2011-06-09T00:00:00Z	GAZ:Scotland	55.873	-4.284
S1472	755.LSSF.DELTA.D15.22.07.11.lane1.NoIndex.L001	Cfb	GTGGAGTCTCAT	GTGCCAGCMGCCGCGGTAA	samples of sand from labscale_slow_sand filter with dirty sand: water purification system	XXQIITAXX	755	Replicating the microbial community and water quality performance of full-scale slow sand filters in laboratory-scale filters	Sarah Haig	10.1016/j.watres.2014.05.008	ERP020510	16S rRNA	V4	FWD:GTGCCAGCMGCCGCGGTAA; REV:GGACTACHVGGGTWTCTAAT	HiSeq	ANL-Chicago	ANL	2013	150	80333	53263	57184	79238	43254	44574	33134	TRUE	TRUE	FALSE	FALSE	FALSE	718308	biofilm metagenome													2011-07-22T00:00:00Z	GAZ:Scotland	55.873	-4.284
S1473	755.LSSF.DELTA.D10.14.07.11.lane1.NoIndex.L001	Cfb	CGGTCAATTGAC	GTGCCAGCMGCCGCGGTAA	samples of sand from labscale_slow_sand filter with dirty sand: water purification system	XXQIITAXX	755	Replicating the microbial community and water quality performance of full-scale slow sand filters in laboratory-scale filters	Sarah Haig	10.1016/j.watres.2014.05.008	ERP020510	16S rRNA	V4	FWD:GTGCCAGCMGCCGCGGTAA; REV:GGACTACHVGGGTWTCTAAT	HiSeq	ANL-Chicago	ANL	2013	150	53956	44895	46166	53422	30783	31489	24537	TRUE	TRUE	FALSE	FALSE	FALSE	718308	biofilm metagenome													2011-07-14T00:00:00Z	GAZ:Scotland	55.873	-4.284
S1474	755.LSSF.ETA.D45.22.07.11.lane1.NoIndex.L001	Cfb	ACAATAGACACC	GTGCCAGCMGCCGCGGTAA	samples of sand from labscale_slow_sand filter with dirty sand: water purification system	XXQIITAXX	755	Replicating the microbial community and water quality performance of full-scale slow sand filters in laboratory-scale filters	Sarah Haig	10.1016/j.watres.2014.05.008	ERP020510	16S rRNA	V4	FWD:GTGCCAGCMGCCGCGGTAA; REV:GGACTACHVGGGTWTCTAAT	HiSeq	ANL-Chicago	ANL	2013	150	59749	48775	50626	59047	32722	33477	26234	TRUE	TRUE	FALSE	FALSE	FALSE	718308	biofilm metagenome													2011-07-22T00:00:00Z	GAZ:Scotland	55.873	-4.284
S1475	755.LSSF.ZETA.D45.22.07.11.lane1.NoIndex.L001	Cfb	AGTTGAGGCATT	GTGCCAGCMGCCGCGGTAA	samples of sand from labscale_slow_sand filter with dirty sand: water purification system	XXQIITAXX	755	Replicating the microbial community and water quality performance of full-scale slow sand filters in laboratory-scale filters	Sarah Haig	10.1016/j.watres.2014.05.008	ERP020510	16S rRNA	V4	FWD:GTGCCAGCMGCCGCGGTAA; REV:GGACTACHVGGGTWTCTAAT	HiSeq	ANL-Chicago	ANL	2013	150	51913	38166	41126	51261	28748	29218	21714	TRUE	TRUE	FALSE	FALSE	FALSE	718308	biofilm metagenome													2011-07-22T00:00:00Z	GAZ:Scotland	55.873	-4.284
S1476	755.LSSF.EPSILON.D45.22.07.11.lane1.NoIndex.L001	Cfb	TATACCGCTGCG	GTGCCAGCMGCCGCGGTAA	samples of sand from labscale_slow_sand filter with sterile sand: water purification system	XXQIITAXX	755	Replicating the microbial community and water quality performance of full-scale slow sand filters in laboratory-scale filters	Sarah Haig	10.1016/j.watres.2014.05.008	ERP020510	16S rRNA	V4	FWD:GTGCCAGCMGCCGCGGTAA; REV:GGACTACHVGGGTWTCTAAT	HiSeq	ANL-Chicago	ANL	2013	150	57751	45739	48000	57234	32417	32896	26543	TRUE	TRUE	FALSE	FALSE	FALSE	718308	biofilm metagenome													2011-07-22T00:00:00Z	GAZ:Scotland	55.873	-4.284
S1477	755.LSSF.ALPHA.D45.22.07.11.lane1.NoIndex.L001	Cfb	CATCCCTCTACT	GTGCCAGCMGCCGCGGTAA	samples of sand from labscale_slow_sand filter with dirty sand: water purification system	XXQIITAXX	755	Replicating the microbial community and water quality performance of full-scale slow sand filters in laboratory-scale filters	Sarah Haig	10.1016/j.watres.2014.05.008	ERP020510	16S rRNA	V4	FWD:GTGCCAGCMGCCGCGGTAA; REV:GGACTACHVGGGTWTCTAAT	HiSeq	ANL-Chicago	ANL	2013	150	84048	54612	58928	82951	46210	47503	34317	TRUE	TRUE	TRUE	FALSE	FALSE	718308	biofilm metagenome													2011-07-22T00:00:00Z	GAZ:Scotland	55.873	-4.284
S1478	755.LSSF.ALPHA.D30.14.07.11.lane1.NoIndex.L001	Cfb	TGTCGCAAATAG	GTGCCAGCMGCCGCGGTAA	samples of sand from labscale_slow_sand filter with dirty sand: water purification system	XXQIITAXX	755	Replicating the microbial community and water quality performance of full-scale slow sand filters in laboratory-scale filters	Sarah Haig	10.1016/j.watres.2014.05.008	ERP020510	16S rRNA	V4	FWD:GTGCCAGCMGCCGCGGTAA; REV:GGACTACHVGGGTWTCTAAT	HiSeq	ANL-Chicago	ANL	2013	150	72758	55622	58195	71649	38483	39495	30446	TRUE	TRUE	FALSE	FALSE	FALSE	718308	biofilm metagenome													2011-07-14T00:00:00Z	GAZ:Scotland	55.873	-4.284
S1479	755.LSSF.ALPHA.D20.08.07.11.lane1.NoIndex.L001	Cfb	GTCGACAGAGGA	GTGCCAGCMGCCGCGGTAA	samples of sand from labscale_slow_sand filter with dirty sand: water purification system	XXQIITAXX	755	Replicating the microbial community and water quality performance of full-scale slow sand filters in laboratory-scale filters	Sarah Haig	10.1016/j.watres.2014.05.008	ERP020510	16S rRNA	V4	FWD:GTGCCAGCMGCCGCGGTAA; REV:GGACTACHVGGGTWTCTAAT	HiSeq	ANL-Chicago	ANL	2013	150	92404	60850	65461	91149	50007	51730	38483	TRUE	TRUE	FALSE	FALSE	FALSE	718308	biofilm metagenome													2011-07-08T00:00:00Z	GAZ:Scotland	55.873	-4.284
S148	1713.McG.L3M1020	Af	CAGCCTGCAAAT	GTGCCAGCMGCCGCGGTAA	Malaysia Lambir Soil Sample Merit	McG.L3M1020	1713	Malaysia Lambir soils	Krista McGuire	Missing: Not provided	ERP021541	16S rRNA	V4	FWD:GTGCCAGCMGCCGCGGTAA; REV:GGACTACHVGGGTWTCTAAT	MiSeq	Barnard	CCME	unknown	151	17793	13128	13895	16484	9491	9079	6906	TRUE	TRUE	FALSE	FALSE	FALSE	410658	soil metagenome													2012-08-01T00:00:00Z	GAZ:Malaysia	4.1865	114.017
S1480	755.LSSF.ALPHA.D20.30.06.11.lane1.NoIndex.L001	Cfb	ATGATGAGCCTC	GTGCCAGCMGCCGCGGTAA	samples of sand from labscale_slow_sand filter with dirty sand: water purification system	XXQIITAXX	755	Replicating the microbial community and water quality performance of full-scale slow sand filters in laboratory-scale filters	Sarah Haig	10.1016/j.watres.2014.05.008	ERP020510	16S rRNA	V4	FWD:GTGCCAGCMGCCGCGGTAA; REV:GGACTACHVGGGTWTCTAAT	HiSeq	ANL-Chicago	ANL	2013	150	84270	67475	70403	83122	46489	47587	36181	TRUE	TRUE	FALSE	FALSE	FALSE	718308	biofilm metagenome													2011-06-30T00:00:00Z	GAZ:Scotland	55.873	-4.284
S1481	755.LSSF.ALPHA.D15.23.06.11.lane1.NoIndex.L001	Cfb	ACTCACAGGAAT	GTGCCAGCMGCCGCGGTAA	samples of sand from labscale_slow_sand filter with dirty sand: water purification system	XXQIITAXX	755	Replicating the microbial community and water quality performance of full-scale slow sand filters in laboratory-scale filters	Sarah Haig	10.1016/j.watres.2014.05.008	ERP020510	16S rRNA	V4	FWD:GTGCCAGCMGCCGCGGTAA; REV:GGACTACHVGGGTWTCTAAT	HiSeq	ANL-Chicago	ANL	2013	150	80003	57230	61046	78781	43897	45336	34329	TRUE	TRUE	FALSE	FALSE	FALSE	718308	biofilm metagenome													2011-06-23T00:00:00Z	GAZ:Scotland	55.873	-4.284
S1482	755.LSSF.ALPHA.D10.16.06.11.lane1.NoIndex.L001	Cfb	CTATCTCCTGTC	GTGCCAGCMGCCGCGGTAA	samples of sand from labscale_slow_sand filter with dirty sand: water purification system	XXQIITAXX	755	Replicating the microbial community and water quality performance of full-scale slow sand filters in laboratory-scale filters	Sarah Haig	10.1016/j.watres.2014.05.008	ERP020510	16S rRNA	V4	FWD:GTGCCAGCMGCCGCGGTAA; REV:GGACTACHVGGGTWTCTAAT	HiSeq	ANL-Chicago	ANL	2013	150	89249	67166	70742	87839	48553	50035	37376	TRUE	TRUE	FALSE	FALSE	FALSE	718308	biofilm metagenome													2011-06-16T00:00:00Z	GAZ:Scotland	55.873	-4.284
S1483	755.LSSF.ALPHA.D10.09.06.11.lane1.NoIndex.L001	Cfb	GATGTTCGCTAG	GTGCCAGCMGCCGCGGTAA	samples of sand from labscale_slow_sand filter with dirty sand: water purification system	XXQIITAXX	755	Replicating the microbial community and water quality performance of full-scale slow sand filters in laboratory-scale filters	Sarah Haig	10.1016/j.watres.2014.05.008	ERP020510	16S rRNA	V4	FWD:GTGCCAGCMGCCGCGGTAA; REV:GGACTACHVGGGTWTCTAAT	HiSeq	ANL-Chicago	ANL	2013	150	53199	43757	45238	52666	29907	30508	23541	TRUE	TRUE	FALSE	FALSE	FALSE	718308	biofilm metagenome													2011-06-09T00:00:00Z	GAZ:Scotland	55.873	-4.284
S1484	755.LSSF.DELTA.D10.22.07.11.lane1.NoIndex.L001	Cfb	GGCCAGTTCCTA	GTGCCAGCMGCCGCGGTAA	samples of sand from labscale_slow_sand filter with dirty sand: water purification system	XXQIITAXX	755	Replicating the microbial community and water quality performance of full-scale slow sand filters in laboratory-scale filters	Sarah Haig	10.1016/j.watres.2014.05.008	ERP020510	16S rRNA	V4	FWD:GTGCCAGCMGCCGCGGTAA; REV:GGACTACHVGGGTWTCTAAT	HiSeq	ANL-Chicago	ANL	2013	150	72062	55665	58078	71127	38510	39929	31347	TRUE	TRUE	FALSE	FALSE	FALSE	718308	biofilm metagenome													2011-07-22T00:00:00Z	GAZ:Scotland	55.873	-4.284
S1485	755.LSSF.DELTA.D5.14.07.11.lane1.NoIndex.L001	Cfb	TACTACGTGGCC	GTGCCAGCMGCCGCGGTAA	samples of sand from labscale_slow_sand filter with dirty sand: water purification system	XXQIITAXX	755	Replicating the microbial community and water quality performance of full-scale slow sand filters in laboratory-scale filters	Sarah Haig	10.1016/j.watres.2014.05.008	ERP020510	16S rRNA	V4	FWD:GTGCCAGCMGCCGCGGTAA; REV:GGACTACHVGGGTWTCTAAT	HiSeq	ANL-Chicago	ANL	2013	150	64369	51751	53541	63705	35650	36762	28858	TRUE	TRUE	FALSE	FALSE	FALSE	718308	biofilm metagenome													2011-07-14T00:00:00Z	GAZ:Scotland	55.873	-4.284
S1486	755.LSSF.ETA.D30.22.07.11.lane1.NoIndex.L001	Cfb	CATTCGTGGCGT	GTGCCAGCMGCCGCGGTAA	samples of sand from labscale_slow_sand filter with dirty sand: water purification system	XXQIITAXX	755	Replicating the microbial community and water quality performance of full-scale slow sand filters in laboratory-scale filters	Sarah Haig	10.1016/j.watres.2014.05.008	ERP020510	16S rRNA	V4	FWD:GTGCCAGCMGCCGCGGTAA; REV:GGACTACHVGGGTWTCTAAT	HiSeq	ANL-Chicago	ANL	2013	150	52743	43308	44936	52082	28903	29632	23125	TRUE	TRUE	FALSE	FALSE	FALSE	718308	biofilm metagenome													2011-07-22T00:00:00Z	GAZ:Scotland	55.873	-4.284
S1487	755.LSSF.ZETA.D30.22.07.11.lane1.NoIndex.L001	Cfb	TGTGAATTCGGA	GTGCCAGCMGCCGCGGTAA	samples of sand from labscale_slow_sand filter with dirty sand: water purification system	XXQIITAXX	755	Replicating the microbial community and water quality performance of full-scale slow sand filters in laboratory-scale filters	Sarah Haig	10.1016/j.watres.2014.05.008	ERP020510	16S rRNA	V4	FWD:GTGCCAGCMGCCGCGGTAA; REV:GGACTACHVGGGTWTCTAAT	HiSeq	ANL-Chicago	ANL	2013	150	68160	55837	58144	67473	37861	38960	29705	TRUE	TRUE	FALSE	FALSE	FALSE	718308	biofilm metagenome													2011-07-22T00:00:00Z	GAZ:Scotland	55.873	-4.284
S1488	755.LSSF.EPSILON.D30.22.07.11.lane1.NoIndex.L001	Cfb	TCGGAATTAGAC	GTGCCAGCMGCCGCGGTAA	samples of sand from labscale_slow_sand filter with sterile sand: water purification system	XXQIITAXX	755	Replicating the microbial community and water quality performance of full-scale slow sand filters in laboratory-scale filters	Sarah Haig	10.1016/j.watres.2014.05.008	ERP020510	16S rRNA	V4	FWD:GTGCCAGCMGCCGCGGTAA; REV:GGACTACHVGGGTWTCTAAT	HiSeq	ANL-Chicago	ANL	2013	150	59081	48549	50212	58412	31566	32245	25902	TRUE	TRUE	FALSE	FALSE	FALSE	718308	biofilm metagenome													2011-07-22T00:00:00Z	GAZ:Scotland	55.873	-4.284
S1489	755.LSSF.ALPHA.D30.22.07.11.lane1.NoIndex.L001	Cfb	TAATACGGATCG	GTGCCAGCMGCCGCGGTAA	samples of sand from labscale_slow_sand filter with dirty sand: water purification system	XXQIITAXX	755	Replicating the microbial community and water quality performance of full-scale slow sand filters in laboratory-scale filters	Sarah Haig	10.1016/j.watres.2014.05.008	ERP020510	16S rRNA	V4	FWD:GTGCCAGCMGCCGCGGTAA; REV:GGACTACHVGGGTWTCTAAT	HiSeq	ANL-Chicago	ANL	2013	150	90371	61531	66023	89038	48607	50437	37776	TRUE	TRUE	FALSE	FALSE	FALSE	718308	biofilm metagenome													2011-07-22T00:00:00Z	GAZ:Scotland	55.873	-4.284
S149	1713.McG.L3M210	Af	TTGCAAGTACCG	GTGCCAGCMGCCGCGGTAA	Malaysia Lambir Soil Sample Merit	McG.L3M210	1713	Malaysia Lambir soils	Krista McGuire	Missing: Not provided	ERP021541	16S rRNA	V4	FWD:GTGCCAGCMGCCGCGGTAA; REV:GGACTACHVGGGTWTCTAAT	MiSeq	Barnard	CCME	unknown	151	16453	12319	12893	14999	8580	8276	6531	TRUE	TRUE	TRUE	FALSE	FALSE	410658	soil metagenome													2012-08-01T00:00:00Z	GAZ:Malaysia	4.1865	114.017
S1490	755.LSSF.ALPHA.D20.14.07.11.lane1.NoIndex.L001	Cfb	AAGGCGCTCCTT	GTGCCAGCMGCCGCGGTAA	samples of sand from labscale_slow_sand filter with dirty sand: water purification system	XXQIITAXX	755	Replicating the microbial community and water quality performance of full-scale slow sand filters in laboratory-scale filters	Sarah Haig	10.1016/j.watres.2014.05.008	ERP020510	16S rRNA	V4	FWD:GTGCCAGCMGCCGCGGTAA; REV:GGACTACHVGGGTWTCTAAT	HiSeq	ANL-Chicago	ANL	2013	150	70658	55957	58458	69575	38384	39134	29662	TRUE	TRUE	FALSE	FALSE	FALSE	718308	biofilm metagenome													2011-07-14T00:00:00Z	GAZ:Scotland	55.873	-4.284
S1491	755.LSSF.ALPHA.D15.08.07.11.lane1.NoIndex.L001	Cfb	TTGGGTACACGT	GTGCCAGCMGCCGCGGTAA	samples of sand from labscale_slow_sand filter with dirty sand: water purification system	XXQIITAXX	755	Replicating the microbial community and water quality performance of full-scale slow sand filters in laboratory-scale filters	Sarah Haig	10.1016/j.watres.2014.05.008	ERP020510	16S rRNA	V4	FWD:GTGCCAGCMGCCGCGGTAA; REV:GGACTACHVGGGTWTCTAAT	HiSeq	ANL-Chicago	ANL	2013	150	95898	70210	74383	94556	51591	53539	41158	TRUE	TRUE	FALSE	FALSE	FALSE	718308	biofilm metagenome													2011-07-08T00:00:00Z	GAZ:Scotland	55.873	-4.284
S1492	755.LSSF.ALPHA.D15.30.06.11.lane1.NoIndex.L001	Cfb	GAGCCATCTGTA	GTGCCAGCMGCCGCGGTAA	samples of sand from labscale_slow_sand filter with dirty sand: water purification system	XXQIITAXX	755	Replicating the microbial community and water quality performance of full-scale slow sand filters in laboratory-scale filters	Sarah Haig	10.1016/j.watres.2014.05.008	ERP020510	16S rRNA	V4	FWD:GTGCCAGCMGCCGCGGTAA; REV:GGACTACHVGGGTWTCTAAT	HiSeq	ANL-Chicago	ANL	2013	150	70169	56713	59021	69335	39655	40645	31427	TRUE	TRUE	FALSE	FALSE	FALSE	718308	biofilm metagenome													2011-06-30T00:00:00Z	GAZ:Scotland	55.873	-4.284
S1493	755.LSSF.ALPHA.D10.23.06.11.lane1.NoIndex.L001	Cfb	GAACACTTTGGA	GTGCCAGCMGCCGCGGTAA	samples of sand from labscale_slow_sand filter with dirty sand: water purification system	XXQIITAXX	755	Replicating the microbial community and water quality performance of full-scale slow sand filters in laboratory-scale filters	Sarah Haig	10.1016/j.watres.2014.05.008	ERP020510	16S rRNA	V4	FWD:GTGCCAGCMGCCGCGGTAA; REV:GGACTACHVGGGTWTCTAAT	HiSeq	ANL-Chicago	ANL	2013	150	82285	59859	63574	81083	44108	45604	34971	TRUE	TRUE	FALSE	FALSE	FALSE	718308	biofilm metagenome													2011-06-23T00:00:00Z	GAZ:Scotland	55.873	-4.284
S1494	755.LSSF.ALPHA.D5.16.06.11.lane1.NoIndex.L001	Cfb	TCGACATCTCTT	GTGCCAGCMGCCGCGGTAA	samples of sand from labscale_slow_sand filter with dirty sand: water purification system	XXQIITAXX	755	Replicating the microbial community and water quality performance of full-scale slow sand filters in laboratory-scale filters	Sarah Haig	10.1016/j.watres.2014.05.008	ERP020510	16S rRNA	V4	FWD:GTGCCAGCMGCCGCGGTAA; REV:GGACTACHVGGGTWTCTAAT	HiSeq	ANL-Chicago	ANL	2013	150	86370	67106	70402	85179	47708	48722	36451	TRUE	TRUE	FALSE	FALSE	FALSE	718308	biofilm metagenome													2011-06-16T00:00:00Z	GAZ:Scotland	55.873	-4.284
S1495	755.LSSF.DELTA.D5.22.07.11.lane1.NoIndex.L001	Cfb	TGCAGTCCTCGA	GTGCCAGCMGCCGCGGTAA	samples of sand from labscale_slow_sand filter with dirty sand: water purification system	XXQIITAXX	755	Replicating the microbial community and water quality performance of full-scale slow sand filters in laboratory-scale filters	Sarah Haig	10.1016/j.watres.2014.05.008	ERP020510	16S rRNA	V4	FWD:GTGCCAGCMGCCGCGGTAA; REV:GGACTACHVGGGTWTCTAAT	HiSeq	ANL-Chicago	ANL	2013	150	58676	43617	45988	57926	32733	33978	27226	TRUE	TRUE	FALSE	FALSE	FALSE	718308	biofilm metagenome													2011-07-22T00:00:00Z	GAZ:Scotland	55.873	-4.284
S1496	755.LSSF.DELTA.D1.14.07.11.lane1.NoIndex.L001	Cfb	CACTACGCTAGA	GTGCCAGCMGCCGCGGTAA	samples of sand from labscale_slow_sand filter with dirty sand: water purification system	XXQIITAXX	755	Replicating the microbial community and water quality performance of full-scale slow sand filters in laboratory-scale filters	Sarah Haig	10.1016/j.watres.2014.05.008	ERP020510	16S rRNA	V4	FWD:GTGCCAGCMGCCGCGGTAA; REV:GGACTACHVGGGTWTCTAAT	HiSeq	ANL-Chicago	ANL	2013	150	67618	54044	55902	66781	36614	37677	29856	TRUE	TRUE	TRUE	TRUE	FALSE	718308	biofilm metagenome													2011-07-14T00:00:00Z	GAZ:Scotland	55.873	-4.284
S1497	755.LSSF.ETA.D20.22.07.11.lane1.NoIndex.L001	Cfb	TACGAGCCCTAA	GTGCCAGCMGCCGCGGTAA	samples of sand from labscale_slow_sand filter with dirty sand: water purification system	XXQIITAXX	755	Replicating the microbial community and water quality performance of full-scale slow sand filters in laboratory-scale filters	Sarah Haig	10.1016/j.watres.2014.05.008	ERP020510	16S rRNA	V4	FWD:GTGCCAGCMGCCGCGGTAA; REV:GGACTACHVGGGTWTCTAAT	HiSeq	ANL-Chicago	ANL	2013	150	62259	50107	52183	61421	33704	34397	26605	TRUE	TRUE	FALSE	FALSE	FALSE	718308	biofilm metagenome													2011-07-22T00:00:00Z	GAZ:Scotland	55.873	-4.284
S1498	755.LSSF.ZETA.D20.22.07.11.lane1.NoIndex.L001	Cfb	TTGCGTTAGCAG	GTGCCAGCMGCCGCGGTAA	samples of sand from labscale_slow_sand filter with dirty sand: water purification system	XXQIITAXX	755	Replicating the microbial community and water quality performance of full-scale slow sand filters in laboratory-scale filters	Sarah Haig	10.1016/j.watres.2014.05.008	ERP020510	16S rRNA	V4	FWD:GTGCCAGCMGCCGCGGTAA; REV:GGACTACHVGGGTWTCTAAT	HiSeq	ANL-Chicago	ANL	2013	150	70704	58851	60936	70000	38783	40073	31242	TRUE	TRUE	FALSE	FALSE	FALSE	718308	biofilm metagenome													2011-07-22T00:00:00Z	GAZ:Scotland	55.873	-4.284
S1499	755.LSSF.EPSILON.D20.22.07.11.lane1.NoIndex.L001	Cfb	CAACTCCCGTGA	GTGCCAGCMGCCGCGGTAA	samples of sand from labscale_slow_sand filter with sterile sand: water purification system	XXQIITAXX	755	Replicating the microbial community and water quality performance of full-scale slow sand filters in laboratory-scale filters	Sarah Haig	10.1016/j.watres.2014.05.008	ERP020510	16S rRNA	V4	FWD:GTGCCAGCMGCCGCGGTAA; REV:GGACTACHVGGGTWTCTAAT	HiSeq	ANL-Chicago	ANL	2013	150	110633	92619	95161	109587	59146	60599	48928	TRUE	TRUE	FALSE	FALSE	FALSE	718308	biofilm metagenome													2011-07-22T00:00:00Z	GAZ:Scotland	55.873	-4.284
S15	1579.C.3.0	Af	TCCGCAACCTGA	GTGCCAGCMGCCGCGGTAA	soil elevation 256m	C-3-0	1579	Hawaii Kohala volcanic soils	Eric Dubinsky	Missing: Not provided	ERP016879	16S rRNA	V4	FWD:GTGCCAGCMGCCGCGGTAA; REV:GGACTACHVGGGTWTCTAAT	HiSeq	LBNL-Berkeley	CCME	2012-08-28	100	41968	32543	34217	41062	21929	20817	0	TRUE	TRUE	FALSE	FALSE	FALSE	410658	soil metagenome													2012-07-06T00:00:00Z	GAZ:United States of America	20.092	-155.845
S150	1713.McG.L1M1020	Af	GCTTCTCTCACT	GTGCCAGCMGCCGCGGTAA	Malaysia Lambir Soil Sample Merit	McG.L1M1020	1713	Malaysia Lambir soils	Krista McGuire	Missing: Not provided	ERP021541	16S rRNA	V4	FWD:GTGCCAGCMGCCGCGGTAA; REV:GGACTACHVGGGTWTCTAAT	MiSeq	Barnard	CCME	unknown	151	15657	11874	12527	14844	8650	8405	6709	TRUE	TRUE	TRUE	TRUE	FALSE	410658	soil metagenome													2012-08-01T00:00:00Z	GAZ:Malaysia	4.1865	114.017
S1500	755.LSSF.ALPHA.D20.22.07.11.lane1.NoIndex.L001	Cfb	GCATATGCACTG	GTGCCAGCMGCCGCGGTAA	samples of sand from labscale_slow_sand filter with dirty sand: water purification system	XXQIITAXX	755	Replicating the microbial community and water quality performance of full-scale slow sand filters in laboratory-scale filters	Sarah Haig	10.1016/j.watres.2014.05.008	ERP020510	16S rRNA	V4	FWD:GTGCCAGCMGCCGCGGTAA; REV:GGACTACHVGGGTWTCTAAT	HiSeq	ANL-Chicago	ANL	2013	150	77766	57421	61104	76522	42145	43489	33331	TRUE	TRUE	FALSE	FALSE	FALSE	718308	biofilm metagenome													2011-07-22T00:00:00Z	GAZ:Scotland	55.873	-4.284
S1501	755.LSSF.ALPHA.D15.14.07.11.lane1.NoIndex.L001	Cfb	AGTTACGAGCTA	GTGCCAGCMGCCGCGGTAA	samples of sand from labscale_slow_sand filter with dirty sand: water purification system	XXQIITAXX	755	Replicating the microbial community and water quality performance of full-scale slow sand filters in laboratory-scale filters	Sarah Haig	10.1016/j.watres.2014.05.008	ERP020510	16S rRNA	V4	FWD:GTGCCAGCMGCCGCGGTAA; REV:GGACTACHVGGGTWTCTAAT	HiSeq	ANL-Chicago	ANL	2013	150	85128	67833	70483	83852	45093	46209	36030	TRUE	TRUE	FALSE	FALSE	FALSE	718308	biofilm metagenome													2011-07-14T00:00:00Z	GAZ:Scotland	55.873	-4.284
S1502	755.LSSF.ALPHA.D10.08.07.11.lane1.NoIndex.L001	Cfb	AGATTGACCAAC	GTGCCAGCMGCCGCGGTAA	samples of sand from labscale_slow_sand filter with dirty sand: water purification system	XXQIITAXX	755	Replicating the microbial community and water quality performance of full-scale slow sand filters in laboratory-scale filters	Sarah Haig	10.1016/j.watres.2014.05.008	ERP020510	16S rRNA	V4	FWD:GTGCCAGCMGCCGCGGTAA; REV:GGACTACHVGGGTWTCTAAT	HiSeq	ANL-Chicago	ANL	2013	150	87922	65909	69080	86822	47649	49614	38981	TRUE	TRUE	FALSE	FALSE	FALSE	718308	biofilm metagenome													2011-07-08T00:00:00Z	GAZ:Scotland	55.873	-4.284
S1503	755.LSSF.ALPHA.D10.30.06.11.lane1.NoIndex.L001	Cfb	CAAATTCGGGAT	GTGCCAGCMGCCGCGGTAA	samples of sand from labscale_slow_sand filter with dirty sand: water purification system	XXQIITAXX	755	Replicating the microbial community and water quality performance of full-scale slow sand filters in laboratory-scale filters	Sarah Haig	10.1016/j.watres.2014.05.008	ERP020510	16S rRNA	V4	FWD:GTGCCAGCMGCCGCGGTAA; REV:GGACTACHVGGGTWTCTAAT	HiSeq	ANL-Chicago	ANL	2013	150	90050	71974	75135	88957	53147	53971	40670	TRUE	TRUE	FALSE	FALSE	FALSE	718308	biofilm metagenome													2011-06-30T00:00:00Z	GAZ:Scotland	55.873	-4.284
S1504	755.LSSF.ALPHA.D5.23.06.11.lane1.NoIndex.L001	Cfb	CGAGGGAAAGTC	GTGCCAGCMGCCGCGGTAA	samples of sand from labscale_slow_sand filter with dirty sand: water purification system	XXQIITAXX	755	Replicating the microbial community and water quality performance of full-scale slow sand filters in laboratory-scale filters	Sarah Haig	10.1016/j.watres.2014.05.008	ERP020510	16S rRNA	V4	FWD:GTGCCAGCMGCCGCGGTAA; REV:GGACTACHVGGGTWTCTAAT	HiSeq	ANL-Chicago	ANL	2013	150	85352	65812	68526	83899	49886	50260	37478	TRUE	TRUE	FALSE	FALSE	FALSE	718308	biofilm metagenome													2011-06-23T00:00:00Z	GAZ:Scotland	55.873	-4.284
S1505	755.LSSF.ALPHA.D1.16.06.11.lane1.NoIndex.L001	Cfb	GTATCTGCGCGT	GTGCCAGCMGCCGCGGTAA	samples of sand from labscale_slow_sand filter with dirty sand: water purification system	XXQIITAXX	755	Replicating the microbial community and water quality performance of full-scale slow sand filters in laboratory-scale filters	Sarah Haig	10.1016/j.watres.2014.05.008	ERP020510	16S rRNA	V4	FWD:GTGCCAGCMGCCGCGGTAA; REV:GGACTACHVGGGTWTCTAAT	HiSeq	ANL-Chicago	ANL	2013	150	66179	55678	56955	65566	37699	37455	25843	TRUE	TRUE	FALSE	FALSE	FALSE	718308	biofilm metagenome													2011-06-16T00:00:00Z	GAZ:Scotland	55.873	-4.284
S1506	755.LSSF.ALPHA.D1.09.06.11.lane1.NoIndex.L001	Cfb	AGTCGTGCACAT	GTGCCAGCMGCCGCGGTAA	samples of sand from labscale_slow_sand filter with dirty sand: water purification system	XXQIITAXX	755	Replicating the microbial community and water quality performance of full-scale slow sand filters in laboratory-scale filters	Sarah Haig	10.1016/j.watres.2014.05.008	ERP020510	16S rRNA	V4	FWD:GTGCCAGCMGCCGCGGTAA; REV:GGACTACHVGGGTWTCTAAT	HiSeq	ANL-Chicago	ANL	2013	150	64276	55789	57106	63763	38167	38231	21584	TRUE	TRUE	FALSE	FALSE	FALSE	718308	biofilm metagenome													2011-06-09T00:00:00Z	GAZ:Scotland	55.873	-4.284
S1507	755.LSSF.DELTA.D1.22.07.11.lane1.NoIndex.L001	Cfb	CGAGCAATCCTA	GTGCCAGCMGCCGCGGTAA	samples of sand from labscale_slow_sand filter with dirty sand: water purification system	XXQIITAXX	755	Replicating the microbial community and water quality performance of full-scale slow sand filters in laboratory-scale filters	Sarah Haig	10.1016/j.watres.2014.05.008	ERP020510	16S rRNA	V4	FWD:GTGCCAGCMGCCGCGGTAA; REV:GGACTACHVGGGTWTCTAAT	HiSeq	ANL-Chicago	ANL	2013	150	61828	45340	47843	61006	34713	35939	28552	TRUE	TRUE	FALSE	FALSE	FALSE	718308	biofilm metagenome													2011-07-22T00:00:00Z	GAZ:Scotland	55.873	-4.284
S1508	755.LSSF.DELTA.D45.08.07.11.lane1.NoIndex.L001	Cfb	GCGATATATCGC	GTGCCAGCMGCCGCGGTAA	samples of sand from labscale_slow_sand filter with dirty sand: water purification system	XXQIITAXX	755	Replicating the microbial community and water quality performance of full-scale slow sand filters in laboratory-scale filters	Sarah Haig	10.1016/j.watres.2014.05.008	ERP020510	16S rRNA	V4	FWD:GTGCCAGCMGCCGCGGTAA; REV:GGACTACHVGGGTWTCTAAT	HiSeq	ANL-Chicago	ANL	2013	150	47325	32618	34816	46944	27728	28684	21631	TRUE	TRUE	FALSE	FALSE	FALSE	718308	biofilm metagenome													2011-07-08T00:00:00Z	GAZ:Scotland	55.873	-4.284
S1509	755.LSSF.ETA.D15.22.07.11.lane1.NoIndex.L001	Cfb	GCAACACCATCC	GTGCCAGCMGCCGCGGTAA	samples of sand from labscale_slow_sand filter with dirty sand: water purification system	XXQIITAXX	755	Replicating the microbial community and water quality performance of full-scale slow sand filters in laboratory-scale filters	Sarah Haig	10.1016/j.watres.2014.05.008	ERP020510	16S rRNA	V4	FWD:GTGCCAGCMGCCGCGGTAA; REV:GGACTACHVGGGTWTCTAAT	HiSeq	ANL-Chicago	ANL	2013	150	64342	51606	53897	63549	36237	36993	28533	TRUE	TRUE	FALSE	FALSE	FALSE	718308	biofilm metagenome													2011-07-22T00:00:00Z	GAZ:Scotland	55.873	-4.284
S151	1713.McG.L2M1020	Af	CGAGATAGTTTG	GTGCCAGCMGCCGCGGTAA	Malaysia Lambir Soil Sample Merit	McG.L2M1020	1713	Malaysia Lambir soils	Krista McGuire	Missing: Not provided	ERP021541	16S rRNA	V4	FWD:GTGCCAGCMGCCGCGGTAA; REV:GGACTACHVGGGTWTCTAAT	MiSeq	Barnard	CCME	unknown	151	18852	13406	14201	17415	9985	9546	7254	TRUE	TRUE	TRUE	FALSE	FALSE	410658	soil metagenome													2012-08-01T00:00:00Z	GAZ:Malaysia	4.1865	114.017
S1510	755.LSSF.ZETA.D15.22.07.11.lane1.NoIndex.L001	Cfb	CAAACAACAGCT	GTGCCAGCMGCCGCGGTAA	samples of sand from labscale_slow_sand filter with dirty sand: water purification system	XXQIITAXX	755	Replicating the microbial community and water quality performance of full-scale slow sand filters in laboratory-scale filters	Sarah Haig	10.1016/j.watres.2014.05.008	ERP020510	16S rRNA	V4	FWD:GTGCCAGCMGCCGCGGTAA; REV:GGACTACHVGGGTWTCTAAT	HiSeq	ANL-Chicago	ANL	2013	150	42091	37831	38793	41858	26914	27181	21530	TRUE	TRUE	FALSE	FALSE	FALSE	718308	biofilm metagenome													2011-07-22T00:00:00Z	GAZ:Scotland	55.873	-4.284
S1511	755.LSSF.EPSILON.D15.22.07.11.lane1.NoIndex.L001	Cfb	CAGCTCATCAGC	GTGCCAGCMGCCGCGGTAA	samples of sand from labscale_slow_sand filter with sterile sand: water purification system	XXQIITAXX	755	Replicating the microbial community and water quality performance of full-scale slow sand filters in laboratory-scale filters	Sarah Haig	10.1016/j.watres.2014.05.008	ERP020510	16S rRNA	V4	FWD:GTGCCAGCMGCCGCGGTAA; REV:GGACTACHVGGGTWTCTAAT	HiSeq	ANL-Chicago	ANL	2013	150	63202	54395	55491	62673	35695	36286	28058	TRUE	TRUE	FALSE	FALSE	FALSE	718308	biofilm metagenome													2011-07-22T00:00:00Z	GAZ:Scotland	55.873	-4.284
S1512	755.LSSF.ALPHA.D15.22.07.11.lane1.NoIndex.L001	Cfb	GATCTGCGATCC	GTGCCAGCMGCCGCGGTAA	samples of sand from labscale_slow_sand filter with dirty sand: water purification system	XXQIITAXX	755	Replicating the microbial community and water quality performance of full-scale slow sand filters in laboratory-scale filters	Sarah Haig	10.1016/j.watres.2014.05.008	ERP020510	16S rRNA	V4	FWD:GTGCCAGCMGCCGCGGTAA; REV:GGACTACHVGGGTWTCTAAT	HiSeq	ANL-Chicago	ANL	2013	150	83170	61541	65383	81797	44638	46283	35586	TRUE	TRUE	FALSE	FALSE	FALSE	718308	biofilm metagenome													2011-07-22T00:00:00Z	GAZ:Scotland	55.873	-4.284
S1513	755.LSSF.ALPHA.D10.14.07.11.lane1.NoIndex.L001	Cfb	CCAATACGCCTG	GTGCCAGCMGCCGCGGTAA	samples of sand from labscale_slow_sand filter with dirty sand: water purification system	XXQIITAXX	755	Replicating the microbial community and water quality performance of full-scale slow sand filters in laboratory-scale filters	Sarah Haig	10.1016/j.watres.2014.05.008	ERP020510	16S rRNA	V4	FWD:GTGCCAGCMGCCGCGGTAA; REV:GGACTACHVGGGTWTCTAAT	HiSeq	ANL-Chicago	ANL	2013	150	82212	66613	69240	81185	43968	45353	35476	TRUE	TRUE	FALSE	FALSE	FALSE	718308	biofilm metagenome													2011-07-14T00:00:00Z	GAZ:Scotland	55.873	-4.284
S1514	755.LSSF.ALPHA.D5.08.07.11.lane1.NoIndex.L001	Cfb	CATTATGGCGTG	GTGCCAGCMGCCGCGGTAA	samples of sand from labscale_slow_sand filter with dirty sand: water purification system	XXQIITAXX	755	Replicating the microbial community and water quality performance of full-scale slow sand filters in laboratory-scale filters	Sarah Haig	10.1016/j.watres.2014.05.008	ERP020510	16S rRNA	V4	FWD:GTGCCAGCMGCCGCGGTAA; REV:GGACTACHVGGGTWTCTAAT	HiSeq	ANL-Chicago	ANL	2013	150	74868	61892	63383	74081	42561	43323	32289	TRUE	TRUE	FALSE	FALSE	FALSE	718308	biofilm metagenome													2011-07-08T00:00:00Z	GAZ:Scotland	55.873	-4.284
S1515	755.LSSF.ALPHA.D5.30.06.11.lane1.NoIndex.L001	Cfb	TAACGTGTGTGC	GTGCCAGCMGCCGCGGTAA	samples of sand from labscale_slow_sand filter with dirty sand: water purification system	XXQIITAXX	755	Replicating the microbial community and water quality performance of full-scale slow sand filters in laboratory-scale filters	Sarah Haig	10.1016/j.watres.2014.05.008	ERP020510	16S rRNA	V4	FWD:GTGCCAGCMGCCGCGGTAA; REV:GGACTACHVGGGTWTCTAAT	HiSeq	ANL-Chicago	ANL	2013	150	92275	76657	79034	91197	50256	51494	39932	TRUE	TRUE	FALSE	FALSE	FALSE	718308	biofilm metagenome													2011-06-30T00:00:00Z	GAZ:Scotland	55.873	-4.284
S1516	755.LSSF.ALPHA.D1.23.06.11.lane1.NoIndex.L001	Cfb	GTAGATCGTGTA	GTGCCAGCMGCCGCGGTAA	samples of sand from labscale_slow_sand filter with dirty sand: water purification system	XXQIITAXX	755	Replicating the microbial community and water quality performance of full-scale slow sand filters in laboratory-scale filters	Sarah Haig	10.1016/j.watres.2014.05.008	ERP020510	16S rRNA	V4	FWD:GTGCCAGCMGCCGCGGTAA; REV:GGACTACHVGGGTWTCTAAT	HiSeq	ANL-Chicago	ANL	2013	150	81559	67623	69858	80863	46890	46894	36319	TRUE	TRUE	FALSE	FALSE	FALSE	718308	biofilm metagenome													2011-06-23T00:00:00Z	GAZ:Scotland	55.873	-4.284
S1517	755.EF.ALPHA.09.06.11.lane1.NoIndex.L001	Cfb	GAATACCAAGTC	GTGCCAGCMGCCGCGGTAA	samples of sand from labscale_slow_sand filter with dirty sand: water purification system	XXQIITAXX	755	Replicating the microbial community and water quality performance of full-scale slow sand filters in laboratory-scale filters	Sarah Haig	10.1016/j.watres.2014.05.008	ERP020510	16S rRNA	V4	FWD:GTGCCAGCMGCCGCGGTAA; REV:GGACTACHVGGGTWTCTAAT	HiSeq	ANL-Chicago	ANL	2013	150	72747	58924	60917	72050	42316	43700	34563	TRUE	TRUE	FALSE	FALSE	FALSE	718308	biofilm metagenome													2011-06-09T00:00:00Z	GAZ:Scotland	55.873	-4.284
S1518	755.EF.DELTA.22.07.11.lane1.NoIndex.L001	Cfb	ACCAGTGACTCA	GTGCCAGCMGCCGCGGTAA	samples of sand from labscale_slow_sand filter with dirty sand: water purification system	XXQIITAXX	755	Replicating the microbial community and water quality performance of full-scale slow sand filters in laboratory-scale filters	Sarah Haig	10.1016/j.watres.2014.05.008	ERP020510	16S rRNA	V4	FWD:GTGCCAGCMGCCGCGGTAA; REV:GGACTACHVGGGTWTCTAAT	HiSeq	ANL-Chicago	ANL	2013	150	83590	68882	71274	82691	48925	50390	40086	TRUE	TRUE	FALSE	FALSE	FALSE	718308	biofilm metagenome													2011-07-22T00:00:00Z	GAZ:Scotland	55.873	-4.284
S1519	755.LSSF.DELTA.D45.14.07.11.lane1.NoIndex.L001	Cfb	AGTCGAACGAGG	GTGCCAGCMGCCGCGGTAA	samples of sand from labscale_slow_sand filter with dirty sand: water purification system	XXQIITAXX	755	Replicating the microbial community and water quality performance of full-scale slow sand filters in laboratory-scale filters	Sarah Haig	10.1016/j.watres.2014.05.008	ERP020510	16S rRNA	V4	FWD:GTGCCAGCMGCCGCGGTAA; REV:GGACTACHVGGGTWTCTAAT	HiSeq	ANL-Chicago	ANL	2013	150	83238	63390	66016	82444	46548	47894	36956	TRUE	TRUE	FALSE	FALSE	FALSE	718308	biofilm metagenome													2011-07-14T00:00:00Z	GAZ:Scotland	55.873	-4.284
S152	1713.McG.L2N1020	Af	CGCGTCAAACTA	GTGCCAGCMGCCGCGGTAA	Malaysia Lambir Soil Sample Nyalau	McG.L2N1020	1713	Malaysia Lambir soils	Krista McGuire	Missing: Not provided	ERP021541	16S rRNA	V4	FWD:GTGCCAGCMGCCGCGGTAA; REV:GGACTACHVGGGTWTCTAAT	MiSeq	Barnard	CCME	unknown	151	14268	9812	10668	13423	7423	7068	5454	TRUE	TRUE	FALSE	FALSE	FALSE	410658	soil metagenome													2012-08-01T00:00:00Z	GAZ:Malaysia	4.1865	114.017
S1520	755.LSSF.DELTA.D30.08.07.11.lane1.NoIndex.L001	Cfb	TGCATACACTGG	GTGCCAGCMGCCGCGGTAA	samples of sand from labscale_slow_sand filter with dirty sand: water purification system	XXQIITAXX	755	Replicating the microbial community and water quality performance of full-scale slow sand filters in laboratory-scale filters	Sarah Haig	10.1016/j.watres.2014.05.008	ERP020510	16S rRNA	V4	FWD:GTGCCAGCMGCCGCGGTAA; REV:GGACTACHVGGGTWTCTAAT	HiSeq	ANL-Chicago	ANL	2013	150	77844	51600	55339	77032	44037	45496	34110	TRUE	TRUE	FALSE	FALSE	FALSE	718308	biofilm metagenome													2011-07-08T00:00:00Z	GAZ:Scotland	55.873	-4.284
S1521	755.LSSF.ETA.D10.22.07.11.lane1.NoIndex.L001	Cfb	AATTGTGTCGGA	GTGCCAGCMGCCGCGGTAA	samples of sand from labscale_slow_sand filter with dirty sand: water purification system	XXQIITAXX	755	Replicating the microbial community and water quality performance of full-scale slow sand filters in laboratory-scale filters	Sarah Haig	10.1016/j.watres.2014.05.008	ERP020510	16S rRNA	V4	FWD:GTGCCAGCMGCCGCGGTAA; REV:GGACTACHVGGGTWTCTAAT	HiSeq	ANL-Chicago	ANL	2013	150	63448	49991	52300	62525	35982	36584	27670	TRUE	TRUE	FALSE	FALSE	FALSE	718308	biofilm metagenome													2011-07-22T00:00:00Z	GAZ:Scotland	55.873	-4.284
S1522	755.LSSF.EPSILON.D10.22.07.11.lane1.NoIndex.L001	Cfb	TACAGCGCATAC	GTGCCAGCMGCCGCGGTAA	samples of sand from labscale_slow_sand filter with sterile sand: water purification system	XXQIITAXX	755	Replicating the microbial community and water quality performance of full-scale slow sand filters in laboratory-scale filters	Sarah Haig	10.1016/j.watres.2014.05.008	ERP020510	16S rRNA	V4	FWD:GTGCCAGCMGCCGCGGTAA; REV:GGACTACHVGGGTWTCTAAT	HiSeq	ANL-Chicago	ANL	2013	150	78817	65428	67069	78105	42069	43181	33709	TRUE	TRUE	FALSE	FALSE	FALSE	718308	biofilm metagenome													2011-07-22T00:00:00Z	GAZ:Scotland	55.873	-4.284
S1523	755.LSSF.ALPHA.D10.22.07.11.lane1.NoIndex.L001	Cfb	ATCCTTTGGTTC	GTGCCAGCMGCCGCGGTAA	samples of sand from labscale_slow_sand filter with dirty sand: water purification system	XXQIITAXX	755	Replicating the microbial community and water quality performance of full-scale slow sand filters in laboratory-scale filters	Sarah Haig	10.1016/j.watres.2014.05.008	ERP020510	16S rRNA	V4	FWD:GTGCCAGCMGCCGCGGTAA; REV:GGACTACHVGGGTWTCTAAT	HiSeq	ANL-Chicago	ANL	2013	150	89064	65151	68912	87576	48458	50268	39527	TRUE	TRUE	FALSE	FALSE	FALSE	718308	biofilm metagenome													2011-07-22T00:00:00Z	GAZ:Scotland	55.873	-4.284
S1524	755.LSSF.ALPHA.D5.14.07.11.lane1.NoIndex.L001	Cfb	AGCGGAGGTTAG	GTGCCAGCMGCCGCGGTAA	samples of sand from labscale_slow_sand filter with dirty sand: water purification system	XXQIITAXX	755	Replicating the microbial community and water quality performance of full-scale slow sand filters in laboratory-scale filters	Sarah Haig	10.1016/j.watres.2014.05.008	ERP020510	16S rRNA	V4	FWD:GTGCCAGCMGCCGCGGTAA; REV:GGACTACHVGGGTWTCTAAT	HiSeq	ANL-Chicago	ANL	2013	150	84560	68938	71288	83499	45182	46500	36898	TRUE	TRUE	FALSE	FALSE	FALSE	718308	biofilm metagenome													2011-07-14T00:00:00Z	GAZ:Scotland	55.873	-4.284
S1525	755.LSSF.ALPHA.D1.08.07.11.lane1.NoIndex.L001	Cfb	GTCGTGTAGCCT	GTGCCAGCMGCCGCGGTAA	samples of sand from labscale_slow_sand filter with dirty sand: water purification system	XXQIITAXX	755	Replicating the microbial community and water quality performance of full-scale slow sand filters in laboratory-scale filters	Sarah Haig	10.1016/j.watres.2014.05.008	ERP020510	16S rRNA	V4	FWD:GTGCCAGCMGCCGCGGTAA; REV:GGACTACHVGGGTWTCTAAT	HiSeq	ANL-Chicago	ANL	2013	150	86167	68546	70767	85214	46690	47992	36582	TRUE	TRUE	FALSE	FALSE	FALSE	718308	biofilm metagenome													2011-07-08T00:00:00Z	GAZ:Scotland	55.873	-4.284
S1526	755.LSSF.ALPHA.D1.30.06.11.lane1.NoIndex.L001	Cfb	ATCGCACAGTAA	GTGCCAGCMGCCGCGGTAA	samples of sand from labscale_slow_sand filter with dirty sand: water purification system	XXQIITAXX	755	Replicating the microbial community and water quality performance of full-scale slow sand filters in laboratory-scale filters	Sarah Haig	10.1016/j.watres.2014.05.008	ERP020510	16S rRNA	V4	FWD:GTGCCAGCMGCCGCGGTAA; REV:GGACTACHVGGGTWTCTAAT	HiSeq	ANL-Chicago	ANL	2013	150	80874	70011	71303	80292	48207	48238	35013	TRUE	TRUE	FALSE	FALSE	FALSE	718308	biofilm metagenome													2011-06-30T00:00:00Z	GAZ:Scotland	55.873	-4.284
S1527	755.LSSF.ALPHA.D45.16.06.11.lane1.NoIndex.L001	Cfb	TGGTCAACGATA	GTGCCAGCMGCCGCGGTAA	samples of sand from labscale_slow_sand filter with dirty sand: water purification system	XXQIITAXX	755	Replicating the microbial community and water quality performance of full-scale slow sand filters in laboratory-scale filters	Sarah Haig	10.1016/j.watres.2014.05.008	ERP020510	16S rRNA	V4	FWD:GTGCCAGCMGCCGCGGTAA; REV:GGACTACHVGGGTWTCTAAT	HiSeq	ANL-Chicago	ANL	2013	150	53162	42461	44764	52767	36427	36848	27703	TRUE	TRUE	FALSE	FALSE	FALSE	718308	biofilm metagenome													2011-06-16T00:00:00Z	GAZ:Scotland	55.873	-4.284
S1528	755.LSSF.ALPHA.D45.09.06.11.lane1.NoIndex.L001	Cfb	ATCACCAGGTGT	GTGCCAGCMGCCGCGGTAA	samples of sand from labscale_slow_sand filter with dirty sand: water purification system	XXQIITAXX	755	Replicating the microbial community and water quality performance of full-scale slow sand filters in laboratory-scale filters	Sarah Haig	10.1016/j.watres.2014.05.008	ERP020510	16S rRNA	V4	FWD:GTGCCAGCMGCCGCGGTAA; REV:GGACTACHVGGGTWTCTAAT	HiSeq	ANL-Chicago	ANL	2013	150	72148	57861	60277	71147	40706	41397	30982	TRUE	TRUE	FALSE	FALSE	FALSE	718308	biofilm metagenome													2011-06-09T00:00:00Z	GAZ:Scotland	55.873	-4.284
S1529	755.LSSF.DELTA.D45.22.07.11.lane1.NoIndex.L001	Cfb	GCTGTACGGATT	GTGCCAGCMGCCGCGGTAA	samples of sand from labscale_slow_sand filter with dirty sand: water purification system	XXQIITAXX	755	Replicating the microbial community and water quality performance of full-scale slow sand filters in laboratory-scale filters	Sarah Haig	10.1016/j.watres.2014.05.008	ERP020510	16S rRNA	V4	FWD:GTGCCAGCMGCCGCGGTAA; REV:GGACTACHVGGGTWTCTAAT	HiSeq	ANL-Chicago	ANL	2013	150	84433	53605	57813	83211	46098	47267	34404	TRUE	TRUE	FALSE	FALSE	FALSE	718308	biofilm metagenome													2011-07-22T00:00:00Z	GAZ:Scotland	55.873	-4.284
S153	1713.McG.L2K210	Af	TTGACACACGAC	GTGCCAGCMGCCGCGGTAA	Malaysia Lambir Soil Sample Upper Scarp Complex	McG.L2K210	1713	Malaysia Lambir soils	Krista McGuire	Missing: Not provided	ERP021541	16S rRNA	V4	FWD:GTGCCAGCMGCCGCGGTAA; REV:GGACTACHVGGGTWTCTAAT	MiSeq	Barnard	CCME	unknown	151	17394	11086	12280	16042	7929	7663	6064	TRUE	TRUE	TRUE	TRUE	TRUE	410658	soil metagenome													2012-08-01T00:00:00Z	GAZ:Malaysia	4.1865	114.017
S1530	755.LSSF.DELTA.D15.08.07.11.lane1.NoIndex.L001	Cfb	CAGTAGCGATAT	GTGCCAGCMGCCGCGGTAA	samples of sand from labscale_slow_sand filter with dirty sand: water purification system	XXQIITAXX	755	Replicating the microbial community and water quality performance of full-scale slow sand filters in laboratory-scale filters	Sarah Haig	10.1016/j.watres.2014.05.008	ERP020510	16S rRNA	V4	FWD:GTGCCAGCMGCCGCGGTAA; REV:GGACTACHVGGGTWTCTAAT	HiSeq	ANL-Chicago	ANL	2013	150	76352	56415	59380	75237	40864	42299	32499	TRUE	TRUE	FALSE	FALSE	FALSE	718308	biofilm metagenome													2011-07-08T00:00:00Z	GAZ:Scotland	55.873	-4.284
S1531	755.LSSF.DELTA.D15.30.06.11.lane1.NoIndex.L001	Cfb	ACGCATCGCACT	GTGCCAGCMGCCGCGGTAA	samples of sand from labscale_slow_sand filter with dirty sand: water purification system	XXQIITAXX	755	Replicating the microbial community and water quality performance of full-scale slow sand filters in laboratory-scale filters	Sarah Haig	10.1016/j.watres.2014.05.008	ERP020510	16S rRNA	V4	FWD:GTGCCAGCMGCCGCGGTAA; REV:GGACTACHVGGGTWTCTAAT	HiSeq	ANL-Chicago	ANL	2013	150	63676	50246	52362	62851	34939	35790	27237	TRUE	TRUE	FALSE	FALSE	FALSE	718308	biofilm metagenome													2011-06-30T00:00:00Z	GAZ:Scotland	55.873	-4.284
S1532	755.LSSF.DELTA.D10.23.06.11.lane1.NoIndex.L001	Cfb	TTCAGACCAGCC	GTGCCAGCMGCCGCGGTAA	samples of sand from labscale_slow_sand filter with dirty sand: water purification system	XXQIITAXX	755	Replicating the microbial community and water quality performance of full-scale slow sand filters in laboratory-scale filters	Sarah Haig	10.1016/j.watres.2014.05.008	ERP020510	16S rRNA	V4	FWD:GTGCCAGCMGCCGCGGTAA; REV:GGACTACHVGGGTWTCTAAT	HiSeq	ANL-Chicago	ANL	2013	150	75792	54182	57176	74821	41166	42020	31060	TRUE	TRUE	FALSE	FALSE	FALSE	718308	biofilm metagenome													2011-06-23T00:00:00Z	GAZ:Scotland	55.873	-4.284
S1533	755.LSSF.DELTA.D5.16.06.11.lane1.NoIndex.L001	Cfb	GAACGATCATGT	GTGCCAGCMGCCGCGGTAA	samples of sand from labscale_slow_sand filter with dirty sand: water purification system	XXQIITAXX	755	Replicating the microbial community and water quality performance of full-scale slow sand filters in laboratory-scale filters	Sarah Haig	10.1016/j.watres.2014.05.008	ERP020510	16S rRNA	V4	FWD:GTGCCAGCMGCCGCGGTAA; REV:GGACTACHVGGGTWTCTAAT	HiSeq	ANL-Chicago	ANL	2013	150	61899	46976	49081	61261	34385	34985	25154	TRUE	TRUE	FALSE	FALSE	FALSE	718308	biofilm metagenome													2011-06-16T00:00:00Z	GAZ:Scotland	55.873	-4.284
S1534	755.LSSF.DELTA.D5.02.06.11.lane1.NoIndex.L001	Cfb	GTCCCTATTATC	GTGCCAGCMGCCGCGGTAA	samples of sand from labscale_slow_sand filter with dirty sand: water purification system	XXQIITAXX	755	Replicating the microbial community and water quality performance of full-scale slow sand filters in laboratory-scale filters	Sarah Haig	10.1016/j.watres.2014.05.008	ERP020510	16S rRNA	V4	FWD:GTGCCAGCMGCCGCGGTAA; REV:GGACTACHVGGGTWTCTAAT	HiSeq	ANL-Chicago	ANL	2013	150	30325	26127	26883	30148	19387	19584	8651	TRUE	TRUE	FALSE	FALSE	FALSE	718308	biofilm metagenome													2011-06-02T00:00:00Z	GAZ:Scotland	55.873	-4.284
S1535	755.LSSF.DELTA.D5.26.05.11.lane1.NoIndex.L001	Cfb	AGGTACGCAATT	GTGCCAGCMGCCGCGGTAA	samples of sand from labscale_slow_sand filter with dirty sand: water purification system	XXQIITAXX	755	Replicating the microbial community and water quality performance of full-scale slow sand filters in laboratory-scale filters	Sarah Haig	10.1016/j.watres.2014.05.008	ERP020510	16S rRNA	V4	FWD:GTGCCAGCMGCCGCGGTAA; REV:GGACTACHVGGGTWTCTAAT	HiSeq	ANL-Chicago	ANL	2013	150	42665	35953	37074	42386	25410	25670	13835	TRUE	TRUE	FALSE	FALSE	FALSE	718308	biofilm metagenome													2011-05-26T00:00:00Z	GAZ:Scotland	55.873	-4.284
S1536	755.LSSF.GAMMA.D5.22.07.11.lane1.NoIndex.L001	Cfb	GCCCTATCTTCT	GTGCCAGCMGCCGCGGTAA	samples of sand from labscale_slow_sand filter with sterile sand: water purification system	XXQIITAXX	755	Replicating the microbial community and water quality performance of full-scale slow sand filters in laboratory-scale filters	Sarah Haig	10.1016/j.watres.2014.05.008	ERP020510	16S rRNA	V4	FWD:GTGCCAGCMGCCGCGGTAA; REV:GGACTACHVGGGTWTCTAAT	HiSeq	ANL-Chicago	ANL	2013	150	59330	45656	47187	58572	34653	35321	28189	TRUE	TRUE	TRUE	FALSE	FALSE	718308	biofilm metagenome													2011-07-22T00:00:00Z	GAZ:Scotland	55.873	-4.284
S1537	755.LSSF.GAMMA.D1.14.07.11.lane1.NoIndex.L001	Cfb	TCGAGTATCGAA	GTGCCAGCMGCCGCGGTAA	samples of sand from labscale_slow_sand filter with sterile sand: water purification system	XXQIITAXX	755	Replicating the microbial community and water quality performance of full-scale slow sand filters in laboratory-scale filters	Sarah Haig	10.1016/j.watres.2014.05.008	ERP020510	16S rRNA	V4	FWD:GTGCCAGCMGCCGCGGTAA; REV:GGACTACHVGGGTWTCTAAT	HiSeq	ANL-Chicago	ANL	2013	150	66773	56927	58496	66277	39662	40317	32842	TRUE	TRUE	FALSE	FALSE	FALSE	718308	biofilm metagenome													2011-07-14T00:00:00Z	GAZ:Scotland	55.873	-4.284
S1538	755.LSSF.GAMMA.D45.23.06.11.lane1.NoIndex.L001	Cfb	TGCTTCCAATTC	GTGCCAGCMGCCGCGGTAA	samples of sand from labscale_slow_sand filter with sterile sand: water purification system	XXQIITAXX	755	Replicating the microbial community and water quality performance of full-scale slow sand filters in laboratory-scale filters	Sarah Haig	10.1016/j.watres.2014.05.008	ERP020510	16S rRNA	V4	FWD:GTGCCAGCMGCCGCGGTAA; REV:GGACTACHVGGGTWTCTAAT	HiSeq	ANL-Chicago	ANL	2013	150	68184	52265	54999	67529	40129	40910	33481	TRUE	TRUE	FALSE	FALSE	FALSE	718308	biofilm metagenome													2011-06-23T00:00:00Z	GAZ:Scotland	55.873	-4.284
S1539	755.LSSF.GAMMA.D30.16.06.11.lane1.NoIndex.L001	Cfb	ATGTAGGCTTAG	GTGCCAGCMGCCGCGGTAA	samples of sand from labscale_slow_sand filter with sterile sand: water purification system	XXQIITAXX	755	Replicating the microbial community and water quality performance of full-scale slow sand filters in laboratory-scale filters	Sarah Haig	10.1016/j.watres.2014.05.008	ERP020510	16S rRNA	V4	FWD:GTGCCAGCMGCCGCGGTAA; REV:GGACTACHVGGGTWTCTAAT	HiSeq	ANL-Chicago	ANL	2013	150	79943	63873	65785	79275	46108	46479	36748	TRUE	TRUE	FALSE	FALSE	FALSE	718308	biofilm metagenome													2011-06-16T00:00:00Z	GAZ:Scotland	55.873	-4.284
S154	1713.McG.L3B210	Af	ATAAGGTCGCCT	GTGCCAGCMGCCGCGGTAA	Malaysia Lambir Soil Sample Bekenu	McG.L3B210	1713	Malaysia Lambir soils	Krista McGuire	Missing: Not provided	ERP021541	16S rRNA	V4	FWD:GTGCCAGCMGCCGCGGTAA; REV:GGACTACHVGGGTWTCTAAT	MiSeq	Barnard	CCME	unknown	151	17998	12797	13628	16802	8767	8585	6619	TRUE	TRUE	TRUE	FALSE	FALSE	410658	soil metagenome													2012-08-01T00:00:00Z	GAZ:Malaysia	4.1865	114.017
S1540	755.LSSF.DELTA.D10.08.07.11.lane1.NoIndex.L001	Cfb	TCTGCGAGTCTG	GTGCCAGCMGCCGCGGTAA	samples of sand from labscale_slow_sand filter with dirty sand: water purification system	XXQIITAXX	755	Replicating the microbial community and water quality performance of full-scale slow sand filters in laboratory-scale filters	Sarah Haig	10.1016/j.watres.2014.05.008	ERP020510	16S rRNA	V4	FWD:GTGCCAGCMGCCGCGGTAA; REV:GGACTACHVGGGTWTCTAAT	HiSeq	ANL-Chicago	ANL	2013	150	78712	57191	60278	77616	41875	43379	33304	TRUE	TRUE	FALSE	FALSE	FALSE	718308	biofilm metagenome													2011-07-08T00:00:00Z	GAZ:Scotland	55.873	-4.284
S1541	755.LSSF.DELTA.D10.30.06.11.lane1.NoIndex.L001	Cfb	GGTCCCGAAATT	GTGCCAGCMGCCGCGGTAA	samples of sand from labscale_slow_sand filter with dirty sand: water purification system	XXQIITAXX	755	Replicating the microbial community and water quality performance of full-scale slow sand filters in laboratory-scale filters	Sarah Haig	10.1016/j.watres.2014.05.008	ERP020510	16S rRNA	V4	FWD:GTGCCAGCMGCCGCGGTAA; REV:GGACTACHVGGGTWTCTAAT	HiSeq	ANL-Chicago	ANL	2013	150	71429	56169	58426	70459	36874	37847	29096	TRUE	TRUE	FALSE	FALSE	FALSE	718308	biofilm metagenome													2011-06-30T00:00:00Z	GAZ:Scotland	55.873	-4.284
S1542	755.LSSF.DELTA.D5.23.06.11.lane1.NoIndex.L001	Cfb	GCCATAGTGTGT	GTGCCAGCMGCCGCGGTAA	samples of sand from labscale_slow_sand filter with dirty sand: water purification system	XXQIITAXX	755	Replicating the microbial community and water quality performance of full-scale slow sand filters in laboratory-scale filters	Sarah Haig	10.1016/j.watres.2014.05.008	ERP020510	16S rRNA	V4	FWD:GTGCCAGCMGCCGCGGTAA; REV:GGACTACHVGGGTWTCTAAT	HiSeq	ANL-Chicago	ANL	2013	150	68456	52571	54452	67689	38018	37975	27534	TRUE	TRUE	FALSE	FALSE	FALSE	718308	biofilm metagenome													2011-06-23T00:00:00Z	GAZ:Scotland	55.873	-4.284
S1543	755.LSSF.DELTA.D1.16.06.11.lane1.NoIndex.L001	Cfb	ACAATGTCACAG	GTGCCAGCMGCCGCGGTAA	samples of sand from labscale_slow_sand filter with dirty sand: water purification system	XXQIITAXX	755	Replicating the microbial community and water quality performance of full-scale slow sand filters in laboratory-scale filters	Sarah Haig	10.1016/j.watres.2014.05.008	ERP020510	16S rRNA	V4	FWD:GTGCCAGCMGCCGCGGTAA; REV:GGACTACHVGGGTWTCTAAT	HiSeq	ANL-Chicago	ANL	2013	150	66307	52614	54182	65579	36366	36611	25935	TRUE	TRUE	FALSE	FALSE	FALSE	718308	biofilm metagenome													2011-06-16T00:00:00Z	GAZ:Scotland	55.873	-4.284
S1544	755.LSSF.DELTA.D1.09.06.11.lane1.NoIndex.L001	Cfb	GGTATGGCTACT	GTGCCAGCMGCCGCGGTAA	samples of sand from labscale_slow_sand filter with dirty sand: water purification system	XXQIITAXX	755	Replicating the microbial community and water quality performance of full-scale slow sand filters in laboratory-scale filters	Sarah Haig	10.1016/j.watres.2014.05.008	ERP020510	16S rRNA	V4	FWD:GTGCCAGCMGCCGCGGTAA; REV:GGACTACHVGGGTWTCTAAT	HiSeq	ANL-Chicago	ANL	2013	150	60447	53064	53487	60035	36270	36193	18234	TRUE	TRUE	FALSE	FALSE	FALSE	718308	biofilm metagenome													2011-06-09T00:00:00Z	GAZ:Scotland	55.873	-4.284
S1545	755.LSSF.DELTA.D1.02.06.11.lane1.NoIndex.L001	Cfb	CAGCGTTTAGCC	GTGCCAGCMGCCGCGGTAA	samples of sand from labscale_slow_sand filter with dirty sand: water purification system	XXQIITAXX	755	Replicating the microbial community and water quality performance of full-scale slow sand filters in laboratory-scale filters	Sarah Haig	10.1016/j.watres.2014.05.008	ERP020510	16S rRNA	V4	FWD:GTGCCAGCMGCCGCGGTAA; REV:GGACTACHVGGGTWTCTAAT	HiSeq	ANL-Chicago	ANL	2013	150	54818	47452	48362	54502	35091	34955	13068	TRUE	TRUE	FALSE	FALSE	FALSE	718308	biofilm metagenome													2011-06-02T00:00:00Z	GAZ:Scotland	55.873	-4.284
S1546	755.LSSF.GAMMA.D1.22.07.11.lane1.NoIndex.L001	Cfb	GAATCCTCACCG	GTGCCAGCMGCCGCGGTAA	samples of sand from labscale_slow_sand filter with sterile sand: water purification system	XXQIITAXX	755	Replicating the microbial community and water quality performance of full-scale slow sand filters in laboratory-scale filters	Sarah Haig	10.1016/j.watres.2014.05.008	ERP020510	16S rRNA	V4	FWD:GTGCCAGCMGCCGCGGTAA; REV:GGACTACHVGGGTWTCTAAT	HiSeq	ANL-Chicago	ANL	2013	150	111476	84998	88026	110116	64863	66507	53627	TRUE	TRUE	FALSE	FALSE	FALSE	718308	biofilm metagenome													2011-07-22T00:00:00Z	GAZ:Scotland	55.873	-4.284
S1547	755.LSSF.GAMMA.D45.08.07.11.lane1.NoIndex.L001	Cfb	GCTACTGGTATG	GTGCCAGCMGCCGCGGTAA	samples of sand from labscale_slow_sand filter with sterile sand: water purification system	XXQIITAXX	755	Replicating the microbial community and water quality performance of full-scale slow sand filters in laboratory-scale filters	Sarah Haig	10.1016/j.watres.2014.05.008	ERP020510	16S rRNA	V4	FWD:GTGCCAGCMGCCGCGGTAA; REV:GGACTACHVGGGTWTCTAAT	HiSeq	ANL-Chicago	ANL	2013	150	94345	75108	78265	93536	55914	57522	46140	TRUE	TRUE	FALSE	FALSE	FALSE	718308	biofilm metagenome													2011-07-08T00:00:00Z	GAZ:Scotland	55.873	-4.284
S1548	755.LSSF.GAMMA.D45.30.06.11.lane1.NoIndex.L001	Cfb	TTCTCGGTTCTC	GTGCCAGCMGCCGCGGTAA	samples of sand from labscale_slow_sand filter with sterile sand: water purification system	XXQIITAXX	755	Replicating the microbial community and water quality performance of full-scale slow sand filters in laboratory-scale filters	Sarah Haig	10.1016/j.watres.2014.05.008	ERP020510	16S rRNA	V4	FWD:GTGCCAGCMGCCGCGGTAA; REV:GGACTACHVGGGTWTCTAAT	HiSeq	ANL-Chicago	ANL	2013	150	62966	54874	55700	62560	38087	38564	31017	TRUE	TRUE	FALSE	FALSE	FALSE	718308	biofilm metagenome													2011-06-30T00:00:00Z	GAZ:Scotland	55.873	-4.284
S1549	755.LSSF.GAMMA.D30.23.06.11.lane1.NoIndex.L001	Cfb	TGACGCCTCCAA	GTGCCAGCMGCCGCGGTAA	samples of sand from labscale_slow_sand filter with sterile sand: water purification system	XXQIITAXX	755	Replicating the microbial community and water quality performance of full-scale slow sand filters in laboratory-scale filters	Sarah Haig	10.1016/j.watres.2014.05.008	ERP020510	16S rRNA	V4	FWD:GTGCCAGCMGCCGCGGTAA; REV:GGACTACHVGGGTWTCTAAT	HiSeq	ANL-Chicago	ANL	2013	150	105119	73914	76223	104392	64715	65691	47565	TRUE	TRUE	FALSE	FALSE	FALSE	718308	biofilm metagenome													2011-06-23T00:00:00Z	GAZ:Scotland	55.873	-4.284
S155	1713.McG.L2M210	Af	TTGCCCTTTGAT	GTGCCAGCMGCCGCGGTAA	Malaysia Lambir Soil Sample Merit	McG.L2M210	1713	Malaysia Lambir soils	Krista McGuire	Missing: Not provided	ERP021541	16S rRNA	V4	FWD:GTGCCAGCMGCCGCGGTAA; REV:GGACTACHVGGGTWTCTAAT	MiSeq	Barnard	CCME	unknown	151	16286	12192	12899	15205	8716	8390	6547	TRUE	TRUE	TRUE	FALSE	FALSE	410658	soil metagenome													2012-08-01T00:00:00Z	GAZ:Malaysia	4.1865	114.017
S1550	755.LSSF.GAMMA.D20.16.06.11.lane1.NoIndex.L001	Cfb	TCGTAAGCCGTC	GTGCCAGCMGCCGCGGTAA	samples of sand from labscale_slow_sand filter with sterile sand: water purification system	XXQIITAXX	755	Replicating the microbial community and water quality performance of full-scale slow sand filters in laboratory-scale filters	Sarah Haig	10.1016/j.watres.2014.05.008	ERP020510	16S rRNA	V4	FWD:GTGCCAGCMGCCGCGGTAA; REV:GGACTACHVGGGTWTCTAAT	HiSeq	ANL-Chicago	ANL	2013	150	73928	56314	58250	73400	44134	44508	32739	TRUE	TRUE	FALSE	FALSE	FALSE	718308	biofilm metagenome													2011-06-16T00:00:00Z	GAZ:Scotland	55.873	-4.284
S1551	755.LSSF.DELTA.D5.08.07.11.lane1.NoIndex.L001	Cfb	GTATAGTCCGTG	GTGCCAGCMGCCGCGGTAA	samples of sand from labscale_slow_sand filter with dirty sand: water purification system	XXQIITAXX	755	Replicating the microbial community and water quality performance of full-scale slow sand filters in laboratory-scale filters	Sarah Haig	10.1016/j.watres.2014.05.008	ERP020510	16S rRNA	V4	FWD:GTGCCAGCMGCCGCGGTAA; REV:GGACTACHVGGGTWTCTAAT	HiSeq	ANL-Chicago	ANL	2013	150	58050	47972	48909	57448	32840	33030	24676	TRUE	TRUE	FALSE	FALSE	FALSE	718308	biofilm metagenome													2011-07-08T00:00:00Z	GAZ:Scotland	55.873	-4.284
S1552	755.LSSF.DELTA.D1.23.06.11.lane1.NoIndex.L001	Cfb	CGTCACTCCAAG	GTGCCAGCMGCCGCGGTAA	samples of sand from labscale_slow_sand filter with dirty sand: water purification system	XXQIITAXX	755	Replicating the microbial community and water quality performance of full-scale slow sand filters in laboratory-scale filters	Sarah Haig	10.1016/j.watres.2014.05.008	ERP020510	16S rRNA	V4	FWD:GTGCCAGCMGCCGCGGTAA; REV:GGACTACHVGGGTWTCTAAT	HiSeq	ANL-Chicago	ANL	2013	150	58592	47417	48190	58087	33331	33038	24877	TRUE	TRUE	FALSE	FALSE	FALSE	718308	biofilm metagenome													2011-06-23T00:00:00Z	GAZ:Scotland	55.873	-4.284
S1553	755.LSSF.GAMMA.D45.14.07.11.lane1.NoIndex.L001	Cfb	ATCAGCCAGCTC	GTGCCAGCMGCCGCGGTAA	samples of sand from labscale_slow_sand filter with sterile sand: water purification system	XXQIITAXX	755	Replicating the microbial community and water quality performance of full-scale slow sand filters in laboratory-scale filters	Sarah Haig	10.1016/j.watres.2014.05.008	ERP020510	16S rRNA	V4	FWD:GTGCCAGCMGCCGCGGTAA; REV:GGACTACHVGGGTWTCTAAT	HiSeq	ANL-Chicago	ANL	2013	150	70009	59824	62140	69475	41331	42118	34341	TRUE	TRUE	FALSE	FALSE	FALSE	718308	biofilm metagenome													2011-07-14T00:00:00Z	GAZ:Scotland	55.873	-4.284
S1554	755.LSSF.GAMMA.D30.08.07.11.lane1.NoIndex.L001	Cfb	CCTTTCACCTGT	GTGCCAGCMGCCGCGGTAA	samples of sand from labscale_slow_sand filter with sterile sand: water purification system	XXQIITAXX	755	Replicating the microbial community and water quality performance of full-scale slow sand filters in laboratory-scale filters	Sarah Haig	10.1016/j.watres.2014.05.008	ERP020510	16S rRNA	V4	FWD:GTGCCAGCMGCCGCGGTAA; REV:GGACTACHVGGGTWTCTAAT	HiSeq	ANL-Chicago	ANL	2013	150	73487	58360	60484	72889	42988	44177	36107	TRUE	TRUE	FALSE	FALSE	FALSE	718308	biofilm metagenome													2011-07-08T00:00:00Z	GAZ:Scotland	55.873	-4.284
S1555	755.LSSF.GAMMA.D30.30.06.11.lane1.NoIndex.L001	Cfb	ATACGGGTTCGT	GTGCCAGCMGCCGCGGTAA	samples of sand from labscale_slow_sand filter with sterile sand: water purification system	XXQIITAXX	755	Replicating the microbial community and water quality performance of full-scale slow sand filters in laboratory-scale filters	Sarah Haig	10.1016/j.watres.2014.05.008	ERP020510	16S rRNA	V4	FWD:GTGCCAGCMGCCGCGGTAA; REV:GGACTACHVGGGTWTCTAAT	HiSeq	ANL-Chicago	ANL	2013	150	59647	52110	52641	59335	37477	37602	28682	TRUE	TRUE	FALSE	FALSE	FALSE	718308	biofilm metagenome													2011-06-30T00:00:00Z	GAZ:Scotland	55.873	-4.284
S1556	755.LSSF.GAMMA.D20.23.06.11.lane1.NoIndex.L001	Cfb	GGACTCAACTAA	GTGCCAGCMGCCGCGGTAA	samples of sand from labscale_slow_sand filter with sterile sand: water purification system	XXQIITAXX	755	Replicating the microbial community and water quality performance of full-scale slow sand filters in laboratory-scale filters	Sarah Haig	10.1016/j.watres.2014.05.008	ERP020510	16S rRNA	V4	FWD:GTGCCAGCMGCCGCGGTAA; REV:GGACTACHVGGGTWTCTAAT	HiSeq	ANL-Chicago	ANL	2013	150	76920	56784	58341	76425	47974	48484	36222	TRUE	TRUE	FALSE	FALSE	FALSE	718308	biofilm metagenome													2011-06-23T00:00:00Z	GAZ:Scotland	55.873	-4.284
S1557	755.LSSF.GAMMA.D15.16.06.11.lane1.NoIndex.L001	Cfb	GTCCTGACACTG	GTGCCAGCMGCCGCGGTAA	samples of sand from labscale_slow_sand filter with sterile sand: water purification system	XXQIITAXX	755	Replicating the microbial community and water quality performance of full-scale slow sand filters in laboratory-scale filters	Sarah Haig	10.1016/j.watres.2014.05.008	ERP020510	16S rRNA	V4	FWD:GTGCCAGCMGCCGCGGTAA; REV:GGACTACHVGGGTWTCTAAT	HiSeq	ANL-Chicago	ANL	2013	150	66510	53635	55015	66051	38967	39205	29511	TRUE	TRUE	FALSE	FALSE	FALSE	718308	biofilm metagenome													2011-06-16T00:00:00Z	GAZ:Scotland	55.873	-4.284
S1558	755.LSSF.DELTA.D1.08.07.11.lane1.NoIndex.L001	Cfb	ACCTAGCTAGTG	GTGCCAGCMGCCGCGGTAA	samples of sand from labscale_slow_sand filter with dirty sand: water purification system	XXQIITAXX	755	Replicating the microbial community and water quality performance of full-scale slow sand filters in laboratory-scale filters	Sarah Haig	10.1016/j.watres.2014.05.008	ERP020510	16S rRNA	V4	FWD:GTGCCAGCMGCCGCGGTAA; REV:GGACTACHVGGGTWTCTAAT	HiSeq	ANL-Chicago	ANL	2013	150	74584	60218	61902	73724	41043	41974	32390	TRUE	TRUE	FALSE	FALSE	FALSE	718308	biofilm metagenome													2011-07-08T00:00:00Z	GAZ:Scotland	55.873	-4.284
S1559	755.LSSF.DELTA.D1.30.06.11.lane1.NoIndex.L001	Cfb	ATAGGTGTGCTA	GTGCCAGCMGCCGCGGTAA	samples of sand from labscale_slow_sand filter with dirty sand: water purification system	XXQIITAXX	755	Replicating the microbial community and water quality performance of full-scale slow sand filters in laboratory-scale filters	Sarah Haig	10.1016/j.watres.2014.05.008	ERP020510	16S rRNA	V4	FWD:GTGCCAGCMGCCGCGGTAA; REV:GGACTACHVGGGTWTCTAAT	HiSeq	ANL-Chicago	ANL	2013	150	63301	54324	55394	62756	37078	37178	26968	TRUE	TRUE	FALSE	FALSE	FALSE	718308	biofilm metagenome													2011-06-30T00:00:00Z	GAZ:Scotland	55.873	-4.284
S156	1713.McG.L1K1020	Af	CCTGGAATTAAG	GTGCCAGCMGCCGCGGTAA	Malaysia Lambir Soil Sample Upper Scarp Complex	McG.L1K1020	1713	Malaysia Lambir soils	Krista McGuire	Missing: Not provided	ERP021541	16S rRNA	V4	FWD:GTGCCAGCMGCCGCGGTAA; REV:GGACTACHVGGGTWTCTAAT	MiSeq	Barnard	CCME	unknown	151	16854	12179	13078	15797	8549	8191	6506	TRUE	TRUE	TRUE	FALSE	FALSE	410658	soil metagenome													2012-08-01T00:00:00Z	GAZ:Malaysia	4.1865	114.017
S1560	755.LSSF.DELTA.D45.16.06.11.lane1.NoIndex.L001	Cfb	GCAGCCATATTG	GTGCCAGCMGCCGCGGTAA	samples of sand from labscale_slow_sand filter with dirty sand: water purification system	XXQIITAXX	755	Replicating the microbial community and water quality performance of full-scale slow sand filters in laboratory-scale filters	Sarah Haig	10.1016/j.watres.2014.05.008	ERP020510	16S rRNA	V4	FWD:GTGCCAGCMGCCGCGGTAA; REV:GGACTACHVGGGTWTCTAAT	HiSeq	ANL-Chicago	ANL	2013	150	81312	50838	55319	80125	44208	45504	32456	TRUE	TRUE	FALSE	FALSE	FALSE	718308	biofilm metagenome													2011-06-16T00:00:00Z	GAZ:Scotland	55.873	-4.284
S1561	755.LSSF.DELTA.D45.09.06.11.lane1.NoIndex.L001	Cfb	ACGGTTTCTGGA	GTGCCAGCMGCCGCGGTAA	samples of sand from labscale_slow_sand filter with dirty sand: water purification system	XXQIITAXX	755	Replicating the microbial community and water quality performance of full-scale slow sand filters in laboratory-scale filters	Sarah Haig	10.1016/j.watres.2014.05.008	ERP020510	16S rRNA	V4	FWD:GTGCCAGCMGCCGCGGTAA; REV:GGACTACHVGGGTWTCTAAT	HiSeq	ANL-Chicago	ANL	2013	150	62185	49420	50890	61640	36494	36683	21989	TRUE	TRUE	FALSE	FALSE	FALSE	718308	biofilm metagenome													2011-06-09T00:00:00Z	GAZ:Scotland	55.873	-4.284
S1562	755.LSSF.GAMMA.D45.22.07.11.lane1.NoIndex.L001	Cfb	GTCCACTTGGAC	GTGCCAGCMGCCGCGGTAA	samples of sand from labscale_slow_sand filter with sterile sand: water purification system	XXQIITAXX	755	Replicating the microbial community and water quality performance of full-scale slow sand filters in laboratory-scale filters	Sarah Haig	10.1016/j.watres.2014.05.008	ERP020510	16S rRNA	V4	FWD:GTGCCAGCMGCCGCGGTAA; REV:GGACTACHVGGGTWTCTAAT	HiSeq	ANL-Chicago	ANL	2013	150	64199	48011	49980	63416	36834	37861	31237	TRUE	TRUE	FALSE	FALSE	FALSE	718308	biofilm metagenome													2011-07-22T00:00:00Z	GAZ:Scotland	55.873	-4.284
S1563	755.LSSF.GAMMA.D30.14.07.11.lane1.NoIndex.L001	Cfb	TTCTGGTCTTGT	GTGCCAGCMGCCGCGGTAA	samples of sand from labscale_slow_sand filter with sterile sand: water purification system	XXQIITAXX	755	Replicating the microbial community and water quality performance of full-scale slow sand filters in laboratory-scale filters	Sarah Haig	10.1016/j.watres.2014.05.008	ERP020510	16S rRNA	V4	FWD:GTGCCAGCMGCCGCGGTAA; REV:GGACTACHVGGGTWTCTAAT	HiSeq	ANL-Chicago	ANL	2013	150	69074	59372	61366	68577	40442	41287	33674	TRUE	TRUE	FALSE	FALSE	FALSE	718308	biofilm metagenome													2011-07-14T00:00:00Z	GAZ:Scotland	55.873	-4.284
S1564	755.LSSF.GAMMA.D20.08.07.11.lane1.NoIndex.L001	Cfb	TCTCGCACTGGA	GTGCCAGCMGCCGCGGTAA	samples of sand from labscale_slow_sand filter with sterile sand: water purification system	XXQIITAXX	755	Replicating the microbial community and water quality performance of full-scale slow sand filters in laboratory-scale filters	Sarah Haig	10.1016/j.watres.2014.05.008	ERP020510	16S rRNA	V4	FWD:GTGCCAGCMGCCGCGGTAA; REV:GGACTACHVGGGTWTCTAAT	HiSeq	ANL-Chicago	ANL	2013	150	80042	64327	65815	79568	48702	49859	38222	TRUE	TRUE	FALSE	FALSE	FALSE	718308	biofilm metagenome													2011-07-08T00:00:00Z	GAZ:Scotland	55.873	-4.284
S1565	755.LSSF.GAMMA.D20.30.06.11.lane1.NoIndex.L001	Cfb	CGGACTCGTTAC	GTGCCAGCMGCCGCGGTAA	samples of sand from labscale_slow_sand filter with sterile sand: water purification system	XXQIITAXX	755	Replicating the microbial community and water quality performance of full-scale slow sand filters in laboratory-scale filters	Sarah Haig	10.1016/j.watres.2014.05.008	ERP020510	16S rRNA	V4	FWD:GTGCCAGCMGCCGCGGTAA; REV:GGACTACHVGGGTWTCTAAT	HiSeq	ANL-Chicago	ANL	2013	150	62378	54135	54730	61992	37907	38284	30372	TRUE	TRUE	FALSE	FALSE	FALSE	718308	biofilm metagenome													2011-06-30T00:00:00Z	GAZ:Scotland	55.873	-4.284
S1566	755.LSSF.GAMMA.D15.23.06.11.lane1.NoIndex.L001	Cfb	GTTACAGTTGGC	GTGCCAGCMGCCGCGGTAA	samples of sand from labscale_slow_sand filter with sterile sand: water purification system	XXQIITAXX	755	Replicating the microbial community and water quality performance of full-scale slow sand filters in laboratory-scale filters	Sarah Haig	10.1016/j.watres.2014.05.008	ERP020510	16S rRNA	V4	FWD:GTGCCAGCMGCCGCGGTAA; REV:GGACTACHVGGGTWTCTAAT	HiSeq	ANL-Chicago	ANL	2013	150	66979	49352	50957	66502	41593	42033	31624	TRUE	TRUE	FALSE	FALSE	FALSE	718308	biofilm metagenome													2011-06-23T00:00:00Z	GAZ:Scotland	55.873	-4.284
S1567	755.LSSF.GAMMA.D10.16.06.11.lane1.NoIndex.L001	Cfb	CATGTCTTCCAT	GTGCCAGCMGCCGCGGTAA	samples of sand from labscale_slow_sand filter with sterile sand: water purification system	XXQIITAXX	755	Replicating the microbial community and water quality performance of full-scale slow sand filters in laboratory-scale filters	Sarah Haig	10.1016/j.watres.2014.05.008	ERP020510	16S rRNA	V4	FWD:GTGCCAGCMGCCGCGGTAA; REV:GGACTACHVGGGTWTCTAAT	HiSeq	ANL-Chicago	ANL	2013	150	66461	55287	56619	66048	39759	39877	29114	TRUE	TRUE	FALSE	FALSE	FALSE	718308	biofilm metagenome													2011-06-16T00:00:00Z	GAZ:Scotland	55.873	-4.284
S1568	755.LSSF.DELTA.D45.23.06.11.lane1.NoIndex.L001	Cfb	TTGGTGCCTGTG	GTGCCAGCMGCCGCGGTAA	samples of sand from labscale_slow_sand filter with dirty sand: water purification system	XXQIITAXX	755	Replicating the microbial community and water quality performance of full-scale slow sand filters in laboratory-scale filters	Sarah Haig	10.1016/j.watres.2014.05.008	ERP020510	16S rRNA	V4	FWD:GTGCCAGCMGCCGCGGTAA; REV:GGACTACHVGGGTWTCTAAT	HiSeq	ANL-Chicago	ANL	2013	150	77514	47544	51963	76395	43221	44273	31806	TRUE	TRUE	FALSE	FALSE	FALSE	718308	biofilm metagenome													2011-06-23T00:00:00Z	GAZ:Scotland	55.873	-4.284
S1569	755.LSSF.DELTA.D30.16.06.11.lane1.NoIndex.L001	Cfb	ACGCCTTTCTTA	GTGCCAGCMGCCGCGGTAA	samples of sand from labscale_slow_sand filter with dirty sand: water purification system	XXQIITAXX	755	Replicating the microbial community and water quality performance of full-scale slow sand filters in laboratory-scale filters	Sarah Haig	10.1016/j.watres.2014.05.008	ERP020510	16S rRNA	V4	FWD:GTGCCAGCMGCCGCGGTAA; REV:GGACTACHVGGGTWTCTAAT	HiSeq	ANL-Chicago	ANL	2013	150	87152	57583	61780	86072	47309	48770	35106	TRUE	TRUE	FALSE	FALSE	FALSE	718308	biofilm metagenome													2011-06-16T00:00:00Z	GAZ:Scotland	55.873	-4.284
S157	1713.McG.L3K02	Af	AAGTATCCTGCG	GTGCCAGCMGCCGCGGTAA	Malaysia Lambir Soil Sample Upper Scarp Complex	McG.L3K02	1713	Malaysia Lambir soils	Krista McGuire	Missing: Not provided	ERP021541	16S rRNA	V4	FWD:GTGCCAGCMGCCGCGGTAA; REV:GGACTACHVGGGTWTCTAAT	MiSeq	Barnard	CCME	unknown	151	21460	14751	15717	19279	9665	9572	6878	TRUE	TRUE	TRUE	FALSE	FALSE	410658	soil metagenome													2012-08-01T00:00:00Z	GAZ:Malaysia	4.1865	114.017
S1570	755.LSSF.DELTA.D30.09.06.11.lane1.NoIndex.L001	Cfb	ACTTACGCCACG	GTGCCAGCMGCCGCGGTAA	samples of sand from labscale_slow_sand filter with dirty sand: water purification system	XXQIITAXX	755	Replicating the microbial community and water quality performance of full-scale slow sand filters in laboratory-scale filters	Sarah Haig	10.1016/j.watres.2014.05.008	ERP020510	16S rRNA	V4	FWD:GTGCCAGCMGCCGCGGTAA; REV:GGACTACHVGGGTWTCTAAT	HiSeq	ANL-Chicago	ANL	2013	150	65775	53187	54728	65284	38226	38566	24355	TRUE	TRUE	FALSE	FALSE	FALSE	718308	biofilm metagenome													2011-06-09T00:00:00Z	GAZ:Scotland	55.873	-4.284
S1571	755.LSSF.DELTA.D30.02.06.11.lane1.NoIndex.L001	Cfb	GAATGACGTTTG	GTGCCAGCMGCCGCGGTAA	samples of sand from labscale_slow_sand filter with dirty sand: water purification system	XXQIITAXX	755	Replicating the microbial community and water quality performance of full-scale slow sand filters in laboratory-scale filters	Sarah Haig	10.1016/j.watres.2014.05.008	ERP020510	16S rRNA	V4	FWD:GTGCCAGCMGCCGCGGTAA; REV:GGACTACHVGGGTWTCTAAT	HiSeq	ANL-Chicago	ANL	2013	150	59852	49118	50592	59480	39190	39277	17704	TRUE	TRUE	FALSE	FALSE	FALSE	718308	biofilm metagenome													2011-06-02T00:00:00Z	GAZ:Scotland	55.873	-4.284
S1572	755.LSSF.DELTA.D30.26.05.11.lane1.NoIndex.L001	Cfb	CACGGTCCTATG	GTGCCAGCMGCCGCGGTAA	samples of sand from labscale_slow_sand filter with dirty sand: water purification system	XXQIITAXX	755	Replicating the microbial community and water quality performance of full-scale slow sand filters in laboratory-scale filters	Sarah Haig	10.1016/j.watres.2014.05.008	ERP020510	16S rRNA	V4	FWD:GTGCCAGCMGCCGCGGTAA; REV:GGACTACHVGGGTWTCTAAT	HiSeq	ANL-Chicago	ANL	2013	150	62638	48254	50080	62058	36990	37295	24753	TRUE	TRUE	FALSE	FALSE	FALSE	718308	biofilm metagenome													2011-05-26T00:00:00Z	GAZ:Scotland	55.873	-4.284
S1573	755.LSSF.GAMMA.D30.22.07.11.lane1.NoIndex.L001	Cfb	GGACCGCTTTCA	GTGCCAGCMGCCGCGGTAA	samples of sand from labscale_slow_sand filter with sterile sand: water purification system	XXQIITAXX	755	Replicating the microbial community and water quality performance of full-scale slow sand filters in laboratory-scale filters	Sarah Haig	10.1016/j.watres.2014.05.008	ERP020510	16S rRNA	V4	FWD:GTGCCAGCMGCCGCGGTAA; REV:GGACTACHVGGGTWTCTAAT	HiSeq	ANL-Chicago	ANL	2013	150	67296	53520	55221	66557	37754	38387	29658	TRUE	TRUE	FALSE	FALSE	FALSE	718308	biofilm metagenome													2011-07-22T00:00:00Z	GAZ:Scotland	55.873	-4.284
S1574	755.LSSF.GAMMA.D20.14.07.11.lane1.NoIndex.L001	Cfb	GACGGAACAGAC	GTGCCAGCMGCCGCGGTAA	samples of sand from labscale_slow_sand filter with sterile sand: water purification system	XXQIITAXX	755	Replicating the microbial community and water quality performance of full-scale slow sand filters in laboratory-scale filters	Sarah Haig	10.1016/j.watres.2014.05.008	ERP020510	16S rRNA	V4	FWD:GTGCCAGCMGCCGCGGTAA; REV:GGACTACHVGGGTWTCTAAT	HiSeq	ANL-Chicago	ANL	2013	150	75956	64561	66346	75408	43851	44735	36545	TRUE	TRUE	TRUE	FALSE	FALSE	718308	biofilm metagenome													2011-07-14T00:00:00Z	GAZ:Scotland	55.873	-4.284
S1575	755.LSSF.GAMMA.D15.08.07.11.lane1.NoIndex.L001	Cfb	GAAGATCTATCG	GTGCCAGCMGCCGCGGTAA	samples of sand from labscale_slow_sand filter with sterile sand: water purification system	XXQIITAXX	755	Replicating the microbial community and water quality performance of full-scale slow sand filters in laboratory-scale filters	Sarah Haig	10.1016/j.watres.2014.05.008	ERP020510	16S rRNA	V4	FWD:GTGCCAGCMGCCGCGGTAA; REV:GGACTACHVGGGTWTCTAAT	HiSeq	ANL-Chicago	ANL	2013	150	90860	71338	72984	90054	54085	55237	42333	TRUE	TRUE	FALSE	FALSE	FALSE	718308	biofilm metagenome													2011-07-08T00:00:00Z	GAZ:Scotland	55.873	-4.284
S1576	755.LSSF.GAMMA.D15.30.06.11.lane1.NoIndex.L001	Cfb	CACCGTGACACT	GTGCCAGCMGCCGCGGTAA	samples of sand from labscale_slow_sand filter with sterile sand: water purification system	XXQIITAXX	755	Replicating the microbial community and water quality performance of full-scale slow sand filters in laboratory-scale filters	Sarah Haig	10.1016/j.watres.2014.05.008	ERP020510	16S rRNA	V4	FWD:GTGCCAGCMGCCGCGGTAA; REV:GGACTACHVGGGTWTCTAAT	HiSeq	ANL-Chicago	ANL	2013	150	71387	64084	64460	71094	44952	45298	35573	TRUE	TRUE	FALSE	FALSE	FALSE	718308	biofilm metagenome													2011-06-30T00:00:00Z	GAZ:Scotland	55.873	-4.284
S1577	755.LSSF.GAMMA.D10.23.06.11.lane1.NoIndex.L001	Cfb	CACAAAGCGATT	GTGCCAGCMGCCGCGGTAA	samples of sand from labscale_slow_sand filter with sterile sand: water purification system	XXQIITAXX	755	Replicating the microbial community and water quality performance of full-scale slow sand filters in laboratory-scale filters	Sarah Haig	10.1016/j.watres.2014.05.008	ERP020510	16S rRNA	V4	FWD:GTGCCAGCMGCCGCGGTAA; REV:GGACTACHVGGGTWTCTAAT	HiSeq	ANL-Chicago	ANL	2013	150	62413	45770	47009	61945	38105	38479	28395	TRUE	TRUE	FALSE	FALSE	FALSE	718308	biofilm metagenome													2011-06-23T00:00:00Z	GAZ:Scotland	55.873	-4.284
S1578	755.LSSF.GAMMA.D5.16.06.11.lane1.NoIndex.L001	Cfb	TCACGAGTCACA	GTGCCAGCMGCCGCGGTAA	samples of sand from labscale_slow_sand filter with sterile sand: water purification system	XXQIITAXX	755	Replicating the microbial community and water quality performance of full-scale slow sand filters in laboratory-scale filters	Sarah Haig	10.1016/j.watres.2014.05.008	ERP020510	16S rRNA	V4	FWD:GTGCCAGCMGCCGCGGTAA; REV:GGACTACHVGGGTWTCTAAT	HiSeq	ANL-Chicago	ANL	2013	150	56995	51047	50852	56748	35796	35400	21334	TRUE	TRUE	FALSE	FALSE	FALSE	718308	biofilm metagenome													2011-06-16T00:00:00Z	GAZ:Scotland	55.873	-4.284
S1579	755.LSSF.DELTA.D45.30.06.11.lane1.NoIndex.L001	Cfb	ACACACCCTGAC	GTGCCAGCMGCCGCGGTAA	samples of sand from labscale_slow_sand filter with dirty sand: water purification system	XXQIITAXX	755	Replicating the microbial community and water quality performance of full-scale slow sand filters in laboratory-scale filters	Sarah Haig	10.1016/j.watres.2014.05.008	ERP020510	16S rRNA	V4	FWD:GTGCCAGCMGCCGCGGTAA; REV:GGACTACHVGGGTWTCTAAT	HiSeq	ANL-Chicago	ANL	2013	150	70102	55031	57659	69137	38399	39300	29606	TRUE	TRUE	FALSE	FALSE	FALSE	718308	biofilm metagenome													2011-06-30T00:00:00Z	GAZ:Scotland	55.873	-4.284
S158	1713.McG.L1B02	Af	CAAATGGTCGTC	GTGCCAGCMGCCGCGGTAA	Malaysia Lambir Soil Sample Bekenu	McG.L1B02	1713	Malaysia Lambir soils	Krista McGuire	Missing: Not provided	ERP021541	16S rRNA	V4	FWD:GTGCCAGCMGCCGCGGTAA; REV:GGACTACHVGGGTWTCTAAT	MiSeq	Barnard	CCME	unknown	151	16011	9233	10272	14229	6782	6728	4758	TRUE	TRUE	FALSE	FALSE	FALSE	410658	soil metagenome													2012-08-01T00:00:00Z	GAZ:Malaysia	4.1865	114.017
S1580	755.LSSF.DELTA.D30.23.06.11.lane1.NoIndex.L001	Cfb	CCGCGATTTCGA	GTGCCAGCMGCCGCGGTAA	samples of sand from labscale_slow_sand filter with dirty sand: water purification system	XXQIITAXX	755	Replicating the microbial community and water quality performance of full-scale slow sand filters in laboratory-scale filters	Sarah Haig	10.1016/j.watres.2014.05.008	ERP020510	16S rRNA	V4	FWD:GTGCCAGCMGCCGCGGTAA; REV:GGACTACHVGGGTWTCTAAT	HiSeq	ANL-Chicago	ANL	2013	150	77681	47910	52330	76472	42774	43778	31437	TRUE	TRUE	FALSE	FALSE	FALSE	718308	biofilm metagenome													2011-06-23T00:00:00Z	GAZ:Scotland	55.873	-4.284
S1581	755.LSSF.DELTA.D20.16.06.11.lane1.NoIndex.L001	Cfb	AGTCCGAGTTGT	GTGCCAGCMGCCGCGGTAA	samples of sand from labscale_slow_sand filter with dirty sand: water purification system	XXQIITAXX	755	Replicating the microbial community and water quality performance of full-scale slow sand filters in laboratory-scale filters	Sarah Haig	10.1016/j.watres.2014.05.008	ERP020510	16S rRNA	V4	FWD:GTGCCAGCMGCCGCGGTAA; REV:GGACTACHVGGGTWTCTAAT	HiSeq	ANL-Chicago	ANL	2013	150	80198	51103	55577	79148	43957	45304	32840	TRUE	TRUE	FALSE	FALSE	FALSE	718308	biofilm metagenome													2011-06-16T00:00:00Z	GAZ:Scotland	55.873	-4.284
S1582	755.LSSF.DELTA.D20.09.06.11.lane1.NoIndex.L001	Cfb	TGGAAACCATTG	GTGCCAGCMGCCGCGGTAA	samples of sand from labscale_slow_sand filter with dirty sand: water purification system	XXQIITAXX	755	Replicating the microbial community and water quality performance of full-scale slow sand filters in laboratory-scale filters	Sarah Haig	10.1016/j.watres.2014.05.008	ERP020510	16S rRNA	V4	FWD:GTGCCAGCMGCCGCGGTAA; REV:GGACTACHVGGGTWTCTAAT	HiSeq	ANL-Chicago	ANL	2013	150	59209	48284	49782	58803	35538	36233	22389	TRUE	TRUE	FALSE	FALSE	FALSE	718308	biofilm metagenome													2011-06-09T00:00:00Z	GAZ:Scotland	55.873	-4.284
S1583	755.LSSF.DELTA.D20.02.06.11.lane1.NoIndex.L001	Cfb	AGTAGACTTACG	GTGCCAGCMGCCGCGGTAA	samples of sand from labscale_slow_sand filter with dirty sand: water purification system	XXQIITAXX	755	Replicating the microbial community and water quality performance of full-scale slow sand filters in laboratory-scale filters	Sarah Haig	10.1016/j.watres.2014.05.008	ERP020510	16S rRNA	V4	FWD:GTGCCAGCMGCCGCGGTAA; REV:GGACTACHVGGGTWTCTAAT	HiSeq	ANL-Chicago	ANL	2013	150	56341	47068	48309	56026	36906	36869	14088	TRUE	TRUE	FALSE	FALSE	FALSE	718308	biofilm metagenome													2011-06-02T00:00:00Z	GAZ:Scotland	55.873	-4.284
S1584	755.LSSF.GAMMA.D20.22.07.11.lane1.NoIndex.L001	Cfb	ACCTCCCGGATA	GTGCCAGCMGCCGCGGTAA	samples of sand from labscale_slow_sand filter with sterile sand: water purification system	XXQIITAXX	755	Replicating the microbial community and water quality performance of full-scale slow sand filters in laboratory-scale filters	Sarah Haig	10.1016/j.watres.2014.05.008	ERP020510	16S rRNA	V4	FWD:GTGCCAGCMGCCGCGGTAA; REV:GGACTACHVGGGTWTCTAAT	HiSeq	ANL-Chicago	ANL	2013	150	84834	66585	68788	83915	47242	48424	39461	TRUE	TRUE	FALSE	FALSE	FALSE	718308	biofilm metagenome													2011-07-22T00:00:00Z	GAZ:Scotland	55.873	-4.284
S1585	755.LSSF.GAMMA.D15.14.07.11.lane1.NoIndex.L001	Cfb	ACACTTCGGCAA	GTGCCAGCMGCCGCGGTAA	samples of sand from labscale_slow_sand filter with sterile sand: water purification system	XXQIITAXX	755	Replicating the microbial community and water quality performance of full-scale slow sand filters in laboratory-scale filters	Sarah Haig	10.1016/j.watres.2014.05.008	ERP020510	16S rRNA	V4	FWD:GTGCCAGCMGCCGCGGTAA; REV:GGACTACHVGGGTWTCTAAT	HiSeq	ANL-Chicago	ANL	2013	150	79483	66461	68092	78948	46443	47220	38345	TRUE	TRUE	FALSE	FALSE	FALSE	718308	biofilm metagenome													2011-07-14T00:00:00Z	GAZ:Scotland	55.873	-4.284
S1586	755.LSSF.GAMMA.D10.08.07.11.lane1.NoIndex.L001	Cfb	TGCTGTGACCAC	GTGCCAGCMGCCGCGGTAA	samples of sand from labscale_slow_sand filter with sterile sand: water purification system	XXQIITAXX	755	Replicating the microbial community and water quality performance of full-scale slow sand filters in laboratory-scale filters	Sarah Haig	10.1016/j.watres.2014.05.008	ERP020510	16S rRNA	V4	FWD:GTGCCAGCMGCCGCGGTAA; REV:GGACTACHVGGGTWTCTAAT	HiSeq	ANL-Chicago	ANL	2013	150	101211	81982	83692	100455	59010	60028	46621	TRUE	TRUE	FALSE	FALSE	FALSE	718308	biofilm metagenome													2011-07-08T00:00:00Z	GAZ:Scotland	55.873	-4.284
S1587	755.LSSF.GAMMA.D10.30.06.11.lane1.NoIndex.L001	Cfb	AGGTCATCTTGG	GTGCCAGCMGCCGCGGTAA	samples of sand from labscale_slow_sand filter with sterile sand: water purification system	XXQIITAXX	755	Replicating the microbial community and water quality performance of full-scale slow sand filters in laboratory-scale filters	Sarah Haig	10.1016/j.watres.2014.05.008	ERP020510	16S rRNA	V4	FWD:GTGCCAGCMGCCGCGGTAA; REV:GGACTACHVGGGTWTCTAAT	HiSeq	ANL-Chicago	ANL	2013	150	79488	69713	70326	78981	48161	48299	37945	TRUE	TRUE	FALSE	FALSE	FALSE	718308	biofilm metagenome													2011-06-30T00:00:00Z	GAZ:Scotland	55.873	-4.284
S1588	755.LSSF.GAMMA.D5.23.06.11.lane1.NoIndex.L001	Cfb	TAGTAGCACCTG	GTGCCAGCMGCCGCGGTAA	samples of sand from labscale_slow_sand filter with sterile sand: water purification system	XXQIITAXX	755	Replicating the microbial community and water quality performance of full-scale slow sand filters in laboratory-scale filters	Sarah Haig	10.1016/j.watres.2014.05.008	ERP020510	16S rRNA	V4	FWD:GTGCCAGCMGCCGCGGTAA; REV:GGACTACHVGGGTWTCTAAT	HiSeq	ANL-Chicago	ANL	2013	150	58065	48744	48994	57761	35167	34783	26086	TRUE	TRUE	FALSE	FALSE	FALSE	718308	biofilm metagenome													2011-06-23T00:00:00Z	GAZ:Scotland	55.873	-4.284
S1589	755.LSSF.GAMMA.D1.16.06.11.lane1.NoIndex.L001	Cfb	ACGTCTCAGTGC	GTGCCAGCMGCCGCGGTAA	samples of sand from labscale_slow_sand filter with sterile sand: water purification system	XXQIITAXX	755	Replicating the microbial community and water quality performance of full-scale slow sand filters in laboratory-scale filters	Sarah Haig	10.1016/j.watres.2014.05.008	ERP020510	16S rRNA	V4	FWD:GTGCCAGCMGCCGCGGTAA; REV:GGACTACHVGGGTWTCTAAT	HiSeq	ANL-Chicago	ANL	2013	150	64466	56056	56137	64039	39498	39131	25447	TRUE	TRUE	FALSE	FALSE	FALSE	718308	biofilm metagenome													2011-06-16T00:00:00Z	GAZ:Scotland	55.873	-4.284
S159	1713.McG.L2N02	Af	ACACATAAGTCG	GTGCCAGCMGCCGCGGTAA	Malaysia Lambir Soil Sample Nyalau	McG.L2N02	1713	Malaysia Lambir soils	Krista McGuire	Missing: Not provided	ERP021541	16S rRNA	V4	FWD:GTGCCAGCMGCCGCGGTAA; REV:GGACTACHVGGGTWTCTAAT	MiSeq	Barnard	CCME	unknown	151	17977	11668	12816	16334	8255	8155	5853	TRUE	TRUE	TRUE	TRUE	FALSE	410658	soil metagenome													2012-08-01T00:00:00Z	GAZ:Malaysia	4.1865	114.017
S1590	755.LSSF.DELTA.D30.30.06.11.lane1.NoIndex.L001	Cfb	CGATTAGGAATC	GTGCCAGCMGCCGCGGTAA	samples of sand from labscale_slow_sand filter with dirty sand: water purification system	XXQIITAXX	755	Replicating the microbial community and water quality performance of full-scale slow sand filters in laboratory-scale filters	Sarah Haig	10.1016/j.watres.2014.05.008	ERP020510	16S rRNA	V4	FWD:GTGCCAGCMGCCGCGGTAA; REV:GGACTACHVGGGTWTCTAAT	HiSeq	ANL-Chicago	ANL	2013	150	75780	59898	62458	74712	41376	42490	32429	TRUE	TRUE	FALSE	FALSE	FALSE	718308	biofilm metagenome													2011-06-30T00:00:00Z	GAZ:Scotland	55.873	-4.284
S1591	755.LSSF.DELTA.D20.23.06.11.lane1.NoIndex.L001	Cfb	CGTCCGTATGAA	GTGCCAGCMGCCGCGGTAA	samples of sand from labscale_slow_sand filter with dirty sand: water purification system	XXQIITAXX	755	Replicating the microbial community and water quality performance of full-scale slow sand filters in laboratory-scale filters	Sarah Haig	10.1016/j.watres.2014.05.008	ERP020510	16S rRNA	V4	FWD:GTGCCAGCMGCCGCGGTAA; REV:GGACTACHVGGGTWTCTAAT	HiSeq	ANL-Chicago	ANL	2013	150	80057	51195	55623	78914	43971	45069	33061	TRUE	TRUE	FALSE	FALSE	FALSE	718308	biofilm metagenome													2011-06-23T00:00:00Z	GAZ:Scotland	55.873	-4.284
S1592	755.LSSF.DELTA.D15.16.06.11.lane1.NoIndex.L001	Cfb	ACCCGGATTTCG	GTGCCAGCMGCCGCGGTAA	samples of sand from labscale_slow_sand filter with dirty sand: water purification system	XXQIITAXX	755	Replicating the microbial community and water quality performance of full-scale slow sand filters in laboratory-scale filters	Sarah Haig	10.1016/j.watres.2014.05.008	ERP020510	16S rRNA	V4	FWD:GTGCCAGCMGCCGCGGTAA; REV:GGACTACHVGGGTWTCTAAT	HiSeq	ANL-Chicago	ANL	2013	150	73545	50434	53727	72345	38791	39985	29542	TRUE	TRUE	FALSE	FALSE	FALSE	718308	biofilm metagenome													2011-06-16T00:00:00Z	GAZ:Scotland	55.873	-4.284
S1593	755.LSSF.DELTA.D15.09.06.11.lane1.NoIndex.L001	Cfb	AGTAGGAGGCAC	GTGCCAGCMGCCGCGGTAA	samples of sand from labscale_slow_sand filter with dirty sand: water purification system	XXQIITAXX	755	Replicating the microbial community and water quality performance of full-scale slow sand filters in laboratory-scale filters	Sarah Haig	10.1016/j.watres.2014.05.008	ERP020510	16S rRNA	V4	FWD:GTGCCAGCMGCCGCGGTAA; REV:GGACTACHVGGGTWTCTAAT	HiSeq	ANL-Chicago	ANL	2013	150	71973	57260	59211	70866	37881	38830	28318	TRUE	TRUE	FALSE	FALSE	FALSE	718308	biofilm metagenome													2011-06-09T00:00:00Z	GAZ:Scotland	55.873	-4.284
S1594	755.LSSF.DELTA.D15.02.06.11.lane1.NoIndex.L001	Cfb	GTGCTGCGCTTA	GTGCCAGCMGCCGCGGTAA	samples of sand from labscale_slow_sand filter with dirty sand: water purification system	XXQIITAXX	755	Replicating the microbial community and water quality performance of full-scale slow sand filters in laboratory-scale filters	Sarah Haig	10.1016/j.watres.2014.05.008	ERP020510	16S rRNA	V4	FWD:GTGCCAGCMGCCGCGGTAA; REV:GGACTACHVGGGTWTCTAAT	HiSeq	ANL-Chicago	ANL	2013	150	49001	40180	41455	48583	30021	30106	11786	TRUE	TRUE	FALSE	FALSE	FALSE	718308	biofilm metagenome													2011-06-02T00:00:00Z	GAZ:Scotland	55.873	-4.284
S1595	755.LSSF.DELTA.D15.26.05.11.lane1.NoIndex.L001	Cfb	CTTGGTAGTGCC	GTGCCAGCMGCCGCGGTAA	samples of sand from labscale_slow_sand filter with dirty sand: water purification system	XXQIITAXX	755	Replicating the microbial community and water quality performance of full-scale slow sand filters in laboratory-scale filters	Sarah Haig	10.1016/j.watres.2014.05.008	ERP020510	16S rRNA	V4	FWD:GTGCCAGCMGCCGCGGTAA; REV:GGACTACHVGGGTWTCTAAT	HiSeq	ANL-Chicago	ANL	2013	150	44795	36442	37590	44473	27889	27981	12659	TRUE	TRUE	FALSE	FALSE	FALSE	718308	biofilm metagenome													2011-05-26T00:00:00Z	GAZ:Scotland	55.873	-4.284
S1596	755.LSSF.GAMMA.D15.22.07.11.lane1.NoIndex.L001	Cfb	GGCTCAGATTCC	GTGCCAGCMGCCGCGGTAA	samples of sand from labscale_slow_sand filter with sterile sand: water purification system	XXQIITAXX	755	Replicating the microbial community and water quality performance of full-scale slow sand filters in laboratory-scale filters	Sarah Haig	10.1016/j.watres.2014.05.008	ERP020510	16S rRNA	V4	FWD:GTGCCAGCMGCCGCGGTAA; REV:GGACTACHVGGGTWTCTAAT	HiSeq	ANL-Chicago	ANL	2013	150	91184	70805	73419	90049	50539	51840	41693	TRUE	TRUE	FALSE	FALSE	FALSE	718308	biofilm metagenome													2011-07-22T00:00:00Z	GAZ:Scotland	55.873	-4.284
S1597	755.LSSF.GAMMA.D10.14.07.11.lane1.NoIndex.L001	Cfb	CTAAGACGTCGT	GTGCCAGCMGCCGCGGTAA	samples of sand from labscale_slow_sand filter with sterile sand: water purification system	XXQIITAXX	755	Replicating the microbial community and water quality performance of full-scale slow sand filters in laboratory-scale filters	Sarah Haig	10.1016/j.watres.2014.05.008	ERP020510	16S rRNA	V4	FWD:GTGCCAGCMGCCGCGGTAA; REV:GGACTACHVGGGTWTCTAAT	HiSeq	ANL-Chicago	ANL	2013	150	81427	68759	70142	80823	48060	48814	39240	TRUE	TRUE	FALSE	FALSE	FALSE	718308	biofilm metagenome													2011-07-14T00:00:00Z	GAZ:Scotland	55.873	-4.284
S1598	755.LSSF.GAMMA.D5.08.07.11.lane1.NoIndex.L001	Cfb	TTATCCAGTCCT	GTGCCAGCMGCCGCGGTAA	samples of sand from labscale_slow_sand filter with sterile sand: water purification system	XXQIITAXX	755	Replicating the microbial community and water quality performance of full-scale slow sand filters in laboratory-scale filters	Sarah Haig	10.1016/j.watres.2014.05.008	ERP020510	16S rRNA	V4	FWD:GTGCCAGCMGCCGCGGTAA; REV:GGACTACHVGGGTWTCTAAT	HiSeq	ANL-Chicago	ANL	2013	150	71376	62115	62944	70861	43176	42985	31621	TRUE	TRUE	FALSE	FALSE	FALSE	718308	biofilm metagenome													2011-07-08T00:00:00Z	GAZ:Scotland	55.873	-4.284
S1599	755.LSSF.GAMMA.D5.30.06.11.lane1.NoIndex.L001	Cfb	CAGAGCTAATTG	GTGCCAGCMGCCGCGGTAA	samples of sand from labscale_slow_sand filter with sterile sand: water purification system	XXQIITAXX	755	Replicating the microbial community and water quality performance of full-scale slow sand filters in laboratory-scale filters	Sarah Haig	10.1016/j.watres.2014.05.008	ERP020510	16S rRNA	V4	FWD:GTGCCAGCMGCCGCGGTAA; REV:GGACTACHVGGGTWTCTAAT	HiSeq	ANL-Chicago	ANL	2013	150	71782	64255	64619	71298	44390	44531	33311	TRUE	TRUE	FALSE	FALSE	FALSE	718308	biofilm metagenome													2011-06-30T00:00:00Z	GAZ:Scotland	55.873	-4.284
S16	1579.G.2.15	Af	GACCGTCAATAC	GTGCCAGCMGCCGCGGTAA	soil elevation 922m	G-2-15	1579	Hawaii Kohala volcanic soils	Eric Dubinsky	Missing: Not provided	ERP016879	16S rRNA	V4	FWD:GTGCCAGCMGCCGCGGTAA; REV:GGACTACHVGGGTWTCTAAT	HiSeq	LBNL-Berkeley	CCME	2012-08-28	100	58017	46928	48397	56827	32053	31511	0	TRUE	TRUE	FALSE	FALSE	FALSE	410658	soil metagenome													2012-07-06T00:00:00Z	GAZ:United States of America	20.105	-155.787
S160	1713.McG.L3M02	Af	TACTGCCAGTGA	GTGCCAGCMGCCGCGGTAA	Malaysia Lambir Soil Sample Merit	McG.L3M02	1713	Malaysia Lambir soils	Krista McGuire	Missing: Not provided	ERP021541	16S rRNA	V4	FWD:GTGCCAGCMGCCGCGGTAA; REV:GGACTACHVGGGTWTCTAAT	MiSeq	Barnard	CCME	unknown	151	17862	13360	13812	16017	9313	9052	7250	TRUE	TRUE	TRUE	TRUE	FALSE	410658	soil metagenome													2012-08-01T00:00:00Z	GAZ:Malaysia	4.1865	114.017
S1600	755.LSSF.GAMMA.D1.23.06.11.lane1.NoIndex.L001	Cfb	CACGTACACGTA	GTGCCAGCMGCCGCGGTAA	samples of sand from labscale_slow_sand filter with sterile sand: water purification system	XXQIITAXX	755	Replicating the microbial community and water quality performance of full-scale slow sand filters in laboratory-scale filters	Sarah Haig	10.1016/j.watres.2014.05.008	ERP020510	16S rRNA	V4	FWD:GTGCCAGCMGCCGCGGTAA; REV:GGACTACHVGGGTWTCTAAT	HiSeq	ANL-Chicago	ANL	2013	150	64164	53141	53649	63812	38852	38859	29906	TRUE	TRUE	FALSE	FALSE	FALSE	718308	biofilm metagenome													2011-06-23T00:00:00Z	GAZ:Scotland	55.873	-4.284
S1601	755.LSSF.DELTA.D20.30.06.11.lane1.NoIndex.L001	Cfb	ATGAATGCGTCC	GTGCCAGCMGCCGCGGTAA	samples of sand from labscale_slow_sand filter with dirty sand: water purification system	XXQIITAXX	755	Replicating the microbial community and water quality performance of full-scale slow sand filters in laboratory-scale filters	Sarah Haig	10.1016/j.watres.2014.05.008	ERP020510	16S rRNA	V4	FWD:GTGCCAGCMGCCGCGGTAA; REV:GGACTACHVGGGTWTCTAAT	HiSeq	ANL-Chicago	ANL	2013	150	76082	59860	62246	74925	41226	42260	32348	TRUE	TRUE	FALSE	FALSE	FALSE	718308	biofilm metagenome													2011-06-30T00:00:00Z	GAZ:Scotland	55.873	-4.284
S1602	755.LSSF.DELTA.D15.23.06.11.lane1.NoIndex.L001	Cfb	CGCTTGTGTAGC	GTGCCAGCMGCCGCGGTAA	samples of sand from labscale_slow_sand filter with dirty sand: water purification system	XXQIITAXX	755	Replicating the microbial community and water quality performance of full-scale slow sand filters in laboratory-scale filters	Sarah Haig	10.1016/j.watres.2014.05.008	ERP020510	16S rRNA	V4	FWD:GTGCCAGCMGCCGCGGTAA; REV:GGACTACHVGGGTWTCTAAT	HiSeq	ANL-Chicago	ANL	2013	150	70496	48005	50973	69445	39520	40527	29478	TRUE	TRUE	FALSE	FALSE	FALSE	718308	biofilm metagenome													2011-06-23T00:00:00Z	GAZ:Scotland	55.873	-4.284
S1603	755.LSSF.DELTA.D10.16.06.11.lane1.NoIndex.L001	Cfb	ATGCGAGACTTC	GTGCCAGCMGCCGCGGTAA	samples of sand from labscale_slow_sand filter with dirty sand: water purification system	XXQIITAXX	755	Replicating the microbial community and water quality performance of full-scale slow sand filters in laboratory-scale filters	Sarah Haig	10.1016/j.watres.2014.05.008	ERP020510	16S rRNA	V4	FWD:GTGCCAGCMGCCGCGGTAA; REV:GGACTACHVGGGTWTCTAAT	HiSeq	ANL-Chicago	ANL	2013	150	77907	55972	59032	76593	41558	42620	32044	TRUE	TRUE	FALSE	FALSE	FALSE	718308	biofilm metagenome													2011-06-16T00:00:00Z	GAZ:Scotland	55.873	-4.284
S1604	755.LSSF.DELTA.D10.09.06.11.lane1.NoIndex.L001	Cfb	GATCAACCCACA	GTGCCAGCMGCCGCGGTAA	samples of sand from labscale_slow_sand filter with dirty sand: water purification system	XXQIITAXX	755	Replicating the microbial community and water quality performance of full-scale slow sand filters in laboratory-scale filters	Sarah Haig	10.1016/j.watres.2014.05.008	ERP020510	16S rRNA	V4	FWD:GTGCCAGCMGCCGCGGTAA; REV:GGACTACHVGGGTWTCTAAT	HiSeq	ANL-Chicago	ANL	2013	150	68479	53207	55077	67540	36156	36734	26763	TRUE	TRUE	FALSE	FALSE	FALSE	718308	biofilm metagenome													2011-06-09T00:00:00Z	GAZ:Scotland	55.873	-4.284
S1605	755.LSSF.DELTA.D10.02.06.11.lane1.NoIndex.L001	Cfb	ACTAGTTGGACC	GTGCCAGCMGCCGCGGTAA	samples of sand from labscale_slow_sand filter with dirty sand: water purification system	XXQIITAXX	755	Replicating the microbial community and water quality performance of full-scale slow sand filters in laboratory-scale filters	Sarah Haig	10.1016/j.watres.2014.05.008	ERP020510	16S rRNA	V4	FWD:GTGCCAGCMGCCGCGGTAA; REV:GGACTACHVGGGTWTCTAAT	HiSeq	ANL-Chicago	ANL	2013	150	57899	47949	49473	57345	34088	34565	17836	TRUE	TRUE	FALSE	FALSE	FALSE	718308	biofilm metagenome													2011-06-02T00:00:00Z	GAZ:Scotland	55.873	-4.284
S1606	755.LSSF.DELTA.D10.26.05.11.lane1.NoIndex.L001	Cfb	CCACGGTACTTG	GTGCCAGCMGCCGCGGTAA	samples of sand from labscale_slow_sand filter with dirty sand: water purification system	XXQIITAXX	755	Replicating the microbial community and water quality performance of full-scale slow sand filters in laboratory-scale filters	Sarah Haig	10.1016/j.watres.2014.05.008	ERP020510	16S rRNA	V4	FWD:GTGCCAGCMGCCGCGGTAA; REV:GGACTACHVGGGTWTCTAAT	HiSeq	ANL-Chicago	ANL	2013	150	58764	46413	48161	58054	32535	32963	18915	TRUE	TRUE	FALSE	FALSE	FALSE	718308	biofilm metagenome													2011-05-26T00:00:00Z	GAZ:Scotland	55.873	-4.284
S1607	755.LSSF.GAMMA.D10.22.07.11.lane1.NoIndex.L001	Cfb	AGCACTTTGAGA	GTGCCAGCMGCCGCGGTAA	samples of sand from labscale_slow_sand filter with sterile sand: water purification system	XXQIITAXX	755	Replicating the microbial community and water quality performance of full-scale slow sand filters in laboratory-scale filters	Sarah Haig	10.1016/j.watres.2014.05.008	ERP020510	16S rRNA	V4	FWD:GTGCCAGCMGCCGCGGTAA; REV:GGACTACHVGGGTWTCTAAT	HiSeq	ANL-Chicago	ANL	2013	150	84722	66071	68184	83745	49239	50398	40649	TRUE	TRUE	FALSE	FALSE	FALSE	718308	biofilm metagenome													2011-07-22T00:00:00Z	GAZ:Scotland	55.873	-4.284
S1608	755.LSSF.GAMMA.D5.14.07.11.lane1.NoIndex.L001	Cfb	TGGTTCATCCTT	GTGCCAGCMGCCGCGGTAA	samples of sand from labscale_slow_sand filter with sterile sand: water purification system	XXQIITAXX	755	Replicating the microbial community and water quality performance of full-scale slow sand filters in laboratory-scale filters	Sarah Haig	10.1016/j.watres.2014.05.008	ERP020510	16S rRNA	V4	FWD:GTGCCAGCMGCCGCGGTAA; REV:GGACTACHVGGGTWTCTAAT	HiSeq	ANL-Chicago	ANL	2013	150	82433	70443	72030	81792	47582	48575	38841	TRUE	TRUE	FALSE	FALSE	FALSE	718308	biofilm metagenome													2011-07-14T00:00:00Z	GAZ:Scotland	55.873	-4.284
S1609	755.LSSF.GAMMA.D1.08.07.11.lane1.NoIndex.L001	Cfb	ATTCCTCTCCAC	GTGCCAGCMGCCGCGGTAA	samples of sand from labscale_slow_sand filter with sterile sand: water purification system	XXQIITAXX	755	Replicating the microbial community and water quality performance of full-scale slow sand filters in laboratory-scale filters	Sarah Haig	10.1016/j.watres.2014.05.008	ERP020510	16S rRNA	V4	FWD:GTGCCAGCMGCCGCGGTAA; REV:GGACTACHVGGGTWTCTAAT	HiSeq	ANL-Chicago	ANL	2013	150	83454	71982	73106	82893	49366	49478	36856	TRUE	TRUE	FALSE	FALSE	FALSE	718308	biofilm metagenome													2011-07-08T00:00:00Z	GAZ:Scotland	55.873	-4.284
S161	1713.McG.L1K02	Af	GAGTTTACGGTC	GTGCCAGCMGCCGCGGTAA	Malaysia Lambir Soil Sample Upper Scarp Complex	McG.L1K02	1713	Malaysia Lambir soils	Krista McGuire	Missing: Not provided	ERP021541	16S rRNA	V4	FWD:GTGCCAGCMGCCGCGGTAA; REV:GGACTACHVGGGTWTCTAAT	MiSeq	Barnard	CCME	unknown	151	18087	11621	12804	16455	8148	8078	6140	TRUE	TRUE	TRUE	FALSE	FALSE	410658	soil metagenome													2012-08-01T00:00:00Z	GAZ:Malaysia	4.1865	114.017
S1610	755.LSSF.GAMMA.D1.30.06.11.lane1.NoIndex.L001	Cfb	TCGCGCAACTGT	GTGCCAGCMGCCGCGGTAA	samples of sand from labscale_slow_sand filter with sterile sand: water purification system	XXQIITAXX	755	Replicating the microbial community and water quality performance of full-scale slow sand filters in laboratory-scale filters	Sarah Haig	10.1016/j.watres.2014.05.008	ERP020510	16S rRNA	V4	FWD:GTGCCAGCMGCCGCGGTAA; REV:GGACTACHVGGGTWTCTAAT	HiSeq	ANL-Chicago	ANL	2013	150	72568	64395	64790	72142	45102	45018	31768	TRUE	TRUE	TRUE	TRUE	FALSE	718308	biofilm metagenome													2011-06-30T00:00:00Z	GAZ:Scotland	55.873	-4.284
S1611	755.LSSF.GAMMA.D45.16.06.11.lane1.NoIndex.L001	Cfb	GTCCAGCTATGA	GTGCCAGCMGCCGCGGTAA	samples of sand from labscale_slow_sand filter with sterile sand: water purification system	XXQIITAXX	755	Replicating the microbial community and water quality performance of full-scale slow sand filters in laboratory-scale filters	Sarah Haig	10.1016/j.watres.2014.05.008	ERP020510	16S rRNA	V4	FWD:GTGCCAGCMGCCGCGGTAA; REV:GGACTACHVGGGTWTCTAAT	HiSeq	ANL-Chicago	ANL	2013	150	65188	52818	54628	64643	37807	38171	30947	TRUE	TRUE	FALSE	FALSE	FALSE	718308	biofilm metagenome													2011-06-16T00:00:00Z	GAZ:Scotland	55.873	-4.284
S1612	755.LSSF.GAMMA.D45.09.06.11.lane1.NoIndex.L001	Cfb	GGCACACCCTTA	GTGCCAGCMGCCGCGGTAA	samples of sand from labscale_slow_sand filter with sterile sand: water purification system	XXQIITAXX	755	Replicating the microbial community and water quality performance of full-scale slow sand filters in laboratory-scale filters	Sarah Haig	10.1016/j.watres.2014.05.008	ERP020510	16S rRNA	V4	FWD:GTGCCAGCMGCCGCGGTAA; REV:GGACTACHVGGGTWTCTAAT	HiSeq	ANL-Chicago	ANL	2013	150	51571	47672	48029	51419	32827	32462	26109	TRUE	TRUE	FALSE	FALSE	FALSE	718308	biofilm metagenome													2011-06-09T00:00:00Z	GAZ:Scotland	55.873	-4.284
S1613	755.LSSF.GAMMA.D30.09.06.11.lane1.NoIndex.L001	Cfb	GAGTTTACGGTC	GTGCCAGCMGCCGCGGTAA	samples of sand from labscale_slow_sand filter with sterile sand: water purification system	XXQIITAXX	755	Replicating the microbial community and water quality performance of full-scale slow sand filters in laboratory-scale filters	Sarah Haig	10.1016/j.watres.2014.05.008	ERP020510	16S rRNA	V4	FWD:GTGCCAGCMGCCGCGGTAA; REV:GGACTACHVGGGTWTCTAAT	HiSeq	ANL-Chicago	ANL	2013	150	62766	57507	57750	62526	40117	39639	30868	TRUE	TRUE	FALSE	FALSE	FALSE	718308	biofilm metagenome													2011-06-09T00:00:00Z	GAZ:Scotland	55.873	-4.284
S1614	755.LSSF.GAMMA.D30.02.06.11.lane1.NoIndex.L001	Cfb	TACTGCCAGTGA	GTGCCAGCMGCCGCGGTAA	samples of sand from labscale_slow_sand filter with sterile sand: water purification system	XXQIITAXX	755	Replicating the microbial community and water quality performance of full-scale slow sand filters in laboratory-scale filters	Sarah Haig	10.1016/j.watres.2014.05.008	ERP020510	16S rRNA	V4	FWD:GTGCCAGCMGCCGCGGTAA; REV:GGACTACHVGGGTWTCTAAT	HiSeq	ANL-Chicago	ANL	2013	150	65815	60565	61113	65667	45810	45222	23137	TRUE	TRUE	FALSE	FALSE	FALSE	718308	biofilm metagenome													2011-06-02T00:00:00Z	GAZ:Scotland	55.873	-4.284
S1615	755.LSSF.BETA.D45.22.07.11.lane1.NoIndex.L001	Cfb	CAAATGGTCGTC	GTGCCAGCMGCCGCGGTAA	samples of sand from labscale_slow_sand filter with sterile sand: water purification system	XXQIITAXX	755	Replicating the microbial community and water quality performance of full-scale slow sand filters in laboratory-scale filters	Sarah Haig	10.1016/j.watres.2014.05.008	ERP020510	16S rRNA	V4	FWD:GTGCCAGCMGCCGCGGTAA; REV:GGACTACHVGGGTWTCTAAT	HiSeq	ANL-Chicago	ANL	2013	150	88601	64696	68119	87425	47762	49815	39917	TRUE	TRUE	FALSE	FALSE	FALSE	718308	biofilm metagenome													2011-07-22T00:00:00Z	GAZ:Scotland	55.873	-4.284
S1616	755.LSSF.BETA.D30.14.07.11.lane1.NoIndex.L001	Cfb	AAGTATCCTGCG	GTGCCAGCMGCCGCGGTAA	samples of sand from labscale_slow_sand filter with sterile sand: water purification system	XXQIITAXX	755	Replicating the microbial community and water quality performance of full-scale slow sand filters in laboratory-scale filters	Sarah Haig	10.1016/j.watres.2014.05.008	ERP020510	16S rRNA	V4	FWD:GTGCCAGCMGCCGCGGTAA; REV:GGACTACHVGGGTWTCTAAT	HiSeq	ANL-Chicago	ANL	2013	150	82593	62747	65290	81249	42563	43590	33424	TRUE	TRUE	FALSE	FALSE	FALSE	718308	biofilm metagenome													2011-07-14T00:00:00Z	GAZ:Scotland	55.873	-4.284
S1617	755.LSSF.BETA.D20.08.07.11.lane1.NoIndex.L001	Cfb	TGAGACCCTACA	GTGCCAGCMGCCGCGGTAA	samples of sand from labscale_slow_sand filter with sterile sand: water purification system	XXQIITAXX	755	Replicating the microbial community and water quality performance of full-scale slow sand filters in laboratory-scale filters	Sarah Haig	10.1016/j.watres.2014.05.008	ERP020510	16S rRNA	V4	FWD:GTGCCAGCMGCCGCGGTAA; REV:GGACTACHVGGGTWTCTAAT	HiSeq	ANL-Chicago	ANL	2013	150	93221	71662	73355	92558	55814	57283	43380	TRUE	TRUE	FALSE	FALSE	FALSE	718308	biofilm metagenome													2011-07-08T00:00:00Z	GAZ:Scotland	55.873	-4.284
S1618	755.LSSF.BETA.D30.30.06.11.lane1.NoIndex.L001	Cfb	CCTGGAATTAAG	GTGCCAGCMGCCGCGGTAA	samples of sand from labscale_slow_sand filter with sterile sand: water purification system	XXQIITAXX	755	Replicating the microbial community and water quality performance of full-scale slow sand filters in laboratory-scale filters	Sarah Haig	10.1016/j.watres.2014.05.008	ERP020510	16S rRNA	V4	FWD:GTGCCAGCMGCCGCGGTAA; REV:GGACTACHVGGGTWTCTAAT	HiSeq	ANL-Chicago	ANL	2013	150	87140	76605	77610	86442	51826	52727	42056	TRUE	TRUE	FALSE	FALSE	FALSE	718308	biofilm metagenome													2011-06-30T00:00:00Z	GAZ:Scotland	55.873	-4.284
S1619	755.LSSF.BETA.D20.23.06.11.lane1.NoIndex.L001	Cfb	TTGCCCTTTGAT	GTGCCAGCMGCCGCGGTAA	samples of sand from labscale_slow_sand filter with sterile sand: water purification system	XXQIITAXX	755	Replicating the microbial community and water quality performance of full-scale slow sand filters in laboratory-scale filters	Sarah Haig	10.1016/j.watres.2014.05.008	ERP020510	16S rRNA	V4	FWD:GTGCCAGCMGCCGCGGTAA; REV:GGACTACHVGGGTWTCTAAT	HiSeq	ANL-Chicago	ANL	2013	150	92988	68072	69997	92244	57297	58089	43186	TRUE	TRUE	FALSE	FALSE	FALSE	718308	biofilm metagenome													2011-06-23T00:00:00Z	GAZ:Scotland	55.873	-4.284
S162	1713.McG.L1M02	Af	GGCACACCCTTA	GTGCCAGCMGCCGCGGTAA	Malaysia Lambir Soil Sample Merit	McG.L1M02	1713	Malaysia Lambir soils	Krista McGuire	Missing: Not provided	ERP021541	16S rRNA	V4	FWD:GTGCCAGCMGCCGCGGTAA; REV:GGACTACHVGGGTWTCTAAT	MiSeq	Barnard	CCME	unknown	151	16364	11593	12393	15046	8178	8086	6185	TRUE	TRUE	TRUE	TRUE	FALSE	410658	soil metagenome													2012-08-01T00:00:00Z	GAZ:Malaysia	4.1865	114.017
S1620	755.LSSF.BETA.D15.16.06.11.lane1.NoIndex.L001	Cfb	ATAAGGTCGCCT	GTGCCAGCMGCCGCGGTAA	samples of sand from labscale_slow_sand filter with sterile sand: water purification system	XXQIITAXX	755	Replicating the microbial community and water quality performance of full-scale slow sand filters in laboratory-scale filters	Sarah Haig	10.1016/j.watres.2014.05.008	ERP020510	16S rRNA	V4	FWD:GTGCCAGCMGCCGCGGTAA; REV:GGACTACHVGGGTWTCTAAT	HiSeq	ANL-Chicago	ANL	2013	150	90445	69271	71395	89799	52731	52757	38658	TRUE	TRUE	FALSE	FALSE	FALSE	718308	biofilm metagenome													2011-06-16T00:00:00Z	GAZ:Scotland	55.873	-4.284
S1621	755.LSSF.BETA.D20.09.06.11.lane1.NoIndex.L001	Cfb	TTGACACACGAC	GTGCCAGCMGCCGCGGTAA	samples of sand from labscale_slow_sand filter with sterile sand: water purification system	XXQIITAXX	755	Replicating the microbial community and water quality performance of full-scale slow sand filters in laboratory-scale filters	Sarah Haig	10.1016/j.watres.2014.05.008	ERP020510	16S rRNA	V4	FWD:GTGCCAGCMGCCGCGGTAA; REV:GGACTACHVGGGTWTCTAAT	HiSeq	ANL-Chicago	ANL	2013	150	60406	54782	55007	60174	37980	37868	29110	TRUE	TRUE	FALSE	FALSE	FALSE	718308	biofilm metagenome													2011-06-09T00:00:00Z	GAZ:Scotland	55.873	-4.284
S1622	755.LSSF.BETA.D30.02.06.11.lane1.NoIndex.L001	Cfb	CGCGTCAAACTA	GTGCCAGCMGCCGCGGTAA	samples of sand from labscale_slow_sand filter with sterile sand: water purification system	XXQIITAXX	755	Replicating the microbial community and water quality performance of full-scale slow sand filters in laboratory-scale filters	Sarah Haig	10.1016/j.watres.2014.05.008	ERP020510	16S rRNA	V4	FWD:GTGCCAGCMGCCGCGGTAA; REV:GGACTACHVGGGTWTCTAAT	HiSeq	ANL-Chicago	ANL	2013	150	69849	64266	64915	69595	44477	44630	25201	TRUE	TRUE	FALSE	FALSE	FALSE	718308	biofilm metagenome													2011-06-02T00:00:00Z	GAZ:Scotland	55.873	-4.284
S1623	755.LSSF.BETA.D45.26.05.11.lane1.NoIndex.L001	Cfb	CGAGATAGTTTG	GTGCCAGCMGCCGCGGTAA	samples of sand from labscale_slow_sand filter with sterile sand: water purification system	XXQIITAXX	755	Replicating the microbial community and water quality performance of full-scale slow sand filters in laboratory-scale filters	Sarah Haig	10.1016/j.watres.2014.05.008	ERP020510	16S rRNA	V4	FWD:GTGCCAGCMGCCGCGGTAA; REV:GGACTACHVGGGTWTCTAAT	HiSeq	ANL-Chicago	ANL	2013	150	58548	54032	54567	58326	36068	36220	21497	TRUE	TRUE	FALSE	FALSE	FALSE	718308	biofilm metagenome													2011-05-26T00:00:00Z	GAZ:Scotland	55.873	-4.284
S1624	755.LSSF.GAMMA.D20.09.06.11.lane1.NoIndex.L001	Cfb	GCTTCTCTCACT	GTGCCAGCMGCCGCGGTAA	samples of sand from labscale_slow_sand filter with sterile sand: water purification system	XXQIITAXX	755	Replicating the microbial community and water quality performance of full-scale slow sand filters in laboratory-scale filters	Sarah Haig	10.1016/j.watres.2014.05.008	ERP020510	16S rRNA	V4	FWD:GTGCCAGCMGCCGCGGTAA; REV:GGACTACHVGGGTWTCTAAT	HiSeq	ANL-Chicago	ANL	2013	150	70395	64517	64856	70129	44763	44407	34188	TRUE	TRUE	FALSE	FALSE	FALSE	718308	biofilm metagenome													2011-06-09T00:00:00Z	GAZ:Scotland	55.873	-4.284
S1625	755.LSSF.GAMMA.D20.02.06.11.lane1.NoIndex.L001	Cfb	TTGCAAGTACCG	GTGCCAGCMGCCGCGGTAA	samples of sand from labscale_slow_sand filter with sterile sand: water purification system	XXQIITAXX	755	Replicating the microbial community and water quality performance of full-scale slow sand filters in laboratory-scale filters	Sarah Haig	10.1016/j.watres.2014.05.008	ERP020510	16S rRNA	V4	FWD:GTGCCAGCMGCCGCGGTAA; REV:GGACTACHVGGGTWTCTAAT	HiSeq	ANL-Chicago	ANL	2013	150	62041	57660	58289	61821	41831	41631	19983	TRUE	TRUE	FALSE	FALSE	FALSE	718308	biofilm metagenome													2011-06-02T00:00:00Z	GAZ:Scotland	55.873	-4.284
S1626	755.LSSF.GAMMA.D20.26.05.11.lane1.NoIndex.L001	Cfb	CAGCCTGCAAAT	GTGCCAGCMGCCGCGGTAA	samples of sand from labscale_slow_sand filter with sterile sand: water purification system	XXQIITAXX	755	Replicating the microbial community and water quality performance of full-scale slow sand filters in laboratory-scale filters	Sarah Haig	10.1016/j.watres.2014.05.008	ERP020510	16S rRNA	V4	FWD:GTGCCAGCMGCCGCGGTAA; REV:GGACTACHVGGGTWTCTAAT	HiSeq	ANL-Chicago	ANL	2013	150	53852	50170	50631	53716	37442	37200	18712	TRUE	TRUE	FALSE	FALSE	FALSE	718308	biofilm metagenome													2011-05-26T00:00:00Z	GAZ:Scotland	55.873	-4.284
S1627	755.LSSF.BETA.D30.22.07.11.lane1.NoIndex.L001	Cfb	AATGTCACCAGA	GTGCCAGCMGCCGCGGTAA	samples of sand from labscale_slow_sand filter with sterile sand: water purification system	XXQIITAXX	755	Replicating the microbial community and water quality performance of full-scale slow sand filters in laboratory-scale filters	Sarah Haig	10.1016/j.watres.2014.05.008	ERP020510	16S rRNA	V4	FWD:GTGCCAGCMGCCGCGGTAA; REV:GGACTACHVGGGTWTCTAAT	HiSeq	ANL-Chicago	ANL	2013	150	100472	68479	73304	98956	54401	56305	42261	TRUE	TRUE	FALSE	FALSE	FALSE	718308	biofilm metagenome													2011-07-22T00:00:00Z	GAZ:Scotland	55.873	-4.284
S1628	755.LSSF.BETA.D20.14.07.11.lane1.NoIndex.L001	Cfb	CAGTTCGAGATA	GTGCCAGCMGCCGCGGTAA	samples of sand from labscale_slow_sand filter with sterile sand: water purification system	XXQIITAXX	755	Replicating the microbial community and water quality performance of full-scale slow sand filters in laboratory-scale filters	Sarah Haig	10.1016/j.watres.2014.05.008	ERP020510	16S rRNA	V4	FWD:GTGCCAGCMGCCGCGGTAA; REV:GGACTACHVGGGTWTCTAAT	HiSeq	ANL-Chicago	ANL	2013	150	81307	67091	69262	80528	46952	47459	35975	TRUE	TRUE	FALSE	FALSE	FALSE	718308	biofilm metagenome													2011-07-14T00:00:00Z	GAZ:Scotland	55.873	-4.284
S1629	755.LSSF.BETA.D15.08.07.11.lane1.NoIndex.L001	Cfb	TTGTTACGTTCC	GTGCCAGCMGCCGCGGTAA	samples of sand from labscale_slow_sand filter with sterile sand: water purification system	XXQIITAXX	755	Replicating the microbial community and water quality performance of full-scale slow sand filters in laboratory-scale filters	Sarah Haig	10.1016/j.watres.2014.05.008	ERP020510	16S rRNA	V4	FWD:GTGCCAGCMGCCGCGGTAA; REV:GGACTACHVGGGTWTCTAAT	HiSeq	ANL-Chicago	ANL	2013	150	91898	74122	75869	91115	53492	54999	42488	TRUE	TRUE	FALSE	FALSE	FALSE	718308	biofilm metagenome													2011-07-08T00:00:00Z	GAZ:Scotland	55.873	-4.284
S163	1713.McG.L2M02	Af	GTCCAGCTATGA	GTGCCAGCMGCCGCGGTAA	Malaysia Lambir Soil Sample Merit	McG.L2M02	1713	Malaysia Lambir soils	Krista McGuire	Missing: Not provided	ERP021541	16S rRNA	V4	FWD:GTGCCAGCMGCCGCGGTAA; REV:GGACTACHVGGGTWTCTAAT	MiSeq	Barnard	CCME	unknown	151	16591	11146	11971	14872	8017	7778	5906	TRUE	TRUE	TRUE	FALSE	FALSE	410658	soil metagenome													2012-08-01T00:00:00Z	GAZ:Malaysia	4.1865	114.017
S1630	755.LSSF.BETA.D20.30.06.11.lane1.NoIndex.L001	Cfb	GTCAAGACCTCA	GTGCCAGCMGCCGCGGTAA	samples of sand from labscale_slow_sand filter with sterile sand: water purification system	XXQIITAXX	755	Replicating the microbial community and water quality performance of full-scale slow sand filters in laboratory-scale filters	Sarah Haig	10.1016/j.watres.2014.05.008	ERP020510	16S rRNA	V4	FWD:GTGCCAGCMGCCGCGGTAA; REV:GGACTACHVGGGTWTCTAAT	HiSeq	ANL-Chicago	ANL	2013	150	85028	76689	76880	84678	54185	54667	43349	TRUE	TRUE	FALSE	FALSE	FALSE	718308	biofilm metagenome													2011-06-30T00:00:00Z	GAZ:Scotland	55.873	-4.284
S1631	755.LSSF.BETA.D15.23.06.11.lane1.NoIndex.L001	Cfb	GTTCTGCTTGTT	GTGCCAGCMGCCGCGGTAA	samples of sand from labscale_slow_sand filter with sterile sand: water purification system	XXQIITAXX	755	Replicating the microbial community and water quality performance of full-scale slow sand filters in laboratory-scale filters	Sarah Haig	10.1016/j.watres.2014.05.008	ERP020510	16S rRNA	V4	FWD:GTGCCAGCMGCCGCGGTAA; REV:GGACTACHVGGGTWTCTAAT	HiSeq	ANL-Chicago	ANL	2013	150	59964	43273	44850	59507	36894	37274	27517	TRUE	TRUE	FALSE	FALSE	FALSE	718308	biofilm metagenome													2011-06-23T00:00:00Z	GAZ:Scotland	55.873	-4.284
S1632	755.LSSF.BETA.D10.16.06.11.lane1.NoIndex.L001	Cfb	GTCTCTGAAAGA	GTGCCAGCMGCCGCGGTAA	samples of sand from labscale_slow_sand filter with sterile sand: water purification system	XXQIITAXX	755	Replicating the microbial community and water quality performance of full-scale slow sand filters in laboratory-scale filters	Sarah Haig	10.1016/j.watres.2014.05.008	ERP020510	16S rRNA	V4	FWD:GTGCCAGCMGCCGCGGTAA; REV:GGACTACHVGGGTWTCTAAT	HiSeq	ANL-Chicago	ANL	2013	150	98907	80813	83192	98274	58755	58784	43838	TRUE	TRUE	FALSE	FALSE	FALSE	718308	biofilm metagenome													2011-06-16T00:00:00Z	GAZ:Scotland	55.873	-4.284
S1633	755.LSSF.BETA.D15.09.06.11.lane1.NoIndex.L001	Cfb	GCTATTCCTCAT	GTGCCAGCMGCCGCGGTAA	samples of sand from labscale_slow_sand filter with sterile sand: water purification system	XXQIITAXX	755	Replicating the microbial community and water quality performance of full-scale slow sand filters in laboratory-scale filters	Sarah Haig	10.1016/j.watres.2014.05.008	ERP020510	16S rRNA	V4	FWD:GTGCCAGCMGCCGCGGTAA; REV:GGACTACHVGGGTWTCTAAT	HiSeq	ANL-Chicago	ANL	2013	150	97820	88718	89208	97389	61126	60657	44663	TRUE	TRUE	FALSE	FALSE	FALSE	718308	biofilm metagenome													2011-06-09T00:00:00Z	GAZ:Scotland	55.873	-4.284
S1634	755.LSSF.BETA.D20.02.06.11.lane1.NoIndex.L001	Cfb	ATGGGACCTTCA	GTGCCAGCMGCCGCGGTAA	samples of sand from labscale_slow_sand filter with sterile sand: water purification system	XXQIITAXX	755	Replicating the microbial community and water quality performance of full-scale slow sand filters in laboratory-scale filters	Sarah Haig	10.1016/j.watres.2014.05.008	ERP020510	16S rRNA	V4	FWD:GTGCCAGCMGCCGCGGTAA; REV:GGACTACHVGGGTWTCTAAT	HiSeq	ANL-Chicago	ANL	2013	150	92163	84887	85870	91896	59749	59850	30541	TRUE	TRUE	FALSE	FALSE	FALSE	718308	biofilm metagenome													2011-06-02T00:00:00Z	GAZ:Scotland	55.873	-4.284
S1635	755.LSSF.BETA.D30.26.05.11.lane1.NoIndex.L001	Cfb	CATGTTGGAACA	GTGCCAGCMGCCGCGGTAA	samples of sand from labscale_slow_sand filter with sterile sand: water purification system	XXQIITAXX	755	Replicating the microbial community and water quality performance of full-scale slow sand filters in laboratory-scale filters	Sarah Haig	10.1016/j.watres.2014.05.008	ERP020510	16S rRNA	V4	FWD:GTGCCAGCMGCCGCGGTAA; REV:GGACTACHVGGGTWTCTAAT	HiSeq	ANL-Chicago	ANL	2013	150	96874	89731	90480	96563	62041	62444	34260	TRUE	TRUE	FALSE	FALSE	FALSE	718308	biofilm metagenome													2011-05-26T00:00:00Z	GAZ:Scotland	55.873	-4.284
S1636	755.LSSF.GAMMA.D15.09.06.11.lane1.NoIndex.L001	Cfb	TCAAGCAATACG	GTGCCAGCMGCCGCGGTAA	samples of sand from labscale_slow_sand filter with sterile sand: water purification system	XXQIITAXX	755	Replicating the microbial community and water quality performance of full-scale slow sand filters in laboratory-scale filters	Sarah Haig	10.1016/j.watres.2014.05.008	ERP020510	16S rRNA	V4	FWD:GTGCCAGCMGCCGCGGTAA; REV:GGACTACHVGGGTWTCTAAT	HiSeq	ANL-Chicago	ANL	2013	150	72262	65477	65854	71944	44361	43969	30699	TRUE	TRUE	FALSE	FALSE	FALSE	718308	biofilm metagenome													2011-06-09T00:00:00Z	GAZ:Scotland	55.873	-4.284
S1637	755.LSSF.GAMMA.D15.02.06.11.lane1.NoIndex.L001	Cfb	CACTGAGTACGT	GTGCCAGCMGCCGCGGTAA	samples of sand from labscale_slow_sand filter with sterile sand: water purification system	XXQIITAXX	755	Replicating the microbial community and water quality performance of full-scale slow sand filters in laboratory-scale filters	Sarah Haig	10.1016/j.watres.2014.05.008	ERP020510	16S rRNA	V4	FWD:GTGCCAGCMGCCGCGGTAA; REV:GGACTACHVGGGTWTCTAAT	HiSeq	ANL-Chicago	ANL	2013	150	57932	53083	53676	57750	38584	38390	16986	TRUE	TRUE	FALSE	FALSE	FALSE	718308	biofilm metagenome													2011-06-02T00:00:00Z	GAZ:Scotland	55.873	-4.284
S1638	755.LSSF.GAMMA.D15.26.05.11.lane1.NoIndex.L001	Cfb	GTACCTAGCCTG	GTGCCAGCMGCCGCGGTAA	samples of sand from labscale_slow_sand filter with sterile sand: water purification system	XXQIITAXX	755	Replicating the microbial community and water quality performance of full-scale slow sand filters in laboratory-scale filters	Sarah Haig	10.1016/j.watres.2014.05.008	ERP020510	16S rRNA	V4	FWD:GTGCCAGCMGCCGCGGTAA; REV:GGACTACHVGGGTWTCTAAT	HiSeq	ANL-Chicago	ANL	2013	150	56182	51199	51677	56046	37544	36858	17748	TRUE	TRUE	FALSE	FALSE	FALSE	718308	biofilm metagenome													2011-05-26T00:00:00Z	GAZ:Scotland	55.873	-4.284
S1639	755.LSSF.BETA.D20.22.07.11.lane1.NoIndex.L001	Cfb	CTCAAGTCAAAG	GTGCCAGCMGCCGCGGTAA	samples of sand from labscale_slow_sand filter with sterile sand: water purification system	XXQIITAXX	755	Replicating the microbial community and water quality performance of full-scale slow sand filters in laboratory-scale filters	Sarah Haig	10.1016/j.watres.2014.05.008	ERP020510	16S rRNA	V4	FWD:GTGCCAGCMGCCGCGGTAA; REV:GGACTACHVGGGTWTCTAAT	HiSeq	ANL-Chicago	ANL	2013	150	92855	65451	69408	91437	48996	50624	38966	TRUE	TRUE	FALSE	FALSE	FALSE	718308	biofilm metagenome													2011-07-22T00:00:00Z	GAZ:Scotland	55.873	-4.284
S164	1713.McG.L1N02	Af	ATTCCTCTCCAC	GTGCCAGCMGCCGCGGTAA	Malaysia Lambir Soil Sample Nyalau	McG.L1N02	1713	Malaysia Lambir soils	Krista McGuire	Missing: Not provided	ERP021541	16S rRNA	V4	FWD:GTGCCAGCMGCCGCGGTAA; REV:GGACTACHVGGGTWTCTAAT	MiSeq	Barnard	CCME	unknown	151	22492	14824	15839	19950	10192	10053	7295	TRUE	TRUE	TRUE	TRUE	TRUE	410658	soil metagenome													2012-08-01T00:00:00Z	GAZ:Malaysia	4.1865	114.017
S1640	755.LSSF.BETA.D15.14.07.11.lane1.NoIndex.L001	Cfb	AGAATCCACCAC	GTGCCAGCMGCCGCGGTAA	samples of sand from labscale_slow_sand filter with sterile sand: water purification system	XXQIITAXX	755	Replicating the microbial community and water quality performance of full-scale slow sand filters in laboratory-scale filters	Sarah Haig	10.1016/j.watres.2014.05.008	ERP020510	16S rRNA	V4	FWD:GTGCCAGCMGCCGCGGTAA; REV:GGACTACHVGGGTWTCTAAT	HiSeq	ANL-Chicago	ANL	2013	150	83316	61817	64365	82124	43398	44403	34243	TRUE	TRUE	FALSE	FALSE	FALSE	718308	biofilm metagenome													2011-07-14T00:00:00Z	GAZ:Scotland	55.873	-4.284
S1641	755.LSSF.BETA.D10.08.07.11.lane1.NoIndex.L001	Cfb	GCACTTCATTTC	GTGCCAGCMGCCGCGGTAA	samples of sand from labscale_slow_sand filter with sterile sand: water purification system	XXQIITAXX	755	Replicating the microbial community and water quality performance of full-scale slow sand filters in laboratory-scale filters	Sarah Haig	10.1016/j.watres.2014.05.008	ERP020510	16S rRNA	V4	FWD:GTGCCAGCMGCCGCGGTAA; REV:GGACTACHVGGGTWTCTAAT	HiSeq	ANL-Chicago	ANL	2013	150	88114	68407	69845	87360	53080	53598	40048	TRUE	TRUE	FALSE	FALSE	FALSE	718308	biofilm metagenome													2011-07-08T00:00:00Z	GAZ:Scotland	55.873	-4.284
S1642	755.LSSF.BETA.D15.30.06.11.lane1.NoIndex.L001	Cfb	CCACTTGAGAGT	GTGCCAGCMGCCGCGGTAA	samples of sand from labscale_slow_sand filter with sterile sand: water purification system	XXQIITAXX	755	Replicating the microbial community and water quality performance of full-scale slow sand filters in laboratory-scale filters	Sarah Haig	10.1016/j.watres.2014.05.008	ERP020510	16S rRNA	V4	FWD:GTGCCAGCMGCCGCGGTAA; REV:GGACTACHVGGGTWTCTAAT	HiSeq	ANL-Chicago	ANL	2013	150	71882	63778	64348	71473	44013	44327	34525	TRUE	TRUE	FALSE	FALSE	FALSE	718308	biofilm metagenome													2011-06-30T00:00:00Z	GAZ:Scotland	55.873	-4.284
S1643	755.LSSF.BETA.D10.23.06.11.lane1.NoIndex.L001	Cfb	GGATGCAGGATG	GTGCCAGCMGCCGCGGTAA	samples of sand from labscale_slow_sand filter with sterile sand: water purification system	XXQIITAXX	755	Replicating the microbial community and water quality performance of full-scale slow sand filters in laboratory-scale filters	Sarah Haig	10.1016/j.watres.2014.05.008	ERP020510	16S rRNA	V4	FWD:GTGCCAGCMGCCGCGGTAA; REV:GGACTACHVGGGTWTCTAAT	HiSeq	ANL-Chicago	ANL	2013	150	80827	61872	63679	80186	48238	48665	37295	TRUE	TRUE	FALSE	FALSE	FALSE	718308	biofilm metagenome													2011-06-23T00:00:00Z	GAZ:Scotland	55.873	-4.284
S1644	755.LSSF.BETA.D5.16.06.11.lane1.NoIndex.L001	Cfb	AGTACCTAAGTG	GTGCCAGCMGCCGCGGTAA	samples of sand from labscale_slow_sand filter with sterile sand: water purification system	XXQIITAXX	755	Replicating the microbial community and water quality performance of full-scale slow sand filters in laboratory-scale filters	Sarah Haig	10.1016/j.watres.2014.05.008	ERP020510	16S rRNA	V4	FWD:GTGCCAGCMGCCGCGGTAA; REV:GGACTACHVGGGTWTCTAAT	HiSeq	ANL-Chicago	ANL	2013	150	63942	55533	55115	63590	38771	38214	25014	TRUE	TRUE	FALSE	FALSE	FALSE	718308	biofilm metagenome													2011-06-16T00:00:00Z	GAZ:Scotland	55.873	-4.284
S1645	755.LSSF.BETA.D10.09.06.11.lane1.NoIndex.L001	Cfb	TCGTTTCTTCAG	GTGCCAGCMGCCGCGGTAA	samples of sand from labscale_slow_sand filter with sterile sand: water purification system	XXQIITAXX	755	Replicating the microbial community and water quality performance of full-scale slow sand filters in laboratory-scale filters	Sarah Haig	10.1016/j.watres.2014.05.008	ERP020510	16S rRNA	V4	FWD:GTGCCAGCMGCCGCGGTAA; REV:GGACTACHVGGGTWTCTAAT	HiSeq	ANL-Chicago	ANL	2013	150	69947	63160	63410	69566	43346	42879	26821	TRUE	TRUE	FALSE	FALSE	FALSE	718308	biofilm metagenome													2011-06-09T00:00:00Z	GAZ:Scotland	55.873	-4.284
[truncated: 3,557 more rows]
[truncated: 39 more columns]
