# Supplementary material for: Microbial co-occurrence network demonstrates spatial and climatic trends for global soil diversity
Source: Sci Data. 2024 Jun 22;11:672. doi: 10.1038/s41597-024-03528-1 (PMC11193810; doi:10.1038/s41597-024-03528-1)
Supplement: Supplementary file 6 — Supplementary Table 1 [file 41597_2024_3528_MOESM6_ESM.xlsx]

## Sheet: Supplementary Table 1
Supplementary Table 1: Köppen-Geiger climate classification system used in the study. The table presents the climate categories and their corresponding codes employed to associate climatic data with sample coordinates in the analysis.
Code	Description	Group	Precipitation Type	Level of Heat
Af	Tropical rainforest	Tropical	Rainforest
Am	Tropical monsoon	Tropical	Monsoon
As	Tropical dry savanna	Tropical	Savanna, Dry
Aw	Tropical savanna, wet	Tropical	Savanna, Wet
BSh	Hot semi-arid (steppe)	Arid	Steppe	Hot
BSk	Cold semi-arid (steppe)	Arid	Steppe	Cold
BWh	Hot deserts	Arid	Desert	Hot
BWk	Cold desert	Arid	Desert	Cold
Cfa	Humid subtropical	Temperate	Without dry season	Hot summer
Cfb	Temperate oceanic	Temperate	Without dry season	Warm summer
Cfc	Subpolar oceanic	Temperate	Without dry season	Cold summer
Csa	Hot-summer Mediterranean	Temperate	Dry summer	Hot summer
Csb	Warm-summer Mediterranean	Temperate	Dry summer	Warm summer
Csc	Cool-summer Mediterranean	Temperate	Dry summer	Cold summer
Cwa	Monsoon-influenced humid subtropical	Temperate	Dry winter	Hot summer
Cwb	Subtropical highland or temperate oceanic with dry winters	Temperate	Dry winter	Warm summer
Cwc	Cold subtropical highland or subpolar oceanic with dry winters	Temperate	Dry winter	Cold summer
Dfa	Hot-summer humid continental	Cold (continental)	Without dry season	Hot summer
Dfb	Warm-summer humid continental	Cold (continental)	Without dry season	Warm summer
Dfc	Subarctic	Cold (continental)	Without dry season	Cold summer
Dfd	Extremely cold subarctic	Cold (continental)	Without dry season	Very cold winter
Dsa	Hot, dry-summer continental	Cold (continental)	Dry summer	Hot summer
Dsb	Warm, dry-summer continental	Cold (continental)	Dry summer	Warm summer
Dsc	Dry-summer subarctic	Cold (continental)	Dry summer	Cold summer
Dwa	Monsoon-influenced hot-summer humid continental	Cold (continental)	Dry winter	Hot summer
Dwb	Monsoon-influenced warm-summer humid continental	Cold (continental)	Dry winter	Warm summer
Dwc	Monsoon-influenced subarctic	Cold (continental)	Dry winter	Cold summer
Dwd	Monsoon-influenced extremely cold subarctic	Cold (continental)	Dry winter	Very cold winter
EF	Ice cap	Polar	Ice cap
ET	Tundra	Polar	Tundra
